# Supplementary material for: Stacking Model‐Based Classifiers for Dealing With Multiple Sets of Noisy Labels
Source: Biom J. 2025 Mar 12;67(2):e70042. doi: 10.1002/bimj.70042 (PMC11898607; doi:10.1002/bimj.70042)
Supplement: Supplementary file 1 — Supporting Information [file BIMJ-67-e70042-s001.zip]

Archive with 3,642 entries (3,594 files):
- density-based-ensemble-model-main/
- __MACOSX/._density-based-ensemble-model-main
- density-based-ensemble-model-main/.Rhistory
- __MACOSX/density-based-ensemble-model-main/._.Rhistory
- density-based-ensemble-model-main/Simulation.R
- __MACOSX/density-based-ensemble-model-main/._Simulation.R
- density-based-ensemble-model-main/competitors_sims/
- __MACOSX/density-based-ensemble-model-main/._competitors_sims
- density-based-ensemble-model-main/competitors_analysis.R
- __MACOSX/density-based-ensemble-model-main/._competitors_analysis.R
- density-based-ensemble-model-main/requirements_R.txt
- __MACOSX/density-based-ensemble-model-main/._requirements_R.txt
- density-based-ensemble-model-main/utils/
- __MACOSX/density-based-ensemble-model-main/._utils
- density-based-ensemble-model-main/README.md
- __MACOSX/density-based-ensemble-model-main/._README.md
- density-based-ensemble-model-main/results/
- __MACOSX/density-based-ensemble-model-main/._results
- density-based-ensemble-model-main/real_data.R
- __MACOSX/density-based-ensemble-model-main/._real_data.R
- density-based-ensemble-model-main/model/
- __MACOSX/density-based-ensemble-model-main/._model
- density-based-ensemble-model-main/data/
- __MACOSX/density-based-ensemble-model-main/._data
- density-based-ensemble-model-main/Rplots.pdf
- __MACOSX/density-based-ensemble-model-main/._Rplots.pdf
- density-based-ensemble-model-main/competitors_real_data/
- __MACOSX/density-based-ensemble-model-main/._competitors_real_data
- density-based-ensemble-model-main/competitors_sims/.DS_Store
- __MACOSX/density-based-ensemble-model-main/competitors_sims/._.DS_Store
- density-based-ensemble-model-main/competitors_sims/common.jl
- __MACOSX/density-based-ensemble-model-main/competitors_sims/._common.jl
- density-based-ensemble-model-main/competitors_sims/Julia_accuracy_sim_2.jl
- __MACOSX/density-based-ensemble-model-main/competitors_sims/._Julia_accuracy_sim_2.jl
- density-based-ensemble-model-main/competitors_sims/LogReg-Crowds/
- __MACOSX/density-based-ensemble-model-main/competitors_sims/._LogReg-Crowds
- density-based-ensemble-model-main/competitors_sims/logistic_regression.jl
- __MACOSX/density-based-ensemble-model-main/competitors_sims/._logistic_regression.jl
- density-based-ensemble-model-main/competitors_sims/Julia_accuracy_sim_1.jl
- __MACOSX/density-based-ensemble-model-main/competitors_sims/._Julia_accuracy_sim_1.jl
- density-based-ensemble-model-main/competitors_sims/logreg_crowds.jl
- __MACOSX/density-based-ensemble-model-main/competitors_sims/._logreg_crowds.jl
- density-based-ensemble-model-main/competitors_sims/crowds/
- __MACOSX/density-based-ensemble-model-main/competitors_sims/._crowds
- density-based-ensemble-model-main/utils/install_julia_packages.jl
- __MACOSX/density-based-ensemble-model-main/utils/._install_julia_packages.jl
- density-based-ensemble-model-main/utils/save_result_for_paper.R
- __MACOSX/density-based-ensemble-model-main/utils/._save_result_for_paper.R
- density-based-ensemble-model-main/utils/figure3.py
- __MACOSX/density-based-ensemble-model-main/utils/._figure3.py
- density-based-ensemble-model-main/utils/noise_analysis.R
- __MACOSX/density-based-ensemble-model-main/utils/._noise_analysis.R
- density-based-ensemble-model-main/utils/install_R_packages.R
- __MACOSX/density-based-ensemble-model-main/utils/._install_R_packages.R
- density-based-ensemble-model-main/results/table6_julia_competitors.csv
- __MACOSX/density-based-ensemble-model-main/results/._table6_julia_competitors.csv
- density-based-ensemble-model-main/results/figure2a.png
- __MACOSX/density-based-ensemble-model-main/results/._figure2a.png
- density-based-ensemble-model-main/results/2table5_scenario_2.csv
- __MACOSX/density-based-ensemble-model-main/results/._2table5_scenario_2.csv
- density-based-ensemble-model-main/results/figure2b.png
- __MACOSX/density-based-ensemble-model-main/results/._figure2b.png
- density-based-ensemble-model-main/results/figure6_boxplot.png
- __MACOSX/density-based-ensemble-model-main/results/._figure6_boxplot.png
- density-based-ensemble-model-main/results/figure3_dirichlet.png
- __MACOSX/density-based-ensemble-model-main/results/._figure3_dirichlet.png
- density-based-ensemble-model-main/results/2table4.csv
- __MACOSX/density-based-ensemble-model-main/results/._2table4.csv
- density-based-ensemble-model-main/results/pred_sim_2_julia.csv
- __MACOSX/density-based-ensemble-model-main/results/._pred_sim_2_julia.csv
- density-based-ensemble-model-main/results/table6_LKAAR.csv
- __MACOSX/density-based-ensemble-model-main/results/._table6_LKAAR.csv
- density-based-ensemble-model-main/results/table6.csv
- __MACOSX/density-based-ensemble-model-main/results/._table6.csv
- density-based-ensemble-model-main/results/table7.csv
- __MACOSX/density-based-ensemble-model-main/results/._table7.csv
- density-based-ensemble-model-main/results/figure8_heatmap_noise.png
- __MACOSX/density-based-ensemble-model-main/results/._figure8_heatmap_noise.png
- density-based-ensemble-model-main/results/pred_real_data_julia.csv
- __MACOSX/density-based-ensemble-model-main/results/._pred_real_data_julia.csv
- density-based-ensemble-model-main/results/figure4_mse.png
- __MACOSX/density-based-ensemble-model-main/results/._figure4_mse.png
- density-based-ensemble-model-main/results/result_real_data_EN.rds
- __MACOSX/density-based-ensemble-model-main/results/._result_real_data_EN.rds
- density-based-ensemble-model-main/results/figureA1_appendix.png
- __MACOSX/density-based-ensemble-model-main/results/._figureA1_appendix.png
- density-based-ensemble-model-main/results/figure7_boxplot.png
- __MACOSX/density-based-ensemble-model-main/results/._figure7_boxplot.png
- density-based-ensemble-model-main/results/figure5_CSE.png
- __MACOSX/density-based-ensemble-model-main/results/._figure5_CSE.png
- density-based-ensemble-model-main/results/result_real_data.rds
- __MACOSX/density-based-ensemble-model-main/results/._result_real_data.rds
- density-based-ensemble-model-main/results/result_simulation2.rds
- __MACOSX/density-based-ensemble-model-main/results/._result_simulation2.rds
- density-based-ensemble-model-main/results/result_simulation1.rds
- __MACOSX/density-based-ensemble-model-main/results/._result_simulation1.rds
- density-based-ensemble-model-main/results/1table4.csv
- __MACOSX/density-based-ensemble-model-main/results/._1table4.csv
- density-based-ensemble-model-main/results/1table5_scenario_1.csv
- __MACOSX/density-based-ensemble-model-main/results/._1table5_scenario_1.csv
- density-based-ensemble-model-main/results/pred_sim_1_julia.csv
- __MACOSX/density-based-ensemble-model-main/results/._pred_sim_1_julia.csv
- density-based-ensemble-model-main/model/select_observation.R
- __MACOSX/density-based-ensemble-model-main/model/._select_observation.R
- density-based-ensemble-model-main/model/simulation.R
- __MACOSX/density-based-ensemble-model-main/model/._simulation.R
- density-based-ensemble-model-main/model/score.R
- __MACOSX/density-based-ensemble-model-main/model/._score.R
- density-based-ensemble-model-main/model/model_comparison.R
- __MACOSX/density-based-ensemble-model-main/model/._model_comparison.R
- density-based-ensemble-model-main/model/weights_generation.R
- __MACOSX/density-based-ensemble-model-main/model/._weights_generation.R
- density-based-ensemble-model-main/model/prediction_ensemble_model.R
- __MACOSX/density-based-ensemble-model-main/model/._prediction_ensemble_model.R
- density-based-ensemble-model-main/model/ensemble_model.R
- __MACOSX/density-based-ensemble-model-main/model/._ensemble_model.R
- density-based-ensemble-model-main/data/ground_truth.xlsx
- __MACOSX/density-based-ensemble-model-main/data/._ground_truth.xlsx
- density-based-ensemble-model-main/data/50_sim_2_data_split/
- __MACOSX/density-based-ensemble-model-main/data/._50_sim_2_data_split
- density-based-ensemble-model-main/data/50_real_data_split/
- __MACOSX/density-based-ensemble-model-main/data/._50_real_data_split
- density-based-ensemble-model-main/data/50_sim_1_data_split/
- __MACOSX/density-based-ensemble-model-main/data/._50_sim_1_data_split
- density-based-ensemble-model-main/data/data.txt
- __MACOSX/density-based-ensemble-model-main/data/._data.txt
- density-based-ensemble-model-main/competitors_real_data/.DS_Store
- __MACOSX/density-based-ensemble-model-main/competitors_real_data/._.DS_Store
- density-based-ensemble-model-main/competitors_real_data/common.jl
- __MACOSX/density-based-ensemble-model-main/competitors_real_data/._common.jl
- density-based-ensemble-model-main/competitors_real_data/Julia_accuracy_application.jl
- __MACOSX/density-based-ensemble-model-main/competitors_real_data/._Julia_accuracy_application.jl
- density-based-ensemble-model-main/competitors_real_data/LogReg-Crowds/
- __MACOSX/density-based-ensemble-model-main/competitors_real_data/._LogReg-Crowds
- density-based-ensemble-model-main/competitors_real_data/logistic_regression.jl
- __MACOSX/density-based-ensemble-model-main/competitors_real_data/._logistic_regression.jl
- density-based-ensemble-model-main/competitors_real_data/LKAAR/
- __MACOSX/density-based-ensemble-model-main/competitors_real_data/._LKAAR
- density-based-ensemble-model-main/competitors_real_data/netlab-master/
- __MACOSX/density-based-ensemble-model-main/competitors_real_data/._netlab-master
- density-based-ensemble-model-main/competitors_real_data/LKAAR_experiment.m
- __MACOSX/density-based-ensemble-model-main/competitors_real_data/._LKAAR_experiment.m
- density-based-ensemble-model-main/competitors_real_data/gpml-matlab-master/
- __MACOSX/density-based-ensemble-model-main/competitors_real_data/._gpml-matlab-master
- density-based-ensemble-model-main/competitors_real_data/logreg_crowds.jl
- __MACOSX/density-based-ensemble-model-main/competitors_real_data/._logreg_crowds.jl
- density-based-ensemble-model-main/competitors_real_data/crowds/
- __MACOSX/density-based-ensemble-model-main/competitors_real_data/._crowds
- density-based-ensemble-model-main/competitors_sims/LogReg-Crowds/demo.jl
- __MACOSX/density-based-ensemble-model-main/competitors_sims/LogReg-Crowds/._demo.jl
- density-based-ensemble-model-main/competitors_sims/LogReg-Crowds/.DS_Store
- __MACOSX/density-based-ensemble-model-main/competitors_sims/LogReg-Crowds/._.DS_Store
- density-based-ensemble-model-main/competitors_sims/LogReg-Crowds/LICENSE
- __MACOSX/density-based-ensemble-model-main/competitors_sims/LogReg-Crowds/._LICENSE
- density-based-ensemble-model-main/competitors_sims/LogReg-Crowds/common.jl
- __MACOSX/density-based-ensemble-model-main/competitors_sims/LogReg-Crowds/._common.jl
- density-based-ensemble-model-main/competitors_sims/LogReg-Crowds/logistic_regression.jl
- __MACOSX/density-based-ensemble-model-main/competitors_sims/LogReg-Crowds/._logistic_regression.jl
- density-based-ensemble-model-main/competitors_sims/LogReg-Crowds/VERSION
- __MACOSX/density-based-ensemble-model-main/competitors_sims/LogReg-Crowds/._VERSION
- density-based-ensemble-model-main/competitors_sims/LogReg-Crowds/types.jl
- __MACOSX/density-based-ensemble-model-main/competitors_sims/LogReg-Crowds/._types.jl
- density-based-ensemble-model-main/competitors_sims/LogReg-Crowds/logreg_crowds.jl
- __MACOSX/density-based-ensemble-model-main/competitors_sims/LogReg-Crowds/._logreg_crowds.jl
- density-based-ensemble-model-main/competitors_sims/LogReg-Crowds/crowds/
- __MACOSX/density-based-ensemble-model-main/competitors_sims/LogReg-Crowds/._crowds
- density-based-ensemble-model-main/competitors_sims/LogReg-Crowds/README.rst
- __MACOSX/density-based-ensemble-model-main/competitors_sims/LogReg-Crowds/._README.rst
- density-based-ensemble-model-main/competitors_sims/LogReg-Crowds/data/
- __MACOSX/density-based-ensemble-model-main/competitors_sims/LogReg-Crowds/._data
- density-based-ensemble-model-main/competitors_sims/crowds/ma_logistic_regression_raykar.jl
- __MACOSX/density-based-ensemble-model-main/competitors_sims/crowds/._ma_logistic_regression_raykar.jl
- density-based-ensemble-model-main/competitors_sims/crowds/.DS_Store
- __MACOSX/density-based-ensemble-model-main/competitors_sims/crowds/._.DS_Store
- density-based-ensemble-model-main/competitors_sims/crowds/ma_logistic_regression_rodrigues.jl
- __MACOSX/density-based-ensemble-model-main/competitors_sims/crowds/._ma_logistic_regression_rodrigues.jl
- density-based-ensemble-model-main/competitors_sims/crowds/ma_logistic_regression_naive.jl
- __MACOSX/density-based-ensemble-model-main/competitors_sims/crowds/._ma_logistic_regression_naive.jl
- density-based-ensemble-model-main/competitors_sims/crowds/ma_logistic_regression_dawidskene.jl
- __MACOSX/density-based-ensemble-model-main/competitors_sims/crowds/._ma_logistic_regression_dawidskene.jl
- density-based-ensemble-model-main/competitors_sims/crowds/ma_logistic_regression_majvote.jl
- __MACOSX/density-based-ensemble-model-main/competitors_sims/crowds/._ma_logistic_regression_majvote.jl
- density-based-ensemble-model-main/data/50_sim_2_data_split/47X_train.csv
- __MACOSX/density-based-ensemble-model-main/data/50_sim_2_data_split/._47X_train.csv
- density-based-ensemble-model-main/data/50_sim_2_data_split/25X_train.csv
- __MACOSX/density-based-ensemble-model-main/data/50_sim_2_data_split/._25X_train.csv
- density-based-ensemble-model-main/data/50_sim_2_data_split/12X_train.csv
- __MACOSX/density-based-ensemble-model-main/data/50_sim_2_data_split/._12X_train.csv
- density-based-ensemble-model-main/data/50_sim_2_data_split/3Y_train.csv
- __MACOSX/density-based-ensemble-model-main/data/50_sim_2_data_split/._3Y_train.csv
- density-based-ensemble-model-main/data/50_sim_2_data_split/7gt_test.csv
- __MACOSX/density-based-ensemble-model-main/data/50_sim_2_data_split/._7gt_test.csv
- density-based-ensemble-model-main/data/50_sim_2_data_split/14gt_test.csv
- __MACOSX/density-based-ensemble-model-main/data/50_sim_2_data_split/._14gt_test.csv
- density-based-ensemble-model-main/data/50_sim_2_data_split/18gt_train.csv
- __MACOSX/density-based-ensemble-model-main/data/50_sim_2_data_split/._18gt_train.csv
- density-based-ensemble-model-main/data/50_sim_2_data_split/23gt_test.csv
- __MACOSX/density-based-ensemble-model-main/data/50_sim_2_data_split/._23gt_test.csv
- density-based-ensemble-model-main/data/50_sim_2_data_split/41gt_test.csv
- __MACOSX/density-based-ensemble-model-main/data/50_sim_2_data_split/._41gt_test.csv
- density-based-ensemble-model-main/data/50_sim_2_data_split/44X_test.csv
- __MACOSX/density-based-ensemble-model-main/data/50_sim_2_data_split/._44X_test.csv
- density-based-ensemble-model-main/data/50_sim_2_data_split/39X_train.csv
- __MACOSX/density-based-ensemble-model-main/data/50_sim_2_data_split/._39X_train.csv
- density-based-ensemble-model-main/data/50_sim_2_data_split/45Y_train.csv
- __MACOSX/density-based-ensemble-model-main/data/50_sim_2_data_split/._45Y_train.csv
- density-based-ensemble-model-main/data/50_sim_2_data_split/50X_test.csv
- __MACOSX/density-based-ensemble-model-main/data/50_sim_2_data_split/._50X_test.csv
- density-based-ensemble-model-main/data/50_sim_2_data_split/36gt_train.csv
- __MACOSX/density-based-ensemble-model-main/data/50_sim_2_data_split/._36gt_train.csv
- density-based-ensemble-model-main/data/50_sim_2_data_split/27Y_train.csv
- __MACOSX/density-based-ensemble-model-main/data/50_sim_2_data_split/._27Y_train.csv
- density-based-ensemble-model-main/data/50_sim_2_data_split/10Y_train.csv
- __MACOSX/density-based-ensemble-model-main/data/50_sim_2_data_split/._10Y_train.csv
- density-based-ensemble-model-main/data/50_sim_2_data_split/1X_train.csv
- __MACOSX/density-based-ensemble-model-main/data/50_sim_2_data_split/._1X_train.csv
- density-based-ensemble-model-main/data/50_sim_2_data_split/46gt_train.csv
- __MACOSX/density-based-ensemble-model-main/data/50_sim_2_data_split/._46gt_train.csv
- density-based-ensemble-model-main/data/50_sim_2_data_split/5gt_train.csv
- __MACOSX/density-based-ensemble-model-main/data/50_sim_2_data_split/._5gt_train.csv
- density-based-ensemble-model-main/data/50_sim_2_data_split/23gt_train.csv
- __MACOSX/density-based-ensemble-model-main/data/50_sim_2_data_split/._23gt_train.csv
- density-based-ensemble-model-main/data/50_sim_2_data_split/36Y_train.csv
- __MACOSX/density-based-ensemble-model-main/data/50_sim_2_data_split/._36Y_train.csv
- density-based-ensemble-model-main/data/50_sim_2_data_split/28X_train.csv
- __MACOSX/density-based-ensemble-model-main/data/50_sim_2_data_split/._28X_train.csv
- density-based-ensemble-model-main/data/50_sim_2_data_split/12X_test.csv
- __MACOSX/density-based-ensemble-model-main/data/50_sim_2_data_split/._12X_test.csv
- density-based-ensemble-model-main/data/50_sim_2_data_split/50gt_test.csv
- __MACOSX/density-based-ensemble-model-main/data/50_sim_2_data_split/._50gt_test.csv
- density-based-ensemble-model-main/data/50_sim_2_data_split/32gt_test.csv
- __MACOSX/density-based-ensemble-model-main/data/50_sim_2_data_split/._32gt_test.csv
- density-based-ensemble-model-main/data/50_sim_2_data_split/33X_test.csv
- __MACOSX/density-based-ensemble-model-main/data/50_sim_2_data_split/._33X_test.csv
- density-based-ensemble-model-main/data/50_sim_2_data_split/48Y_train.csv
- __MACOSX/density-based-ensemble-model-main/data/50_sim_2_data_split/._48Y_train.csv
- density-based-ensemble-model-main/data/50_sim_2_data_split/49X_test.csv
- __MACOSX/density-based-ensemble-model-main/data/50_sim_2_data_split/._49X_test.csv
- density-based-ensemble-model-main/data/50_sim_2_data_split/11gt_train.csv
- __MACOSX/density-based-ensemble-model-main/data/50_sim_2_data_split/._11gt_train.csv
- density-based-ensemble-model-main/data/50_sim_2_data_split/34X_train.csv
- __MACOSX/density-based-ensemble-model-main/data/50_sim_2_data_split/._34X_train.csv
- density-based-ensemble-model-main/data/50_sim_2_data_split/19gt_test.csv
- __MACOSX/density-based-ensemble-model-main/data/50_sim_2_data_split/._19gt_test.csv
- density-based-ensemble-model-main/data/50_sim_2_data_split/27X_test.csv
- __MACOSX/density-based-ensemble-model-main/data/50_sim_2_data_split/._27X_test.csv
- density-based-ensemble-model-main/data/50_sim_2_data_split/42X_test.csv
- __MACOSX/density-based-ensemble-model-main/data/50_sim_2_data_split/._42X_test.csv
- density-based-ensemble-model-main/data/50_sim_2_data_split/37gt_test.csv
- __MACOSX/density-based-ensemble-model-main/data/50_sim_2_data_split/._37gt_test.csv
- density-based-ensemble-model-main/data/50_sim_2_data_split/38X_test.csv
- __MACOSX/density-based-ensemble-model-main/data/50_sim_2_data_split/._38X_test.csv
- density-based-ensemble-model-main/data/50_sim_2_data_split/33Y_train.csv
- __MACOSX/density-based-ensemble-model-main/data/50_sim_2_data_split/._33Y_train.csv
- density-based-ensemble-model-main/data/50_sim_2_data_split/6X_test.csv
- __MACOSX/density-based-ensemble-model-main/data/50_sim_2_data_split/._6X_test.csv
- density-based-ensemble-model-main/data/50_sim_2_data_split/26gt_train.csv
- __MACOSX/density-based-ensemble-model-main/data/50_sim_2_data_split/._26gt_train.csv
- density-based-ensemble-model-main/data/50_sim_2_data_split/31X_train.csv
- __MACOSX/density-based-ensemble-model-main/data/50_sim_2_data_split/._31X_train.csv
- density-based-ensemble-model-main/data/50_sim_2_data_split/49gt_test.csv
- __MACOSX/density-based-ensemble-model-main/data/50_sim_2_data_split/._49gt_test.csv
- density-based-ensemble-model-main/data/50_sim_2_data_split/9X_train.csv
- __MACOSX/density-based-ensemble-model-main/data/50_sim_2_data_split/._9X_train.csv
- density-based-ensemble-model-main/data/50_sim_2_data_split/14gt_train.csv
- __MACOSX/density-based-ensemble-model-main/data/50_sim_2_data_split/._14gt_train.csv
- density-based-ensemble-model-main/data/50_sim_2_data_split/18Y_train.csv
- __MACOSX/density-based-ensemble-model-main/data/50_sim_2_data_split/._18Y_train.csv
- density-based-ensemble-model-main/data/50_sim_2_data_split/19X_test.csv
- __MACOSX/density-based-ensemble-model-main/data/50_sim_2_data_split/._19X_test.csv
- density-based-ensemble-model-main/data/50_sim_2_data_split/2gt_test.csv
- __MACOSX/density-based-ensemble-model-main/data/50_sim_2_data_split/._2gt_test.csv
- density-based-ensemble-model-main/data/50_sim_2_data_split/35X_test.csv
- __MACOSX/density-based-ensemble-model-main/data/50_sim_2_data_split/._35X_test.csv
- density-based-ensemble-model-main/data/50_sim_2_data_split/9gt_train.csv
- __MACOSX/density-based-ensemble-model-main/data/50_sim_2_data_split/._9gt_train.csv
- density-based-ensemble-model-main/data/50_sim_2_data_split/21X_test.csv
- __MACOSX/density-based-ensemble-model-main/data/50_sim_2_data_split/._21X_test.csv
- density-based-ensemble-model-main/data/50_sim_2_data_split/42X_train.csv
- __MACOSX/density-based-ensemble-model-main/data/50_sim_2_data_split/._42X_train.csv
- density-based-ensemble-model-main/data/50_sim_2_data_split/6Y_train.csv
- __MACOSX/density-based-ensemble-model-main/data/50_sim_2_data_split/._6Y_train.csv
- density-based-ensemble-model-main/data/50_sim_2_data_split/17X_train.csv
- __MACOSX/density-based-ensemble-model-main/data/50_sim_2_data_split/._17X_train.csv
- density-based-ensemble-model-main/data/50_sim_2_data_split/20X_train.csv
- __MACOSX/density-based-ensemble-model-main/data/50_sim_2_data_split/._20X_train.csv
- density-based-ensemble-model-main/data/50_sim_2_data_split/43gt_train.csv
- __MACOSX/density-based-ensemble-model-main/data/50_sim_2_data_split/._43gt_train.csv
- density-based-ensemble-model-main/data/50_sim_2_data_split/40Y_train.csv
- __MACOSX/density-based-ensemble-model-main/data/50_sim_2_data_split/._40Y_train.csv
- density-based-ensemble-model-main/data/50_sim_2_data_split/4X_train.csv
- __MACOSX/density-based-ensemble-model-main/data/50_sim_2_data_split/._4X_train.csv
- density-based-ensemble-model-main/data/50_sim_2_data_split/33gt_train.csv
- __MACOSX/density-based-ensemble-model-main/data/50_sim_2_data_split/._33gt_train.csv
- density-based-ensemble-model-main/data/50_sim_2_data_split/15Y_train.csv
- __MACOSX/density-based-ensemble-model-main/data/50_sim_2_data_split/._15Y_train.csv
- density-based-ensemble-model-main/data/50_sim_2_data_split/22Y_train.csv
- __MACOSX/density-based-ensemble-model-main/data/50_sim_2_data_split/._22Y_train.csv
- density-based-ensemble-model-main/data/50_sim_2_data_split/26gt_test.csv
- __MACOSX/density-based-ensemble-model-main/data/50_sim_2_data_split/._26gt_test.csv
[truncated: 3,342 more entries]
