# Supplementary material for: Stacking Model‐Based Classifiers for Dealing With Multiple Sets of Noisy Labels
Source: Biom J. 2025 Mar 12;67(2):e70042. doi: 10.1002/bimj.70042 (PMC11898607; doi:10.1002/bimj.70042)
Supplement: Supplementary file 1 — Supporting Information [file BIMJ-67-e70042-s001.zip › density-based-ensemble-model-main/competitors_analysis.R]

library(tidyverse)


# Simulation 1 ------------------------------------------------------------

accuracy_simulation_1_raw <- read_csv("results/pred_sim_1_julia.csv")
# 
# 
accuracy_simulation_1 <- accuracy_simulation_1_raw |>
  select(Accuracy_dawidskene) |>
  separate(col = Accuracy_dawidskene,sep = "\\),\\(\\:",into = colnames(accuracy_simulation_1_raw)[-1]) |>
  mutate(Accuracy_rodrigues=str_remove(Accuracy_rodrigues,"Accuracy_rodrigues,"),Accuracy_dawidskene=str_remove(Accuracy_dawidskene,"Accuracy_dawidskene,")) |>
  mutate(across(everything(),parse_number)) |> 
  relocate(Accuracy_dawidskene)

table5_julia_1 <- accuracy_simulation_1 |> 
  summarise(across(everything(),.fns=list(mean = mean, sd = sd)))

write_csv(x = table5_julia_1, file = "results/1table5_scenario_1.csv")


# # Simulation 2 ------------------------------------------------------------

accuracy_simulation_2_raw <- read_csv("results/pred_sim_2_julia.csv")

accuracy_simulation_2 <- accuracy_simulation_2_raw |>
  select(Accuracy_dawidskene) |>
  separate(col = Accuracy_dawidskene,sep = "\\),\\(\\:",into = colnames(accuracy_simulation_2_raw)[-1]) |>
  mutate(Accuracy_rodrigues=str_remove(Accuracy_rodrigues,"Accuracy_rodrigues,"),Accuracy_dawidskene=str_remove(Accuracy_dawidskene,"Accuracy_dawidskene,")) |>
  mutate(across(everything(),parse_number)) |> 
  relocate(Accuracy_dawidskene)

table5_julia_2 <- accuracy_simulation_2 |> 
  summarise(across(everything(),.fns=list(mean = mean, sd = sd)))

write_csv(x = table5_julia_1, file = "results/2table5_scenario_2.csv")

# Real data ------------------------------------------------------------

accuracy_REALDATA_raw <- read_csv("results/pred_real_data_julia.csv")

accuracy_REALDATA <- accuracy_REALDATA_raw |> 
  select(Accuracy_dawidskene) |> 
  separate(col = Accuracy_dawidskene,sep = "\\),\\(\\:",into = colnames(accuracy_REALDATA_raw)[-1]) |> 
  mutate(Accuracy_rodrigues=str_remove(Accuracy_rodrigues,"Accuracy_rodrigues,"),Accuracy_dawidskene=str_remove(Accuracy_dawidskene,"Accuracy_dawidskene,")) |> 
  mutate(across(everything(),parse_number)) |> 
  relocate(Accuracy_dawidskene)
  

table6_julia_competitors <- accuracy_REALDATA |> 
  summarise(across(everything(),.fns=list(mean = mean, sd = sd)))

write_csv(x = table6_julia_competitors, file = "results/table6_julia_competitors.csv")
