# Supplementary material for: Stacking Model‐Based Classifiers for Dealing With Multiple Sets of Noisy Labels
Source: Biom J. 2025 Mar 12;67(2):e70042. doi: 10.1002/bimj.70042 (PMC11898607; doi:10.1002/bimj.70042)
Supplement: Supplementary file 1 — Supporting Information [file BIMJ-67-e70042-s001.zip › density-based-ensemble-model-main/requirements_R.txt]

mclust
caret
rsample
mvtnorm
LaplacesDemon
gtools
DirichletReg
grid
gridExtra
ggplot2
reshape2
patchwork
MASS
clusterGeneration
yaml
dplyr
GGally
readxl
