# Supplementary material for: Stacking Model‐Based Classifiers for Dealing With Multiple Sets of Noisy Labels
Source: Biom J. 2025 Mar 12;67(2):e70042. doi: 10.1002/bimj.70042 (PMC11898607; doi:10.1002/bimj.70042)
Supplement: Supplementary file 1 — Supporting Information [file BIMJ-67-e70042-s001.zip › density-based-ensemble-model-main/utils/figure3.py]

from __future__ import division, print_function
import numpy as np
import matplotlib.pyplot as plt
import matplotlib.tri as tri
import matplotlib as mpl
import os

class Dirichlet(object):
    def __init__(self, alpha):
        '''Creates Dirichlet distribution with parameter `alpha`.'''
        from math import gamma
        from operator import mul
        self._alpha = np.array(alpha)
        self._coef = gamma(np.sum(self._alpha)) / \
                     np.multiply.reduce([gamma(a) for a in self._alpha])
    def pdf(self, x):
        '''Returns pdf value for `x`.'''
        from operator import mul
        return self._coef * np.multiply.reduce([xx ** (aa - 1)
                                                for (xx, aa)in zip(x, self._alpha)])
    def sample(self, N):
        '''Generates a random sample of size `N`.'''
        return np.random.dirichlet(self._alpha, N)
      
_corners = np.array([[0, 0], [1, 0], [0.5, 0.75**0.5]])
_AREA = 0.5 * 1 * 0.75**0.5
_triangle = tri.Triangulation(_corners[:, 0], _corners[:, 1])

# For each corner of the triangle, the pair of other corners
_pairs = [_corners[np.roll(range(3), -i)[1:]] for i in range(3)]
# The area of the triangle formed by point xy and another pair or points
tri_area = lambda xy, pair: 0.5 * np.linalg.norm(np.cross(*(pair - xy)))

def xy2bc(xy, tol=1.e-4):
    #'''Converts 2D Cartesian coordinates to barycentric.
    #Arguments:
    #    `xy`: A length-2 sequence containing the x and y value.
    #'''
  coords = np.array([tri_area(xy, p) for p in _pairs]) / _AREA
  return np.clip(coords, tol, 1.0 - tol)

def draw_pdf_contours(dist, border=False, nlevels=200, subdiv=8, **kwargs):
    # '''Draws pdf contours over an equilateral triangle (2-simplex).
    # Arguments:
    #     `dist`: A distribution instance with a `pdf` method.
    #     `border` (bool): If True, the simplex border is drawn.
    #     `nlevels` (int): Number of contours to draw.
    #     `subdiv` (int): Number of recursive mesh subdivisions to create.
    #     kwargs: Keyword args passed on to `plt.triplot`.
    # '''
  from matplotlib import ticker, cm
  import math
  refiner = tri.UniformTriRefiner(_triangle)
  trimesh = refiner.refine_triangulation(subdiv=subdiv)
  pvals = [dist.pdf(xy2bc(xy)) for xy in zip(trimesh.x, trimesh.y)]
  
  plt.tricontourf(trimesh, pvals, nlevels, cmap='jet', **kwargs)
  plt.axis('equal')
  plt.xlim(0, 1)
  plt.ylim(0, 0.75**0.5)
  plt.axis('off')
  if border is True:
    print(plt.triplot(_triangle, linewidth=1))

def plot_points(X, barycentric=True, border=True, **kwargs):
    # '''Plots a set of points in the simplex.
    # Arguments:
    #     `X` (ndarray): A 2xN array (if in Cartesian coords) or 3xN array
    #                    (if in barycentric coords) of points to plot.
    #     `barycentric` (bool): Indicates if `X` is in barycentric coords.
    #     `border` (bool): If True, the simplex border is drawn.
    #     kwargs: Keyword args passed on to `plt.plot`.
    # '''
    if barycentric is True:
      X = X.dot(_corners)
      plt.plot(X[:, 0], X[:, 1], 'k.', ms=1, **kwargs)
      plt.axis('equal')
      plt.xlim(0, 1)
      plt.ylim(0, 0.75**0.5)
      plt.axis('off')
      if border is True:
        plt.triplot(_triangle, linewidth=1)
        
if __name__ == '__main__':
    plt.close('all')
    alphas = [[7,4,4],
              [4,7,4],
              [4,4,7]]
              
    for (i, alpha) in enumerate(alphas):
      plt.subplot(2, len(alpha), i + 1)
      dist = Dirichlet(alpha)
      draw_pdf_contours(dist)
      title = r'$\alpha$ = (%.1f, %.1f, %.1f)' % tuple(alpha)
      plt.title(title, fontdict={'fontsize': 8})

    alphas = [[12,4,4],
              [4,12,4],
              [4,4,12]]
    for (i, alpha) in enumerate(alphas):
      plt.subplot(2, len(alpha),len(alpha) + i + 1)
      dist = Dirichlet(alpha)
      draw_pdf_contours(dist)
      title = r'$\alpha$ = (%.1f, %.1f, %.1f)' % tuple(alpha)
      plt.title(title, fontdict={'fontsize': 8})
  
    plt.subplots_adjust(bottom=0.1, right=0.7, top=0.9,hspace=0.5)
    cax = plt.axes([0.75, 0.3, 0.04, 0.4])
    cmap = mpl.cm.jet
    norm = mpl.colors.Normalize(vmin=0.0,vmax=1.0)
    plt.colorbar(mappable=mpl.cm.ScalarMappable(norm=norm, cmap=cmap),cax=cax)
    directory_path = "results"
    if not os.path.exists(directory_path):
      os.makedirs(directory_path)
    plt.savefig('results/figure3_dirichlet.png',dpi=300, bbox_inches='tight')
