# Supplementary material for: Stacking Model‐Based Classifiers for Dealing With Multiple Sets of Noisy Labels
Source: Biom J. 2025 Mar 12;67(2):e70042. doi: 10.1002/bimj.70042 (PMC11898607; doi:10.1002/bimj.70042)
Supplement: Supplementary file 1 — Supporting Information [file BIMJ-67-e70042-s001.zip › density-based-ensemble-model-main/utils/install_R_packages.R]

# Read the requirements file
packages <- readLines("requirements_R.txt")

# Install the packages if they are not already installed
for (package in packages) {
  if (!requireNamespace(package, quietly = TRUE)) {
    install.packages(package)
  }
}
