# Supplementary material for: Stacking Model‐Based Classifiers for Dealing With Multiple Sets of Noisy Labels
Source: Biom J. 2025 Mar 12;67(2):e70042. doi: 10.1002/bimj.70042 (PMC11898607; doi:10.1002/bimj.70042)
Supplement: Supplementary file 1 — Supporting Information [file BIMJ-67-e70042-s001.zip › density-based-ensemble-model-main/results/table6_julia_competitors.csv]

Accuracy_dawidskene_mean	Accuracy_dawidskene_sd	Accuracy_raykar_mean	Accuracy_raykar_sd	Accuracy_rodrigues_mean	Accuracy_rodrigues_sd
0.5984615384615385	0.10993405714637183	0.5646153846153846	0.11431740896095795	0.6415384615384615	0.06793662204867569
