# Supplementary material for: Stacking Model‐Based Classifiers for Dealing With Multiple Sets of Noisy Labels
Source: Biom J. 2025 Mar 12;67(2):e70042. doi: 10.1002/bimj.70042 (PMC11898607; doi:10.1002/bimj.70042)
Supplement: Supplementary file 1 — Supporting Information [file BIMJ-67-e70042-s001.zip › density-based-ensemble-model-main/results/2table5_scenario_2.csv]

Accuracy_dawidskene_mean	Accuracy_dawidskene_sd	Accuracy_raykar_mean	Accuracy_raykar_sd	Accuracy_rodrigues_mean	Accuracy_rodrigues_sd
0.6890196078431372	0.06124276888976159	0.6952941176470587	0.035917748555769916	0.7031372549019607	0.042297846280664735
