# Supplementary material for: Stacking Model‐Based Classifiers for Dealing With Multiple Sets of Noisy Labels
Source: Biom J. 2025 Mar 12;67(2):e70042. doi: 10.1002/bimj.70042 (PMC11898607; doi:10.1002/bimj.70042)
Supplement: Supplementary file 1 — Supporting Information [file BIMJ-67-e70042-s001.zip › density-based-ensemble-model-main/results/2table4.csv]

ACC_LDA	ACC_LDA_sd	ACC_QDA	ACC_QDA_sd	ACC_EDDA	ACC_EDDA_sd	MSE	CSE_LDA	CSE_QDA	CSE_EDDA
0.858823529411765	0.0463667937177783	0.88	0.0451041281969083	0.871372549019608	0.048542698089489	0.21496534732419	1.20960190133717	0.390817137963918	0.536001791980719
0.705098039215686	0.121062857340092	0.654509803921569	0.113705480432539	0.651764705882353	0.118878442983711	1.36327157156073	3.38473423790815	4.69112374535493	4.7061727283667
0.717647058823529	0.131861090150586	0.690980392156863	0.098363608980117	0.671372549019608	0.116073239990766	1.30124785517415	3.31648808032903	4.57590673599814	4.60335972218383
0.692941176470588	0.106708351669329	0.655294117647059	0.101235608750081	0.637254901960784	0.100000392313019	1.36722522106754	3.37239719862914	4.65544042493113	4.68657312737442
0.724705882352941	0.105104369915583	0.682745098039216	0.105828243402896	0.671764705882353	0.112799280611078	1.31566013350742	3.33071006950411	4.58941981878985	4.62162113321785
0.612941176470588	0.149423958062258	0.578823529411765	0.109798204847469	0.550196078431373	0.123910247126194	1.58342033377564	3.61679118830347	5.03006846633381	5.04656672096501
0.656470588235294	0.151272953113615	0.583137254901961	0.157203012298157	0.571372549019608	0.152757916492875	1.56083041774797	3.60224412409744	5.05055201437148	5.02295118678163
0.649803921568627	0.123694764107746	0.572941176470588	0.114214977834431	0.565882352941177	0.123122547504091	1.5718386573243	3.59829820018837	4.99875420265323	5.0186829393245
0.723529411764706	0.0650016884362594	0.712156862745098	0.0854630983777026	0.720392156862745	0.062861286980733	1.37055974773864	4.77591858167627	4.72663863037711	4.77582893875403
0.741176470588235	0.0604678799577672	0.714509803921569	0.0936730863895679	0.74	0.0622340633674356	1.34419395032227	4.72719517130578	4.67474414675157	4.72713191010606
0.727058823529412	0.0656729842676542	0.716470588235294	0.0958302566057026	0.726274509803922	0.0659257845752634	1.39470063473906	4.81297330764303	4.76483462598455	4.81279322008341
0.728235294117647	0.0662877918928652	0.714901960784314	0.0917306004347754	0.727450980392157	0.0665524054370685	1.38881851224793	4.80244758232387	4.75269553989011	4.80234652196898
0.725490196078431	0.0638753739551338	0.714901960784314	0.0913878156539631	0.725490196078431	0.0641205778277849	1.3762128819394	4.78282479022131	4.7362925503077	4.78241078939415
0.722745098039216	0.065812621493982	0.714901960784314	0.0913878156539631	0.723137254901961	0.0670679727640434	1.37626394229398	4.78034642130063	4.7362925503077	4.77987750233807
