# Supplementary material for: Stacking Model‐Based Classifiers for Dealing With Multiple Sets of Noisy Labels
Source: Biom J. 2025 Mar 12;67(2):e70042. doi: 10.1002/bimj.70042 (PMC11898607; doi:10.1002/bimj.70042)
Supplement: Supplementary file 1 — Supporting Information [file BIMJ-67-e70042-s001.zip › density-based-ensemble-model-main/results/pred_sim_2_julia.csv]

File	Accuracy_raykar	Accuracy_rodrigues	Accuracy_dawidskene
(:File	10X_train.csv)	(:Accuracy_raykar	0.6666666666666666)	(:Accuracy_rodrigues	0.6666666666666666)	(:Accuracy_dawidskene	0.6862745098039216)
(:File	11X_train.csv)	(:Accuracy_raykar	0.6666666666666666)	(:Accuracy_rodrigues	0.6862745098039216)	(:Accuracy_dawidskene	0.6666666666666666)
(:File	12X_train.csv)	(:Accuracy_raykar	0.6862745098039216)	(:Accuracy_rodrigues	0.7843137254901961)	(:Accuracy_dawidskene	0.7843137254901961)
(:File	13X_train.csv)	(:Accuracy_raykar	0.7058823529411765)	(:Accuracy_rodrigues	0.6666666666666666)	(:Accuracy_dawidskene	0.7058823529411765)
(:File	14X_train.csv)	(:Accuracy_raykar	0.6862745098039216)	(:Accuracy_rodrigues	0.6862745098039216)	(:Accuracy_dawidskene	0.6666666666666666)
(:File	15X_train.csv)	(:Accuracy_raykar	0.6470588235294118)	(:Accuracy_rodrigues	0.6470588235294118)	(:Accuracy_dawidskene	0.6078431372549019)
(:File	16X_train.csv)	(:Accuracy_raykar	0.5882352941176471)	(:Accuracy_rodrigues	0.6274509803921569)	(:Accuracy_dawidskene	0.6470588235294118)
(:File	17X_train.csv)	(:Accuracy_raykar	0.6078431372549019)	(:Accuracy_rodrigues	0.6666666666666666)	(:Accuracy_dawidskene	0.6666666666666666)
(:File	18X_train.csv)	(:Accuracy_raykar	0.6862745098039216)	(:Accuracy_rodrigues	0.7058823529411765)	(:Accuracy_dawidskene	0.7058823529411765)
(:File	19X_train.csv)	(:Accuracy_raykar	0.6666666666666666)	(:Accuracy_rodrigues	0.6470588235294118)	(:Accuracy_dawidskene	0.6862745098039216)
(:File	1X_train.csv)	(:Accuracy_raykar	0.6862745098039216)	(:Accuracy_rodrigues	0.6862745098039216)	(:Accuracy_dawidskene	0.6666666666666666)
(:File	20X_train.csv)	(:Accuracy_raykar	0.7647058823529411)	(:Accuracy_rodrigues	0.7058823529411765)	(:Accuracy_dawidskene	0.7647058823529411)
(:File	21X_train.csv)	(:Accuracy_raykar	0.6666666666666666)	(:Accuracy_rodrigues	0.6666666666666666)	(:Accuracy_dawidskene	0.7254901960784313)
(:File	22X_train.csv)	(:Accuracy_raykar	0.7058823529411765)	(:Accuracy_rodrigues	0.6470588235294118)	(:Accuracy_dawidskene	0.7254901960784313)
(:File	23X_train.csv)	(:Accuracy_raykar	0.7254901960784313)	(:Accuracy_rodrigues	0.7058823529411765)	(:Accuracy_dawidskene	0.7254901960784313)
(:File	24X_train.csv)	(:Accuracy_raykar	0.6666666666666666)	(:Accuracy_rodrigues	0.6666666666666666)	(:Accuracy_dawidskene	0.6666666666666666)
(:File	25X_train.csv)	(:Accuracy_raykar	0.6862745098039216)	(:Accuracy_rodrigues	0.6862745098039216)	(:Accuracy_dawidskene	0.7254901960784313)
(:File	26X_train.csv)	(:Accuracy_raykar	0.7450980392156863)	(:Accuracy_rodrigues	0.7450980392156863)	(:Accuracy_dawidskene	0.6862745098039216)
(:File	27X_train.csv)	(:Accuracy_raykar	0.7058823529411765)	(:Accuracy_rodrigues	0.7254901960784313)	(:Accuracy_dawidskene	0.7254901960784313)
(:File	28X_train.csv)	(:Accuracy_raykar	0.6274509803921569)	(:Accuracy_rodrigues	0.6470588235294118)	(:Accuracy_dawidskene	0.6666666666666666)
(:File	29X_train.csv)	(:Accuracy_raykar	0.6078431372549019)	(:Accuracy_rodrigues	0.6470588235294118)	(:Accuracy_dawidskene	0.5098039215686274)
(:File	2X_train.csv)	(:Accuracy_raykar	0.6862745098039216)	(:Accuracy_rodrigues	0.6666666666666666)	(:Accuracy_dawidskene	0.6862745098039216)
(:File	30X_train.csv)	(:Accuracy_raykar	0.7058823529411765)	(:Accuracy_rodrigues	0.7254901960784313)	(:Accuracy_dawidskene	0.7254901960784313)
(:File	31X_train.csv)	(:Accuracy_raykar	0.7450980392156863)	(:Accuracy_rodrigues	0.6862745098039216)	(:Accuracy_dawidskene	0.7058823529411765)
(:File	32X_train.csv)	(:Accuracy_raykar	0.7058823529411765)	(:Accuracy_rodrigues	0.7058823529411765)	(:Accuracy_dawidskene	0.6862745098039216)
(:File	33X_train.csv)	(:Accuracy_raykar	0.6666666666666666)	(:Accuracy_rodrigues	0.6666666666666666)	(:Accuracy_dawidskene	0.6666666666666666)
(:File	34X_train.csv)	(:Accuracy_raykar	0.6274509803921569)	(:Accuracy_rodrigues	0.6274509803921569)	(:Accuracy_dawidskene	0.6274509803921569)
(:File	35X_train.csv)	(:Accuracy_raykar	0.6666666666666666)	(:Accuracy_rodrigues	0.7254901960784313)	(:Accuracy_dawidskene	0.7254901960784313)
(:File	36X_train.csv)	(:Accuracy_raykar	0.6666666666666666)	(:Accuracy_rodrigues	0.6666666666666666)	(:Accuracy_dawidskene	0.6274509803921569)
(:File	37X_train.csv)	(:Accuracy_raykar	0.7254901960784313)	(:Accuracy_rodrigues	0.6666666666666666)	(:Accuracy_dawidskene	0.6862745098039216)
(:File	38X_train.csv)	(:Accuracy_raykar	0.6666666666666666)	(:Accuracy_rodrigues	0.6666666666666666)	(:Accuracy_dawidskene	0.6666666666666666)
(:File	39X_train.csv)	(:Accuracy_raykar	0.7058823529411765)	(:Accuracy_rodrigues	0.7058823529411765)	(:Accuracy_dawidskene	0.7254901960784313)
(:File	3X_train.csv)	(:Accuracy_raykar	0.6862745098039216)	(:Accuracy_rodrigues	0.6862745098039216)	(:Accuracy_dawidskene	0.6666666666666666)
(:File	40X_train.csv)	(:Accuracy_raykar	0.7058823529411765)	(:Accuracy_rodrigues	0.7254901960784313)	(:Accuracy_dawidskene	0.6862745098039216)
(:File	41X_train.csv)	(:Accuracy_raykar	0.7450980392156863)	(:Accuracy_rodrigues	0.7450980392156863)	(:Accuracy_dawidskene	0.7058823529411765)
(:File	42X_train.csv)	(:Accuracy_raykar	0.6666666666666666)	(:Accuracy_rodrigues	0.6862745098039216)	(:Accuracy_dawidskene	0.6862745098039216)
(:File	43X_train.csv)	(:Accuracy_raykar	0.6470588235294118)	(:Accuracy_rodrigues	0.6862745098039216)	(:Accuracy_dawidskene	0.6078431372549019)
(:File	44X_train.csv)	(:Accuracy_raykar	0.6666666666666666)	(:Accuracy_rodrigues	0.6470588235294118)	(:Accuracy_dawidskene	0.6666666666666666)
(:File	45X_train.csv)	(:Accuracy_raykar	0.7058823529411765)	(:Accuracy_rodrigues	0.7254901960784313)	(:Accuracy_dawidskene	0.6862745098039216)
(:File	46X_train.csv)	(:Accuracy_raykar	0.6274509803921569)	(:Accuracy_rodrigues	0.6666666666666666)	(:Accuracy_dawidskene	0.6666666666666666)
(:File	47X_train.csv)	(:Accuracy_raykar	0.6862745098039216)	(:Accuracy_rodrigues	0.7058823529411765)	(:Accuracy_dawidskene	0.6470588235294118)
(:File	48X_train.csv)	(:Accuracy_raykar	0.6862745098039216)	(:Accuracy_rodrigues	0.7058823529411765)	(:Accuracy_dawidskene	0.7058823529411765)
(:File	49X_train.csv)	(:Accuracy_raykar	0.6862745098039216)	(:Accuracy_rodrigues	0.6666666666666666)	(:Accuracy_dawidskene	0.6862745098039216)
(:File	4X_train.csv)	(:Accuracy_raykar	0.6862745098039216)	(:Accuracy_rodrigues	0.7647058823529411)	(:Accuracy_dawidskene	0.7254901960784313)
(:File	50X_train.csv)	(:Accuracy_raykar	0.6666666666666666)	(:Accuracy_rodrigues	0.6666666666666666)	(:Accuracy_dawidskene	0.49019607843137253)
(:File	5X_train.csv)	(:Accuracy_raykar	0.6862745098039216)	(:Accuracy_rodrigues	0.6666666666666666)	(:Accuracy_dawidskene	0.6862745098039216)
(:File	6X_train.csv)	(:Accuracy_raykar	0.7058823529411765)	(:Accuracy_rodrigues	0.6666666666666666)	(:Accuracy_dawidskene	0.5882352941176471)
(:File	7X_train.csv)	(:Accuracy_raykar	0.6666666666666666)	(:Accuracy_rodrigues	0.6666666666666666)	(:Accuracy_dawidskene	0.6862745098039216)
(:File	8X_train.csv)	(:Accuracy_raykar	0.6470588235294118)	(:Accuracy_rodrigues	0.6274509803921569)	(:Accuracy_dawidskene	0.6862745098039216)
(:File	9X_train.csv)	(:Accuracy_raykar	0.6862745098039216)	(:Accuracy_rodrigues	0.6666666666666666)	(:Accuracy_dawidskene	0.5882352941176471)
