# Supplementary material for: Stacking Model‐Based Classifiers for Dealing With Multiple Sets of Noisy Labels
Source: Biom J. 2025 Mar 12;67(2):e70042. doi: 10.1002/bimj.70042 (PMC11898607; doi:10.1002/bimj.70042)
Supplement: Supplementary file 1 — Supporting Information [file BIMJ-67-e70042-s001.zip › density-based-ensemble-model-main/results/table6.csv]

ACC_LDA	ACC_LDA_sd	ACC_QDA	ACC_QDA_sd	ACC_EDDA	ACC_EDDA_sd	MSE	CSE_LDA	CSE_QDA	CSE_EDDA
0.595384615384615	0.0758321384575214	0.535384615384615	0.0806925703326849	0.595384615384615	0.0758321384575214	1.89289730072528e-14	12567.2472388694	876.78719872948	6150.0662592441
0.579230769230769	0.0809055439399089	0.51923076923077	0.0826918513367715	0.579230769230769	0.0809055439399089	18.7239955094977	12677.4202258302	6793.37437217313	6720.37805775021
0.573846153846154	0.0756727265964256	0.576153846153846	0.0921014178771362	0.573846153846154	0.0756727265964256	29.1479511223477	12672.9413267201	7472.08163407292	7183.12359081906
0.542307692307692	0.0923501995273165	0.496153846153846	0.100490885484461	0.542307692307692	0.0923501995273165	28.2798761618405	12674.6142340414	6060.78922088166	5888.7068269346
0.580769230769231	0.0738188397942	0.504615384615385	0.0759912159104196	0.580769230769231	0.0738188397942	27.6066886850555	12706.689584843	6467.01779237874	5842.50510504619
0.547692307692308	0.0817038694305103	0.450769230769231	0.0912948091673126	0.547692307692308	0.0817038694305103	54.3201301919347	13158.6719182943	10660.0116146145	8007.12191519549
0.613846153846154	0.0796077814341751	0.56873977086743	0.0698855003748455	0.613846153846154	0.0796077814341751	25.3370777235105	12806.1449698113	7574.05029432296	6099.92484533586
0.530769230769231	0.087222570694437	0.456153846153846	0.108788433753041	0.530769230769231	0.087222570694437	55.7774318731809	13118.695078259	11282.9129865694	10031.2656197255
0.651538461538462	0.0628442697953086	0.531096563011457	0.0954449782947154	0.651538461538462	0.0628442697953086	22.6905896016787	5829.88560725732	6780.54368102141	6406.75704910503
0.646923076923077	0.070230871538026	0.507364975450082	0.108974184564457	0.646923076923077	0.070230871538026	20.9530895272614	5722.43952130622	6435.9146998942	6212.90067184371
0.644615384615385	0.0589527410153919	0.531914893617021	0.103426984114276	0.644615384615385	0.0589527410153919	23.9064773782623	5881.90872977964	7022.34839806641	6522.39626344641
0.645384615384615	0.0588143119851633	0.530278232405892	0.102055089056165	0.645384615384615	0.0588143119851633	23.5492485948677	5874.61687698827	6983.69610917553	6490.19701516063
0.651538461538462	0.0588758761806491	0.527823240589198	0.104473556126603	0.649230769230769	0.0595032367942017	22.2218275924043	5850.34626725688	6868.91879168852	6443.13630114578
0.650769230769231	0.0580652519280128	0.527823240589198	0.104473556126603	0.647692307692308	0.0578151491778721	21.8474560801195	5841.90186017194	6868.91879168852	6437.56944239349
