# Supplementary material for: Stacking Model‐Based Classifiers for Dealing With Multiple Sets of Noisy Labels
Source: Biom J. 2025 Mar 12;67(2):e70042. doi: 10.1002/bimj.70042 (PMC11898607; doi:10.1002/bimj.70042)
Supplement: Supplementary file 1 — Supporting Information [file BIMJ-67-e70042-s001.zip › density-based-ensemble-model-main/results/table7.csv]

ACC	sensitivity	sd_sen	NPV	sd_NPV	specificity	sd_spec	precision	sd_prec
0.676153846153846	0.894736842105263	0.0629067689123365	0.743587301587302	0.124498039865981	0.76	0.136719463056688	0.912909968772197	0.0458328694867646
