# Supplementary material for: Stacking Model‐Based Classifiers for Dealing With Multiple Sets of Noisy Labels
Source: Biom J. 2025 Mar 12;67(2):e70042. doi: 10.1002/bimj.70042 (PMC11898607; doi:10.1002/bimj.70042)
Supplement: Supplementary file 1 — Supporting Information [file BIMJ-67-e70042-s001.zip › density-based-ensemble-model-main/results/pred_real_data_julia.csv]

File	Accuracy_raykar	Accuracy_rodrigues	Accuracy_dawidskene
(:File	10X_train.csv)	(:Accuracy_raykar	0.6153846153846154)	(:Accuracy_rodrigues	0.6538461538461539)	(:Accuracy_dawidskene	0.6538461538461539)
(:File	11X_train.csv)	(:Accuracy_raykar	0.7307692307692307)	(:Accuracy_rodrigues	0.7307692307692307)	(:Accuracy_dawidskene	0.6923076923076923)
(:File	12X_train.csv)	(:Accuracy_raykar	0.3076923076923077)	(:Accuracy_rodrigues	0.5769230769230769)	(:Accuracy_dawidskene	0.3076923076923077)
(:File	13X_train.csv)	(:Accuracy_raykar	0.6923076923076923)	(:Accuracy_rodrigues	0.6923076923076923)	(:Accuracy_dawidskene	0.6538461538461539)
(:File	14X_train.csv)	(:Accuracy_raykar	0.6153846153846154)	(:Accuracy_rodrigues	0.6538461538461539)	(:Accuracy_dawidskene	0.6538461538461539)
(:File	15X_train.csv)	(:Accuracy_raykar	0.6538461538461539)	(:Accuracy_rodrigues	0.6538461538461539)	(:Accuracy_dawidskene	0.6153846153846154)
(:File	16X_train.csv)	(:Accuracy_raykar	0.6538461538461539)	(:Accuracy_rodrigues	0.6538461538461539)	(:Accuracy_dawidskene	0.6538461538461539)
(:File	17X_train.csv)	(:Accuracy_raykar	0.6923076923076923)	(:Accuracy_rodrigues	0.6923076923076923)	(:Accuracy_dawidskene	0.7307692307692307)
(:File	18X_train.csv)	(:Accuracy_raykar	0.5)	(:Accuracy_rodrigues	0.6538461538461539)	(:Accuracy_dawidskene	0.5384615384615384)
(:File	19X_train.csv)	(:Accuracy_raykar	0.34615384615384615)	(:Accuracy_rodrigues	0.5769230769230769)	(:Accuracy_dawidskene	0.46153846153846156)
(:File	1X_train.csv)	(:Accuracy_raykar	0.6153846153846154)	(:Accuracy_rodrigues	0.46153846153846156)	(:Accuracy_dawidskene	0.6153846153846154)
(:File	20X_train.csv)	(:Accuracy_raykar	0.5769230769230769)	(:Accuracy_rodrigues	0.6538461538461539)	(:Accuracy_dawidskene	0.5769230769230769)
(:File	21X_train.csv)	(:Accuracy_raykar	0.5384615384615384)	(:Accuracy_rodrigues	0.5769230769230769)	(:Accuracy_dawidskene	0.5384615384615384)
(:File	22X_train.csv)	(:Accuracy_raykar	0.5769230769230769)	(:Accuracy_rodrigues	0.6538461538461539)	(:Accuracy_dawidskene	0.5769230769230769)
(:File	23X_train.csv)	(:Accuracy_raykar	0.6923076923076923)	(:Accuracy_rodrigues	0.6923076923076923)	(:Accuracy_dawidskene	0.7692307692307693)
(:File	24X_train.csv)	(:Accuracy_raykar	0.5)	(:Accuracy_rodrigues	0.5769230769230769)	(:Accuracy_dawidskene	0.5384615384615384)
(:File	25X_train.csv)	(:Accuracy_raykar	0.5)	(:Accuracy_rodrigues	0.7307692307692307)	(:Accuracy_dawidskene	0.5769230769230769)
(:File	26X_train.csv)	(:Accuracy_raykar	0.6153846153846154)	(:Accuracy_rodrigues	0.6923076923076923)	(:Accuracy_dawidskene	0.7307692307692307)
(:File	27X_train.csv)	(:Accuracy_raykar	0.5769230769230769)	(:Accuracy_rodrigues	0.6538461538461539)	(:Accuracy_dawidskene	0.5384615384615384)
(:File	28X_train.csv)	(:Accuracy_raykar	0.34615384615384615)	(:Accuracy_rodrigues	0.46153846153846156)	(:Accuracy_dawidskene	0.38461538461538464)
(:File	29X_train.csv)	(:Accuracy_raykar	0.34615384615384615)	(:Accuracy_rodrigues	0.5769230769230769)	(:Accuracy_dawidskene	0.34615384615384615)
(:File	2X_train.csv)	(:Accuracy_raykar	0.6923076923076923)	(:Accuracy_rodrigues	0.6923076923076923)	(:Accuracy_dawidskene	0.7307692307692307)
(:File	30X_train.csv)	(:Accuracy_raykar	0.5769230769230769)	(:Accuracy_rodrigues	0.6153846153846154)	(:Accuracy_dawidskene	0.6538461538461539)
(:File	31X_train.csv)	(:Accuracy_raykar	0.5384615384615384)	(:Accuracy_rodrigues	0.5)	(:Accuracy_dawidskene	0.5384615384615384)
(:File	32X_train.csv)	(:Accuracy_raykar	0.4230769230769231)	(:Accuracy_rodrigues	0.6538461538461539)	(:Accuracy_dawidskene	0.6538461538461539)
(:File	33X_train.csv)	(:Accuracy_raykar	0.6538461538461539)	(:Accuracy_rodrigues	0.6153846153846154)	(:Accuracy_dawidskene	0.6538461538461539)
(:File	34X_train.csv)	(:Accuracy_raykar	0.34615384615384615)	(:Accuracy_rodrigues	0.6923076923076923)	(:Accuracy_dawidskene	0.6538461538461539)
(:File	35X_train.csv)	(:Accuracy_raykar	0.38461538461538464)	(:Accuracy_rodrigues	0.6153846153846154)	(:Accuracy_dawidskene	0.34615384615384615)
(:File	36X_train.csv)	(:Accuracy_raykar	0.38461538461538464)	(:Accuracy_rodrigues	0.4230769230769231)	(:Accuracy_dawidskene	0.38461538461538464)
(:File	37X_train.csv)	(:Accuracy_raykar	0.5384615384615384)	(:Accuracy_rodrigues	0.6153846153846154)	(:Accuracy_dawidskene	0.5384615384615384)
(:File	38X_train.csv)	(:Accuracy_raykar	0.6538461538461539)	(:Accuracy_rodrigues	0.6923076923076923)	(:Accuracy_dawidskene	0.6538461538461539)
(:File	39X_train.csv)	(:Accuracy_raykar	0.46153846153846156)	(:Accuracy_rodrigues	0.6538461538461539)	(:Accuracy_dawidskene	0.5384615384615384)
(:File	3X_train.csv)	(:Accuracy_raykar	0.7307692307692307)	(:Accuracy_rodrigues	0.6538461538461539)	(:Accuracy_dawidskene	0.7307692307692307)
(:File	40X_train.csv)	(:Accuracy_raykar	0.5769230769230769)	(:Accuracy_rodrigues	0.6153846153846154)	(:Accuracy_dawidskene	0.5769230769230769)
(:File	41X_train.csv)	(:Accuracy_raykar	0.6538461538461539)	(:Accuracy_rodrigues	0.7307692307692307)	(:Accuracy_dawidskene	0.7307692307692307)
(:File	42X_train.csv)	(:Accuracy_raykar	0.6153846153846154)	(:Accuracy_rodrigues	0.6923076923076923)	(:Accuracy_dawidskene	0.6923076923076923)
(:File	43X_train.csv)	(:Accuracy_raykar	0.6153846153846154)	(:Accuracy_rodrigues	0.6538461538461539)	(:Accuracy_dawidskene	0.6153846153846154)
(:File	44X_train.csv)	(:Accuracy_raykar	0.5384615384615384)	(:Accuracy_rodrigues	0.6923076923076923)	(:Accuracy_dawidskene	0.5384615384615384)
(:File	45X_train.csv)	(:Accuracy_raykar	0.4230769230769231)	(:Accuracy_rodrigues	0.6538461538461539)	(:Accuracy_dawidskene	0.46153846153846156)
(:File	46X_train.csv)	(:Accuracy_raykar	0.5769230769230769)	(:Accuracy_rodrigues	0.6153846153846154)	(:Accuracy_dawidskene	0.6538461538461539)
(:File	47X_train.csv)	(:Accuracy_raykar	0.7307692307692307)	(:Accuracy_rodrigues	0.6923076923076923)	(:Accuracy_dawidskene	0.7692307692307693)
(:File	48X_train.csv)	(:Accuracy_raykar	0.6153846153846154)	(:Accuracy_rodrigues	0.6538461538461539)	(:Accuracy_dawidskene	0.6153846153846154)
(:File	49X_train.csv)	(:Accuracy_raykar	0.5769230769230769)	(:Accuracy_rodrigues	0.6923076923076923)	(:Accuracy_dawidskene	0.6153846153846154)
(:File	4X_train.csv)	(:Accuracy_raykar	0.5769230769230769)	(:Accuracy_rodrigues	0.6538461538461539)	(:Accuracy_dawidskene	0.6538461538461539)
(:File	50X_train.csv)	(:Accuracy_raykar	0.6538461538461539)	(:Accuracy_rodrigues	0.7307692307692307)	(:Accuracy_dawidskene	0.6538461538461539)
(:File	5X_train.csv)	(:Accuracy_raykar	0.46153846153846156)	(:Accuracy_rodrigues	0.6538461538461539)	(:Accuracy_dawidskene	0.5384615384615384)
(:File	6X_train.csv)	(:Accuracy_raykar	0.6923076923076923)	(:Accuracy_rodrigues	0.6153846153846154)	(:Accuracy_dawidskene	0.6538461538461539)
(:File	7X_train.csv)	(:Accuracy_raykar	0.6153846153846154)	(:Accuracy_rodrigues	0.6538461538461539)	(:Accuracy_dawidskene	0.6923076923076923)
(:File	8X_train.csv)	(:Accuracy_raykar	0.5769230769230769)	(:Accuracy_rodrigues	0.6923076923076923)	(:Accuracy_dawidskene	0.5769230769230769)
(:File	9X_train.csv)	(:Accuracy_raykar	0.6538461538461539)	(:Accuracy_rodrigues	0.6923076923076923)	(:Accuracy_dawidskene	0.6538461538461539)
