# Supplementary material for: Stacking Model‐Based Classifiers for Dealing With Multiple Sets of Noisy Labels
Source: Biom J. 2025 Mar 12;67(2):e70042. doi: 10.1002/bimj.70042 (PMC11898607; doi:10.1002/bimj.70042)
Supplement: Supplementary file 1 — Supporting Information [file BIMJ-67-e70042-s001.zip › density-based-ensemble-model-main/results/1table4.csv]

ACC_LDA	ACC_LDA_sd	ACC_QDA	ACC_QDA_sd	ACC_EDDA	ACC_EDDA_sd	MSE	CSE_LDA	CSE_QDA	CSE_EDDA
0.890980392156863	0.0465626773225325	0.889411764705882	0.0471654121677293	0.890980392156863	0.0465626773225325	0.214218179062011	0.106903697936145	0.360853653166569	0.113519910770163
0.723921568627451	0.128475886460273	0.690588235294118	0.129476622887795	0.663529411764706	0.108078247844701	1.36032474382661	3.22440115946226	4.65138142330195	4.62758425380602
0.733333333333333	0.145118586520881	0.705490196078431	0.0905494409100746	0.673333333333333	0.126243860285583	1.29903493680881	3.15250152939955	4.54802056707767	4.52314342446338
0.709411764705882	0.110115746567134	0.669803921568627	0.113392455754171	0.643921568627451	0.111085529307187	1.35812801239068	3.21382357389183	4.63094711570425	4.60811318640845
0.745490196078431	0.117011086161837	0.694117647058824	0.103830548979555	0.676470588235294	0.101711919637901	1.30562059400416	3.15680250957431	4.55627173042056	4.52946181893988
0.632941176470588	0.14189493054928	0.590588235294118	0.115807954130771	0.568627450980392	0.128973270960463	1.57589184949102	3.46935216309448	4.97419292007454	4.97264225813378
0.677647058823529	0.170576966046522	0.601960784313725	0.137924963631487	0.58078431372549	0.156306034919287	1.56310640607552	3.45954516125475	5.00329711279048	4.95503552637704
0.647058823529412	0.132158275765663	0.57921568627451	0.120037734653497	0.562352941176471	0.114568223352294	1.57264113260638	3.45816016283081	4.96238601006284	4.95525610738166
0.758039215686275	0.0764669969709046	0.74	0.0808752892012927	0.758039215686275	0.0764669969709046	1.36585118404351	4.69903896131337	4.69949062984539	4.69903896131337
0.764705882352941	0.074004732849428	0.743529411764706	0.0846698602877983	0.764705882352941	0.074004732849428	1.33894221777473	4.6486659276035	4.65008402609647	4.6486659276035
0.749411764705882	0.0724283304453637	0.744313725490196	0.0818540884832667	0.749411764705882	0.0724283304453637	1.39034737627702	4.73768901420881	4.7373367676149	4.73768901420881
0.754901960784314	0.0692109193311251	0.74	0.0841092096944614	0.754901960784314	0.0692109193311251	1.38435489550396	4.72681555896575	4.72624695098831	4.72681555896575
0.750196078431373	0.0725928076976571	0.74156862745098	0.0819240341050394	0.750196078431373	0.0725928076976571	1.37164352629722	4.70549223457501	4.70833434179053	4.70549223457501
0.747843137254902	0.0691837057571522	0.74156862745098	0.0819240341050394	0.747843137254902	0.0691837057571522	1.37148024909418	4.70330105931492	4.70833434179053	4.70330105931492
