# Supplementary material for: Stacking Model‐Based Classifiers for Dealing With Multiple Sets of Noisy Labels
Source: Biom J. 2025 Mar 12;67(2):e70042. doi: 10.1002/bimj.70042 (PMC11898607; doi:10.1002/bimj.70042)
Supplement: Supplementary file 1 — Supporting Information [file BIMJ-67-e70042-s001.zip › density-based-ensemble-model-main/model/score.R]

score <- function(Y,
                  label,
                  class = FALSE){
  score <- matrix(0,1,ncol(Y))
  
  for (i in 1:length(label)){
    for (j in 1:ncol(Y)[1]){
      
      if(Y[i,j] == label[i]){
          score[1,j] <- score[1,j] +1
       
        }
      }
    }
  
  return(score)
}
