# Supplementary material for: Stacking Model‐Based Classifiers for Dealing With Multiple Sets of Noisy Labels
Source: Biom J. 2025 Mar 12;67(2):e70042. doi: 10.1002/bimj.70042 (PMC11898607; doi:10.1002/bimj.70042)
Supplement: Supplementary file 1 — Supporting Information [file BIMJ-67-e70042-s001.zip › density-based-ensemble-model-main/data/ground_truth.xlsx]

## Sheet: Hoja1
																	BINARY CLASSIFICATION
			EXPERT				NOVEL										EXPERT				NOVEL
	LESION	GROUND TRUTH	EXPERT 1	EXPERT 2	EXPERT 3	EXPERT 4	BEGINNER 1	BEGINNER 2	BEGINNER 3						LESION	GROUND TRUTH	EXPERT 1	EXPERT 2	EXPERT 3	EXPERT 4	BEGINNER 1	BEGINNER 2	BEGINNER 3
	serrated_8	serrated	serrated	adenoma	serrated	adenoma	serrated	adenoma	adenoma						serrated_8	resection	resection	resection	resection	resection	resection	resection	resection
	adenoma_2	adenoma	hyperplasic	serrated	hyperplasic	hyperplasic	serrated	serrated	serrated						adenoma_2	resection	no-resection	resection	no-resection	no-resection	resection	resection	resection
	adenoma_3	adenoma	adenoma	adenoma	adenoma	adenoma	adenoma	adenoma	adenoma						adenoma_3	resection	resection	resection	resection	resection	resection	resection	resection
	adenoma_4	adenoma	adenoma	adenoma	adenoma	adenoma	adenoma	adenoma	adenoma						adenoma_4	resection	resection	resection	resection	resection	resection	resection	resection
	adenoma_5	adenoma	hyperplasic	hyperplasic	hyperplasic	hyperplasic	hyperplasic	adenoma	serrated						adenoma_5	resection	no-resection	no-resection	no-resection	no-resection	no-resection	resection	resection
	adenoma_6	adenoma	adenoma	adenoma	adenoma	adenoma	adenoma	adenoma	hyperplasic						adenoma_6	resection	resection	resection	resection	resection	resection	resection	no-resection
	adenoma_7	adenoma	adenoma	adenoma	adenoma	adenoma	serrated	adenoma	adenoma						adenoma_7	resection	resection	resection	resection	resection	resection	resection	resection
	adenoma_8	adenoma	serrated	serrated	serrated	serrated	serrated	adenoma	serrated						adenoma_8	resection	resection	resection	resection	resection	resection	resection	resection
	adenoma_9	adenoma	adenoma	serrated	hyperplasic	adenoma	serrated	serrated	serrated						adenoma_9	resection	resection	resection	no-resection	resection	resection	resection	resection
	adenoma_10	adenoma	adenoma	adenoma	adenoma	adenoma	adenoma	adenoma	adenoma						adenoma_10	resection	resection	resection	resection	resection	resection	resection	resection
	adenoma_11	adenoma	adenoma	adenoma	hyperplasic	adenoma	adenoma	adenoma	adenoma						adenoma_11	resection	resection	resection	no-resection	resection	resection	resection	resection
	adenoma_12	adenoma	adenoma	adenoma	adenoma	adenoma	adenoma	adenoma	adenoma						adenoma_12	resection	resection	resection	resection	resection	resection	resection	resection
	adenoma_13	adenoma	adenoma	adenoma	adenoma	adenoma	adenoma	adenoma	adenoma						adenoma_13	resection	resection	resection	resection	resection	resection	resection	resection
	adenoma_14	adenoma	serrated	serrated	adenoma	adenoma	serrated	adenoma	serrated						adenoma_14	resection	resection	resection	resection	resection	resection	resection	resection
	adenoma_15	adenoma	adenoma	adenoma	serrated	adenoma	adenoma	adenoma	adenoma						adenoma_15	resection	resection	resection	resection	resection	resection	resection	resection
	adenoma_16	adenoma	serrated	serrated	serrated	serrated	serrated	serrated	serrated						adenoma_16	resection	resection	resection	resection	resection	resection	resection	resection
	adenoma_17	adenoma	adenoma	adenoma	adenoma	hyperplasic	adenoma	adenoma	hyperplasic						adenoma_17	resection	resection	resection	resection	no-resection	resection	resection	no-resection
	hyperplasic_3	hyperplasic	hyperplasic	hyperplasic	hyperplasic	serrated	hyperplasic	hyperplasic	hyperplasic						hyperplasic_3	no-resection	no-resection	no-resection	no-resection	resection	no-resection	no-resection	no-resection
	adenoma_19	adenoma	hyperplasic	hyperplasic	hyperplasic	hyperplasic	adenoma	adenoma	serrated						adenoma_19	resection	no-resection	no-resection	no-resection	no-resection	resection	resection	resection
	adenoma_20	adenoma	serrated	adenoma	serrated	serrated	serrated	adenoma	adenoma						adenoma_20	resection	resection	resection	resection	resection	resection	resection	resection
	hyperplasic_2	hyperplasic	hyperplasic	hyperplasic	hyperplasic	serrated	hyperplasic	serrated	serrated						hyperplasic_2	no-resection	no-resection	no-resection	no-resection	resection	no-resection	resection	resection
	adenoma_22	adenoma	serrated	adenoma	adenoma	serrated	adenoma	adenoma	adenoma						adenoma_22	resection	resection	resection	resection	resection	resection	resection	resection
	hyperplasic_15	hyperplasic	hyperplasic	hyperplasic	hyperplasic	hyperplasic	serrated	hyperplasic	hyperplasic						hyperplasic_15	no-resection	no-resection	no-resection	no-resection	no-resection	resection	no-resection	no-resection
	adenoma_24	adenoma	hyperplasic	serrated	serrated	serrated	serrated	adenoma	hyperplasic						adenoma_24	resection	no-resection	resection	resection	resection	resection	resection	no-resection
	adenoma_25	adenoma	adenoma	adenoma	adenoma	adenoma	adenoma	adenoma	adenoma						adenoma_25	resection	resection	resection	resection	resection	resection	resection	resection
	adenoma_26	adenoma	adenoma	serrated	serrated	serrated	serrated	serrated	serrated						adenoma_26	resection	resection	resection	resection	resection	resection	resection	resection
	adenoma_27	adenoma	adenoma	hyperplasic	adenoma	adenoma	adenoma	adenoma	adenoma						adenoma_27	resection	resection	no-resection	resection	resection	resection	resection	resection
	adenoma_28	adenoma	hyperplasic	hyperplasic	hyperplasic	hyperplasic	hyperplasic	adenoma	hyperplasic						adenoma_28	resection	no-resection	no-resection	no-resection	no-resection	no-resection	resection	no-resection
	adenoma_29	adenoma	adenoma	adenoma	adenoma	adenoma	adenoma	adenoma	adenoma						adenoma_29	resection	resection	resection	resection	resection	resection	resection	resection
	hyperplasic_1	hyperplasic	hyperplasic	hyperplasic	hyperplasic	hyperplasic	hyperplasic	hyperplasic	hyperplasic						hyperplasic_1	no-resection	no-resection	no-resection	no-resection	no-resection	no-resection	no-resection	no-resection
	adenoma_21	adenoma	adenoma	adenoma	adenoma	adenoma	serrated	adenoma	serrated						adenoma_21	resection	resection	resection	resection	resection	resection	resection	resection
	adenoma_18	adenoma	adenoma	adenoma	adenoma	adenoma	adenoma	adenoma	adenoma						adenoma_18	resection	resection	resection	resection	resection	resection	resection	resection
	hyperplasic_4	hyperplasic	hyperplasic	hyperplasic	serrated	hyperplasic	hyperplasic	adenoma	hyperplasic						hyperplasic_4	no-resection	no-resection	no-resection	resection	no-resection	no-resection	resection	no-resection
	hyperplasic_5	hyperplasic	hyperplasic	hyperplasic	serrated	hyperplasic	hyperplasic	hyperplasic	hyperplasic						hyperplasic_5	no-resection	no-resection	no-resection	resection	no-resection	no-resection	no-resection	no-resection
	hyperplasic_6	hyperplasic	hyperplasic	hyperplasic	hyperplasic	hyperplasic	hyperplasic	hyperplasic	hyperplasic						hyperplasic_6	no-resection	no-resection	no-resection	no-resection	no-resection	no-resection	no-resection	no-resection
	hyperplasic_7	hyperplasic	adenoma	hyperplasic	adenoma	adenoma	adenoma	adenoma	adenoma						hyperplasic_7	no-resection	resection	no-resection	resection	resection	resection	resection	resection
	hyperplasic_8	hyperplasic	serrated	adenoma	hyperplasic	adenoma	serrated	adenoma	serrated						hyperplasic_8	no-resection	resection	resection	no-resection	resection	resection	resection	resection
	serrated_5	serrated	adenoma	serrated	serrated	adenoma	serrated	adenoma	adenoma						serrated_5	resection	resection	resection	resection	resection	resection	resection	resection
	serrated_7	serrated	serrated	hyperplasic	serrated	serrated	hyperplasic	serrated	hyperplasic						serrated_7	resection	resection	no-resection	resection	resection	no-resection	resection	no-resection
	hyperplasic_11	hyperplasic	hyperplasic	hyperplasic	hyperplasic	hyperplasic	adenoma	adenoma	hyperplasic						hyperplasic_11	no-resection	no-resection	no-resection	no-resection	no-resection	resection	resection	no-resection
	hyperplasic_12	hyperplasic	hyperplasic	adenoma	hyperplasic	hyperplasic	serrated	adenoma	hyperplasic						hyperplasic_12	no-resection	no-resection	resection	no-resection	no-resection	resection	resection	no-resection
	hyperplasic_13	hyperplasic	adenoma	hyperplasic	adenoma	adenoma	adenoma	adenoma	serrated						hyperplasic_13	no-resection	resection	no-resection	resection	resection	resection	resection	resection
	hyperplasic_14	hyperplasic	adenoma	adenoma	adenoma	adenoma	adenoma	adenoma	adenoma						hyperplasic_14	no-resection	resection	resection	resection	resection	resection	resection	resection
	adenoma_23	adenoma	hyperplasic	adenoma	hyperplasic	serrated	adenoma	adenoma	hyperplasic						adenoma_23	resection	no-resection	resection	no-resection	resection	resection	resection	no-resection
	hyperplasic_16	hyperplasic	serrated	hyperplasic	serrated	adenoma	adenoma	adenoma	hyperplasic						hyperplasic_16	no-resection	resection	no-resection	resection	resection	resection	resection	no-resection
	serrated_1	serrated	adenoma	adenoma	adenoma	serrated	serrated	serrated	adenoma						serrated_1	resection	resection	resection	resection	resection	resection	resection	resection
	serrated_2	serrated	adenoma	hyperplasic	serrated	adenoma	adenoma	adenoma	adenoma						serrated_2	resection	resection	no-resection	resection	resection	resection	resection	resection
	serrated_3	serrated	adenoma	serrated	adenoma	serrated	serrated	adenoma	serrated						serrated_3	resection	resection	resection	resection	resection	resection	resection	resection
	serrated_4	serrated	serrated	serrated	adenoma	adenoma	hyperplasic	adenoma	hyperplasic						serrated_4	resection	resection	resection	resection	resection	no-resection	resection	no-resection
	hyperplasic_9	hyperplasic	adenoma	hyperplasic	hyperplasic	hyperplasic	adenoma	hyperplasic	hyperplasic						hyperplasic_9	no-resection	resection	no-resection	no-resection	no-resection	resection	no-resection	no-resection
	serrated_6	serrated	serrated	serrated	serrated	serrated	serrated	adenoma	hyperplasic						serrated_6	resection	resection	resection	resection	resection	resection	resection	no-resection
	hyperplasic_10	hyperplasic	adenoma	hyperplasic	hyperplasic	hyperplasic	adenoma	adenoma	serrated						hyperplasic_10	no-resection	resection	no-resection	no-resection	no-resection	resection	resection	resection
	adenoma_1	adenoma	adenoma	adenoma	adenoma	adenoma	adenoma	adenoma	serrated						adenoma_1	resection	resection	resection	resection	resection	resection	resection	resection
	adenoma_30	adenoma	adenoma	adenoma	adenoma	adenoma	serrated	adenoma	serrated						adenoma_30	resection	resection	resection	resection	resection	resection	resection	resection
	hyperplasic_17	hyperplasic	hyperplasic	hyperplasic	adenoma	adenoma	adenoma	hyperplasic	adenoma						hyperplasic_17	no-resection	no-resection	no-resection	resection	resection	resection	no-resection	resection
	serrated_9	serrated	serrated	serrated	serrated	serrated	serrated	adenoma	adenoma						serrated_9	resection	resection	resection	resection	resection	resection	resection	resection
	adenoma_31	adenoma	serrated	hyperplasic	adenoma	hyperplasic	serrated	adenoma	hyperplasic						adenoma_31	resection	resection	no-resection	resection	no-resection	resection	resection	no-resection
	hyperplasic_18	hyperplasic	adenoma	hyperplasic	hyperplasic	hyperplasic	hyperplasic	adenoma	hyperplasic						hyperplasic_18	no-resection	resection	no-resection	no-resection	no-resection	no-resection	resection	no-resection
	serrated_10	serrated	serrated	serrated	serrated	serrated	serrated	serrated	adenoma						serrated_10	resection	resection	resection	resection	resection	resection	resection	resection
	adenoma_32	adenoma	adenoma	adenoma	hyperplasic	adenoma	adenoma	adenoma	adenoma						adenoma_32	resection	resection	resection	no-resection	resection	resection	resection	resection
	hyperplasic_19	hyperplasic	hyperplasic	hyperplasic	hyperplasic	adenoma	adenoma	hyperplasic	hyperplasic						hyperplasic_19	no-resection	no-resection	no-resection	no-resection	resection	resection	no-resection	no-resection
	serrated_11	serrated	serrated	hyperplasic	serrated	serrated	serrated	adenoma	serrated						serrated_11	resection	resection	no-resection	resection	resection	resection	resection	resection
	adenoma_33	adenoma	adenoma	adenoma	adenoma	adenoma	adenoma	adenoma	serrated						adenoma_33	resection	resection	resection	resection	resection	resection	resection	resection
	hyperplasic_20	hyperplasic	hyperplasic	hyperplasic	hyperplasic	hyperplasic	hyperplasic	hyperplasic	hyperplasic						hyperplasic_20	no-resection	no-resection	no-resection	no-resection	no-resection	no-resection	no-resection	no-resection
	serrated_12	serrated	serrated	adenoma	serrated	adenoma	serrated	adenoma	serrated						serrated_12	resection	resection	resection	resection	resection	resection	resection	resection
	adenoma_34	adenoma	adenoma	adenoma	adenoma	adenoma	adenoma	adenoma	adenoma						adenoma_34	resection	resection	resection	resection	resection	resection	resection	resection
	hyperplasic_21	hyperplasic	hyperplasic	hyperplasic	hyperplasic	hyperplasic	hyperplasic	hyperplasic	hyperplasic						hyperplasic_21	no-resection	no-resection	no-resection	no-resection	no-resection	no-resection	no-resection	no-resection
	serrated_13	serrated	serrated	hyperplasic	serrated	serrated	hyperplasic	serrated	hyperplasic						serrated_13	resection	resection	no-resection	resection	resection	no-resection	resection	no-resection
	adenoma_35	adenoma	adenoma	adenoma	adenoma	adenoma	adenoma	adenoma	adenoma						adenoma_35	resection	resection	resection	resection	resection	resection	resection	resection
	serrated_14	serrated	adenoma	hyperplasic	serrated	serrated	serrated	serrated	serrated						serrated_14	resection	resection	no-resection	resection	resection	resection	resection	resection
	adenoma_36	adenoma	adenoma	adenoma	hyperplasic	hyperplasic	adenoma	adenoma	adenoma						adenoma_36	resection	resection	resection	no-resection	no-resection	resection	resection	resection
	serrated_15	serrated	adenoma	serrated	serrated	serrated	adenoma	serrated	adenoma						serrated_15	resection	resection	resection	resection	resection	resection	resection	resection
	adenoma_37	adenoma	adenoma	adenoma	adenoma	adenoma	adenoma	adenoma	adenoma						adenoma_37	resection	resection	resection	resection	resection	resection	resection	resection
	adenoma_38	adenoma	adenoma	adenoma	adenoma	hyperplasic	adenoma	adenoma	serrated						adenoma_38	resection	resection	resection	resection	no-resection	resection	resection	resection
	adenoma_39	adenoma	adenoma	adenoma	adenoma	hyperplasic	adenoma	adenoma	hyperplasic						adenoma_39	resection	resection	resection	resection	no-resection	resection	resection	no-resection
	adenoma_40	adenoma	serrated	adenoma	hyperplasic	serrated	serrated	adenoma	hyperplasic						adenoma_40	resection	resection	resection	no-resection	resection	resection	resection	no-resection
		Accuracy	64.4737	69.7368	65.7895	59.2105	57.8947	68.4211	48.6842								81.5789	82.8947	77.6316	76.3158	77.6316	85.5263	75
			Average Expert				Average Novel											Average Expert				Average Novel
			64.8026				58.3333											79.6053				79.386
		number of adenoma	40
		number of serrated	15
		number of hyperplasic	21
