# Supplementary material for: Stacking Model‐Based Classifiers for Dealing With Multiple Sets of Noisy Labels
Source: Biom J. 2025 Mar 12;67(2):e70042. doi: 10.1002/bimj.70042 (PMC11898607; doi:10.1002/bimj.70042)
Supplement: Supplementary file 1 — Supporting Information [file BIMJ-67-e70042-s001.zip › density-based-ensemble-model-main/data/data.txt]

adenoma_1	adenoma_1	adenoma_8	adenoma_8	adenoma_9	adenoma_9	adenoma_10	adenoma_10	adenoma_11	adenoma_11	adenoma_2	adenoma_2	adenoma_12	adenoma_12	adenoma_13	adenoma_13	adenoma_14	adenoma_14	adenoma_15	adenoma_15	adenoma_16	adenoma_16	adenoma_17	adenoma_17	adenoma_18	adenoma_18	adenoma_19	adenoma_19	adenoma_20	adenoma_20	adenoma_21	adenoma_21	adenoma_3	adenoma_3	adenoma_22	adenoma_22	adenoma_23	adenoma_23	adenoma_24	adenoma_24	adenoma_25	adenoma_25	adenoma_26	adenoma_26	adenoma_27	adenoma_27	adenoma_28	adenoma_28	adenoma_29	adenoma_29
3	3	3	3	3	3	3	3	3	3	3	3	3	3	3	3	3	3	3	3	3	3	3	3	3	3	3	3	3	3	3	3	3	3	3	3	3	3	3	3	3	3	3	3	3	3	3	3	3	3
1	2	2	1	2	1	1	2	2	1	2	1	2	1	2	1	2	1	1	2	1	2	1	2	1	2	1	2	1	2	1	2	1	2	1	2	1	2	1	2	1	2	1	2	1	2	1	2	2	1
138.12	127.99	80.415	90.896	106.16	147.09	148.73	126.05	109.13	129.7	153.97	140.41	65.564	102.4	142.53	120.8	80.391	91.327	127.47	121.29	126.96	122.67	115.99	143.66	124.38	88.691	122.54	152.87	93.921	140.79	139.52	101.74	164.6	113.64	113.18	101.6	120.16	138.15	112.04	101.71	111.75	65.184	136.91	117.45	158.8	92.803	116.87	138.76	94.829	127.9
1606.8	3377.9	1852.1	1904.3	1184.4	822.32	2412.5	4752.2	999.39	599.95	3249.6	2565.3	1719.4	3445.2	4289.2	3272.6	1216.2	740.45	1406.8	1933.4	4001.8	2751.3	1175.2	1661.9	1929.2	910.58	684.01	1708.1	2229.2	4448.2	1309.9	1531.6	1728.8	2263.5	1133.2	2141.8	1673.2	3625.7	2747.9	3900.4	1193.6	874.18	909.45	1687.3	3795.4	1864.6	2360.7	3915.7	3450.1	1814.9
0.0038753	0.0035637	0.0047612	0.004147	0.0055184	0.0038706	0.0033357	0.0041875	0.0055411	0.0059172	0.0031398	0.0026123	0.0045473	0.004207	0.0032441	0.0037817	0.0043804	0.0055321	0.002802	0.0023727	0.0044154	0.0043032	0.0034826	0.0029315	0.0046138	0.00272	0.0028132	0.0033061	0.0027815	0.0028727	0.0055635	0.0059499	0.0036172	0.0036359	0.0066926	0.0056079	0.0048537	0.0038669	0.0060743	0.007395	0.0058418	0.003487	0.003464	0.0041255	0.0055927	0.0066463	0.0031605	0.0032053	0.0044434	0.003196
0.0058799	0.0056453	0.0075581	0.0067283	0.0076452	0.0052106	0.0076953	0.0073657	0.0070359	0.0079341	0.0050106	0.0038339	0.0086636	0.0061365	0.0050185	0.005689	0.0059523	0.0088827	0.0042759	0.0036363	0.0068252	0.00803	0.0057435	0.0049548	0.0070131	0.004222	0.0051555	0.0048567	0.004666	0.0050164	0.0078347	0.00809	0.0057234	0.0053077	0.0091821	0.0087795	0.007822	0.0064325	0.0099572	0.011621	0.0087246	0.006831	0.0048593	0.0075826	0.010721	0.011683	0.0058375	0.0063767	0.0081398	0.005574
0.0052134	0.0058914	0.0052945	0.0050606	0.0079176	0.005834	0.0041393	0.0049992	0.0071589	0.0069764	0.0048462	0.0050648	0.0049318	0.0053296	0.0038986	0.0047588	0.0059008	0.0075585	0.0038057	0.0036174	0.0064864	0.0065352	0.0044758	0.0045968	0.00506	0.005177	0.0025904	0.0033912	0.0054425	0.0051047	0.005888	0.0061223	0.0046095	0.0047319	0.006399	0.0054999	0.003919	0.0040103	0.0051068	0.0069793	0.007591	0.0039551	0.0055328	0.0053664	0.0092788	0.0094853	0.0025776	0.0035517	0.0051536	0.0040028
0.0069351	0.0082193	0.0068631	0.0068787	0.0095128	0.006971	0.0057359	0.0066056	0.0082257	0.0076946	0.0073931	0.0079754	0.0068015	0.0075368	0.0052454	0.0060228	0.0071972	0.0086865	0.0051461	0.0055346	0.0080397	0.0090059	0.0063054	0.0060446	0.0059313	0.00836	0.0034755	0.0040531	0.0079304	0.0069496	0.007775	0.0066538	0.0059793	0.0060443	0.0078914	0.006803	0.0048131	0.0062382	0.0070875	0.0092973	0.0093188	0.0046196	0.0062821	0.0080079	0.011931	0.012253	0.0035049	0.0053166	0.0070791	0.0057572
0.0073333	0.0073251	0.0060879	0.0079478	0.010927	0.011036	0.0057939	0.0056163	0.0083202	0.0084037	0.0061337	0.0081427	0.0099551	0.0087032	0.0058253	0.007998	0.0096189	0.0088793	0.00541	0.0036005	0.010243	0.010086	0.0071472	0.0063624	0.0058995	0.0073438	0.004398	0.0044661	0.0075943	0.0073789	0.0072598	0.0064605	0.0058151	0.0063195	0.0090697	0.0060729	0.0062782	0.0054361	0.010042	0.010033	0.017196	0.0082604	0.0098598	0.0085967	0.014284	0.0089087	0.0035337	0.0058843	0.0058972	0.0062785
0.0095801	0.0098827	0.0070738	0.009525	0.012717	0.012802	0.0066968	0.0061621	0.0088567	0.0088248	0.0087839	0.0099589	0.0118	0.012872	0.0073022	0.010691	0.009742	0.0090346	0.0061048	0.003828	0.011109	0.011414	0.010477	0.006587	0.0062607	0.007616	0.0055087	0.0051434	0.010495	0.0085824	0.0075363	0.0065589	0.0060844	0.0069601	0.011531	0.0062785	0.0078702	0.0063893	0.012064	0.011887	0.017692	0.0091082	0.0094833	0.0090296	0.013749	0.010878	0.005095	0.0083546	0.0072754	0.0078758
0.0073796	0.0072881	0.008361	0.010492	0.011937	0.011083	0.0077206	0.0075335	0.010003	0.010306	0.0071783	0.0077194	0.010285	0.0080601	0.0070193	0.0088388	0.015684	0.013317	0.0078183	0.0060824	0.01138	0.010647	0.009518	0.011375	0.010139	0.013141	0.0047709	0.0055671	0.0064128	0.0064344	0.0092143	0.0084867	0.0084845	0.008479	0.0099859	0.0085654	0.008775	0.0076391	0.0095765	0.011736	0.0261	0.010045	0.014027	0.014183	0.01837	0.010921	0.0071257	0.0069339	0.0080695	0.0071069
0.0067515	0.0066991	0.0092981	0.011988	0.012203	0.0099825	0.0082615	0.0074784	0.0087639	0.0092717	0.0079533	0.0078969	0.010319	0.0080797	0.0079993	0.0086167	0.016141	0.013742	0.0077578	0.0071128	0.010532	0.0098761	0.010341	0.011067	0.01213	0.012344	0.0061147	0.0055192	0.0070622	0.0061875	0.0092349	0.0095438	0.0092388	0.0098529	0.0099839	0.010575	0.011526	0.0093826	0.010531	0.01181	0.026419	0.0096649	0.012632	0.014066	0.016349	0.01034	0.015779	0.0077905	0.0080376	0.0071507
0.0081109	0.0088768	0.01099	0.013539	0.01286	0.012486	0.0085927	0.0097303	0.012143	0.013318	0.0079978	0.009175	0.011025	0.0085924	0.0078138	0.011154	0.017993	0.014283	0.0085383	0.0083155	0.013457	0.011726	0.011929	0.014364	0.012711	0.016701	0.005874	0.0064729	0.0073865	0.0073998	0.009981	0.0092271	0.0088127	0.0082001	0.013167	0.010214	0.009039	0.0086159	0.0088542	0.011411	0.028617	0.017366	0.017607	0.015594	0.025076	0.015988	0.0059323	0.0091527	0.0090611	0.0075664
0.0078631	0.0090356	0.011964	0.015285	0.012835	0.011652	0.0095705	0.011516	0.012344	0.012164	0.0095908	0.010629	0.010578	0.009596	0.0086109	0.011231	0.020768	0.013735	0.0092147	0.01047	0.01316	0.010842	0.013643	0.015529	0.015506	0.015922	0.0078269	0.0070359	0.010193	0.0090609	0.010299	0.0091155	0.0088397	0.0082651	0.013226	0.012308	0.010285	0.0097465	0.0092532	0.011836	0.027953	0.020158	0.015822	0.014493	0.024614	0.018452	0.0090256	0.010918	0.0098138	0.0069441
0.01403	0.013744	0.018085	0.02032	0.017757	0.02124	0.011463	0.01369	0.014587	0.015733	0.013925	0.017033	0.016883	0.016028	0.014563	0.02113	0.023633	0.015737	0.01073	0.0088683	0.017956	0.015576	0.014482	0.016068	0.019395	0.021135	0.013648	0.012533	0.013888	0.015124	0.014497	0.011088	0.0098448	0.010215	0.015797	0.013672	0.020203	0.019687	0.018607	0.016596	0.035573	0.028383	0.019985	0.020772	0.028882	0.019478	0.015536	0.01962	0.010831	0.010599
0.021471	0.020926	0.024475	0.023581	0.021636	0.025684	0.015411	0.020146	0.015613	0.01598	0.021197	0.024081	0.022955	0.02359	0.022263	0.027723	0.028348	0.017421	0.013954	0.012537	0.021064	0.019767	0.017787	0.017278	0.02685	0.021191	0.023197	0.019946	0.022659	0.023442	0.019176	0.012741	0.010939	0.012589	0.017497	0.017449	0.027586	0.026611	0.021916	0.021918	0.033027	0.03508	0.019331	0.020959	0.029557	0.022537	0.025403	0.028992	0.01502	0.01685
0.0073058	0.0070707	0.011661	0.014712	0.011637	0.012852	0.0080017	0.0085008	0.0096733	0.011551	0.0080444	0.0088102	0.0096807	0.0077911	0.0084386	0.011011	0.015739	0.013053	0.0088832	0.0064757	0.011515	0.010264	0.010666	0.014351	0.011696	0.024297	0.0055225	0.0068655	0.0067115	0.0072963	0.009024	0.0070645	0.0080999	0.0075453	0.0097297	0.0076489	0.010452	0.010332	0.0096586	0.0092632	0.034269	0.016172	0.017917	0.017564	0.018933	0.0085303	0.007573	0.0083408	0.007649	0.0066855
0.0065843	0.0065929	0.011492	0.015039	0.011371	0.010937	0.0085585	0.0090398	0.0084817	0.01047	0.0080432	0.0082135	0.009038	0.0070443	0.0097033	0.010619	0.017414	0.015718	0.01107	0.0073057	0.010576	0.0095451	0.010938	0.016984	0.010468	0.030654	0.0056344	0.0087901	0.007214	0.0073425	0.0090352	0.0063193	0.0085313	0.0085493	0.0084913	0.0074717	0.012954	0.010694	0.008732	0.010296	0.031425	0.019073	0.016781	0.019439	0.018479	0.0073327	0.0085561	0.009157	0.0079475	0.0064727
0.0065763	0.0062685	0.01177	0.015051	0.010078	0.012055	0.0064018	0.0076393	0.0088847	0.011369	0.0065909	0.007837	0.0089231	0.0067443	0.0071122	0.01041	0.016268	0.010954	0.0072585	0.0064382	0.0098363	0.0088457	0.011659	0.016767	0.013046	0.019507	0.0053756	0.0059111	0.0052515	0.005933	0.0082518	0.0067889	0.0069273	0.0065241	0.0098833	0.0080927	0.0093147	0.010299	0.0087044	0.0074779	0.035947	0.020137	0.018734	0.017817	0.016227	0.0081409	0.0085887	0.0092219	0.0067409	0.0059453
0.0067911	0.0064428	0.013024	0.01689	0.010264	0.010515	0.0065049	0.0087414	0.0084968	0.010755	0.0066859	0.007649	0.0081344	0.0062696	0.0068993	0.00986	0.019055	0.012739	0.0073526	0.0077903	0.0096611	0.008263	0.013126	0.02343	0.014078	0.022301	0.006424	0.0063764	0.0063223	0.0058129	0.0083312	0.0069345	0.0068766	0.0068646	0.0096853	0.0093548	0.010136	0.011924	0.0075183	0.0080455	0.034495	0.027371	0.018978	0.018863	0.015349	0.0077811	0.011481	0.011093	0.0073753	0.0055257
0.0063111	0.0056026	0.012922	0.014944	0.0091978	0.011018	0.0056283	0.0071755	0.0091387	0.010245	0.0067228	0.0077085	0.0065005	0.0059424	0.00756	0.011445	0.015231	0.0096453	0.0070562	0.0058744	0.0085062	0.0066269	0.010443	0.012884	0.019463	0.016161	0.0069605	0.0070248	0.0043814	0.0053267	0.0077692	0.0065509	0.0061476	0.0057014	0.008391	0.0080909	0.010915	0.013465	0.0094943	0.0062531	0.034549	0.018901	0.015424	0.017284	0.013441	0.011308	0.016361	0.012544	0.0063081	0.0046393
0.0078946	0.006596	0.01599	0.01743	0.010632	0.013082	0.0062885	0.0096362	0.010766	0.0099003	0.01059	0.013349	0.0072707	0.0076731	0.010125	0.0147	0.022991	0.010901	0.007807	0.006656	0.011361	0.0076181	0.012302	0.01455	0.026449	0.017665	0.010929	0.011055	0.0088532	0.011552	0.0084721	0.0070168	0.0069616	0.0068228	0.0088031	0.01106	0.015917	0.020118	0.011554	0.010101	0.039532	0.023735	0.016214	0.0201	0.015236	0.013095	0.028864	0.01773	0.0074244	0.0049066
0.0037612	0.0033124	0.0090393	0.0099627	0.0059571	0.0069842	0.0031965	0.0043315	0.0057843	0.0074536	0.0038611	0.0041327	0.0039742	0.0036525	0.0045511	0.0062228	0.0058569	0.0048995	0.00371	0.0032394	0.0050092	0.0039265	0.0056255	0.0062887	0.0096383	0.0077286	0.0039823	0.0039868	0.0028157	0.0031536	0.0052373	0.0046971	0.0034958	0.0031173	0.00619	0.0049237	0.006349	0.0074226	0.0055019	0.0028887	0.022699	0.0083814	0.0097248	0.0082476	0.010802	0.0058076	0.0064077	0.0056315	0.0035489	0.0026951
0.0036387	0.0032993	0.0093796	0.0097883	0.0064241	0.00717	0.0035457	0.0049174	0.005217	0.0067273	0.004703	0.0050174	0.0044518	0.0042118	0.0049554	0.0065172	0.0068489	0.0045888	0.0034139	0.0032093	0.0058561	0.0042349	0.0054681	0.0068036	0.0098714	0.0090989	0.0043932	0.0042136	0.0047038	0.0045764	0.0049603	0.0043027	0.0034596	0.0034003	0.0059768	0.0048147	0.006292	0.0069217	0.0054276	0.0034967	0.027258	0.0082282	0.01142	0.0087821	0.012158	0.0053745	0.0077438	0.0073112	0.0038196	0.0026911
0.003145	0.0026269	0.0071518	0.0067193	0.0050621	0.0055996	0.0022521	0.0029163	0.0041046	0.0048105	0.0033689	0.0035685	0.0024338	0.003276	0.0039009	0.0044583	0.0029997	0.0031158	0.0025343	0.0018479	0.0033239	0.0026562	0.0032712	0.0027108	0.0073283	0.0036557	0.003665	0.0031901	0.00263	0.0031553	0.0039477	0.0032624	0.0022546	0.0022034	0.0039796	0.0034873	0.0054808	0.0065591	0.0053992	0.002281	0.0096036	0.0051422	0.0039696	0.0037917	0.0052736	0.0043746	0.0048293	0.0039112	0.002431	0.0016745
0.0035961	0.002919	0.0081998	0.0075594	0.0063657	0.0063469	0.0030016	0.0036874	0.0042163	0.0052695	0.0045009	0.0048999	0.0032864	0.0040966	0.0047801	0.004942	0.0036612	0.0032071	0.0026748	0.0020208	0.0044387	0.0033773	0.003551	0.0030474	0.0074595	0.004178	0.0040014	0.0035684	0.0046088	0.0050808	0.0045553	0.003373	0.0026995	0.0028329	0.0039905	0.0040526	0.0054817	0.0064808	0.0056067	0.0029001	0.012905	0.005559	0.0048477	0.0040915	0.0060179	0.0039761	0.0046116	0.0038137	0.0028996	0.0019733
0.0069674	0.0068612	0.0072285	0.0063697	0.010596	0.0069541	0.0057665	0.0070159	0.0097178	0.0095875	0.0061006	0.0047974	0.0074292	0.0060843	0.005664	0.0069526	0.0066745	0.0076323	0.0050969	0.004997	0.0076866	0.0064597	0.0062321	0.005923	0.0073514	0.0063054	0.0052155	0.0056406	0.0051692	0.0055407	0.0097572	0.011133	0.0066245	0.0068328	0.011527	0.0088213	0.0070078	0.0061911	0.0087396	0.010891	0.011514	0.0053105	0.0074333	0.0069628	0.0090503	0.010201	0.0051799	0.0058489	0.0062125	0.0053254
0.008593	0.0083602	0.009132	0.008664	0.01175	0.0075083	0.0098057	0.0099276	0.011546	0.010391	0.0074594	0.0062924	0.010902	0.0076418	0.0064135	0.0088786	0.0077916	0.01042	0.0061348	0.0062303	0.0093762	0.0094657	0.0079796	0.0075221	0.0088876	0.0089022	0.0081244	0.0068829	0.0069888	0.0066031	0.010734	0.011177	0.0078795	0.008053	0.013807	0.011231	0.0091627	0.0080129	0.011166	0.012648	0.014726	0.0083715	0.0078205	0.0096991	0.012585	0.015145	0.007692	0.0095989	0.0087685	0.0079995
0.0097199	0.010823	0.0088579	0.0084034	0.013776	0.0099299	0.0074387	0.008519	0.011403	0.0117	0.008634	0.0083063	0.0088509	0.0081619	0.0071879	0.0082864	0.0086655	0.010278	0.0077668	0.0066434	0.011521	0.0097529	0.0078771	0.0086375	0.0088869	0.0084236	0.006414	0.0061073	0.0098459	0.0095763	0.010654	0.01276	0.0083349	0.008732	0.010727	0.0091819	0.0066826	0.0070055	0.0086184	0.011171	0.014787	0.0056641	0.011787	0.0091949	0.01693	0.014539	0.0052569	0.0060206	0.007386	0.0063348
0.010515	0.010724	0.0094759	0.0098619	0.01349	0.0093097	0.0086604	0.0091246	0.010273	0.010447	0.010513	0.010843	0.0098781	0.0093021	0.0070806	0.0088028	0.0084053	0.011011	0.0083724	0.006778	0.011119	0.010583	0.0081583	0.0083676	0.008959	0.0097759	0.0082212	0.0066106	0.010394	0.0091119	0.010432	0.010391	0.0085922	0.0087472	0.011139	0.0087226	0.007446	0.0082805	0.0094818	0.011913	0.014091	0.0059469	0.010539	0.0097498	0.015598	0.014615	0.0059692	0.0071865	0.0085885	0.0081888
0.012805	0.013063	0.010903	0.012962	0.018172	0.017392	0.0096347	0.0094587	0.013674	0.014459	0.011117	0.013453	0.015887	0.012884	0.010044	0.013201	0.013956	0.012948	0.010157	0.0081773	0.017756	0.014849	0.01194	0.012459	0.011253	0.013186	0.0073472	0.0077884	0.013235	0.014707	0.012668	0.012819	0.010556	0.011476	0.014677	0.0098387	0.0096827	0.009099	0.014508	0.015178	0.028105	0.010869	0.020018	0.014463	0.023839	0.014345	0.0063919	0.0095863	0.008355	0.008946
0.012316	0.012678	0.011168	0.013425	0.016427	0.015516	0.0083097	0.0088327	0.011605	0.012152	0.012609	0.013897	0.014797	0.014855	0.009923	0.014245	0.011761	0.011138	0.0087056	0.0080379	0.014914	0.01265	0.012025	0.010194	0.010782	0.011396	0.0072802	0.0074913	0.013982	0.013521	0.010868	0.01025	0.0091273	0.0097741	0.015552	0.0084555	0.010635	0.0088103	0.013485	0.013779	0.024237	0.0091136	0.015081	0.011539	0.01805	0.013065	0.0067584	0.010503	0.0085801	0.0094265
0.013083	0.01347	0.013942	0.017765	0.020373	0.018709	0.012984	0.012419	0.016246	0.018793	0.013744	0.01421	0.017399	0.013342	0.012645	0.014893	0.023365	0.019088	0.013762	0.011472	0.019641	0.017903	0.017641	0.020527	0.018471	0.021994	0.0091077	0.0096275	0.011852	0.012854	0.014943	0.015262	0.014916	0.015295	0.015898	0.012931	0.012459	0.012166	0.016101	0.01802	0.040094	0.015076	0.028895	0.022127	0.031865	0.01771	0.012418	0.012045	0.011076	0.010553
0.010003	0.010369	0.012904	0.017491	0.016991	0.014716	0.010432	0.011019	0.012574	0.01405	0.013016	0.013286	0.01399	0.011689	0.011732	0.012928	0.020318	0.01613	0.010938	0.01057	0.015303	0.013791	0.015262	0.016325	0.017809	0.017142	0.0093905	0.0089465	0.011117	0.010661	0.012057	0.01279	0.012556	0.013112	0.013994	0.012022	0.012499	0.012185	0.014285	0.015345	0.032593	0.014466	0.020085	0.015984	0.023745	0.014148	0.017006	0.011803	0.0096752	0.0092849
0.014183	0.015797	0.018499	0.022721	0.022261	0.020155	0.015519	0.015653	0.018624	0.022353	0.014952	0.016054	0.018981	0.015209	0.014728	0.01836	0.025185	0.021077	0.016208	0.014076	0.021944	0.020479	0.02151	0.026056	0.022601	0.027652	0.011205	0.011285	0.012619	0.013975	0.01642	0.017435	0.015941	0.015678	0.021224	0.015468	0.01484	0.014137	0.016655	0.018503	0.046226	0.024315	0.035004	0.025301	0.041545	0.024048	0.012738	0.014746	0.012908	0.011777
0.011267	0.012425	0.016537	0.021302	0.018369	0.015696	0.012761	0.014948	0.015258	0.016575	0.014881	0.015972	0.014669	0.013952	0.013267	0.015846	0.021638	0.017673	0.013789	0.013472	0.017425	0.015608	0.019497	0.022724	0.023263	0.020976	0.012741	0.011312	0.013565	0.012997	0.014221	0.013669	0.012953	0.012952	0.018363	0.014141	0.014687	0.013767	0.014455	0.015006	0.034653	0.022616	0.024001	0.017869	0.032366	0.022603	0.016448	0.015411	0.012022	0.0099427
0.022557	0.023304	0.02919	0.033164	0.029637	0.032153	0.020089	0.022483	0.023338	0.026882	0.023638	0.028048	0.027619	0.025622	0.024672	0.031683	0.033156	0.024842	0.018995	0.016984	0.028823	0.026559	0.026939	0.028485	0.031835	0.034479	0.020524	0.019791	0.022939	0.027115	0.024718	0.022262	0.01834	0.019322	0.026302	0.021755	0.03032	0.030672	0.029603	0.026462	0.056835	0.037472	0.04054	0.033725	0.050272	0.030643	0.02519	0.030983	0.015474	0.016655
0.030229	0.02983	0.03412	0.034291	0.029714	0.033245	0.021467	0.029489	0.022894	0.023035	0.030407	0.035933	0.033562	0.03541	0.031354	0.037799	0.032715	0.024894	0.01843	0.021547	0.030065	0.028017	0.027653	0.026002	0.033641	0.028944	0.033252	0.029265	0.033791	0.036882	0.029296	0.021452	0.017549	0.020219	0.02633	0.024833	0.039866	0.038039	0.029982	0.031096	0.042121	0.036239	0.029493	0.02883	0.040929	0.035899	0.039773	0.043719	0.019854	0.025037
0.013164	0.013602	0.021513	0.026965	0.021587	0.02161	0.014294	0.01456	0.016686	0.021973	0.014676	0.016196	0.017571	0.013673	0.016062	0.018881	0.024316	0.020904	0.016065	0.012913	0.020824	0.018798	0.021672	0.024582	0.021317	0.036303	0.0099447	0.011655	0.013241	0.016229	0.015655	0.015355	0.015064	0.015258	0.016366	0.013455	0.015653	0.017491	0.017664	0.015453	0.053653	0.023747	0.039808	0.028027	0.035323	0.015008	0.012995	0.014645	0.010835	0.010394
0.0097553	0.010405	0.018651	0.023364	0.017616	0.015889	0.011612	0.012876	0.012301	0.016418	0.012704	0.013286	0.013337	0.010563	0.013789	0.014883	0.021861	0.02136	0.014464	0.011714	0.016207	0.01471	0.018741	0.019747	0.016111	0.030585	0.0093294	0.011959	0.012166	0.013782	0.012612	0.011419	0.012454	0.013367	0.012778	0.011347	0.015296	0.01515	0.013167	0.014131	0.037927	0.0221	0.028081	0.022292	0.026884	0.010748	0.012461	0.013696	0.0098192	0.0088563
0.011815	0.011574	0.02158	0.027857	0.019254	0.019974	0.011646	0.011918	0.014537	0.021267	0.012289	0.013667	0.015861	0.011348	0.014357	0.017152	0.023601	0.01749	0.013795	0.011682	0.017565	0.015903	0.021593	0.025466	0.023991	0.032984	0.0089089	0.0098734	0.0096368	0.013031	0.014105	0.013203	0.012957	0.013075	0.015528	0.012386	0.013916	0.016715	0.016066	0.012661	0.057595	0.027983	0.039181	0.028441	0.026899	0.013494	0.014659	0.014578	0.0096164	0.009145
0.010776	0.0093338	0.019638	0.025563	0.016256	0.014985	0.0095915	0.010876	0.011412	0.016365	0.010723	0.011066	0.012008	0.0088475	0.012163	0.013772	0.02156	0.016756	0.010936	0.010518	0.014409	0.012712	0.019058	0.021641	0.019452	0.025767	0.0088166	0.0089354	0.0097254	0.011062	0.011561	0.010438	0.010094	0.011014	0.013681	0.011331	0.01352	0.015189	0.011728	0.011278	0.040007	0.03	0.029128	0.022521	0.020362	0.010212	0.015467	0.013232	0.0090199	0.0074829
0.010474	0.010034	0.021815	0.026391	0.016877	0.01689	0.0099548	0.011211	0.014026	0.019541	0.011325	0.012353	0.011264	0.010391	0.014098	0.015996	0.022048	0.015567	0.012427	0.010733	0.013562	0.012107	0.019677	0.022621	0.031048	0.028041	0.0093742	0.010617	0.0072666	0.0096798	0.012701	0.012778	0.01142	0.011345	0.013433	0.011737	0.015187	0.019297	0.016766	0.01044	0.053423	0.027473	0.032371	0.027033	0.021356	0.016327	0.021491	0.018446	0.0088608	0.0074973
0.010867	0.0091646	0.021524	0.024441	0.016181	0.016441	0.0088774	0.011622	0.013008	0.015182	0.012476	0.01571	0.010501	0.010826	0.014235	0.016288	0.024906	0.014937	0.010429	0.0096511	0.014379	0.011275	0.017522	0.021305	0.027523	0.025146	0.012067	0.01286	0.01158	0.014955	0.01055	0.010642	0.010154	0.010551	0.012921	0.012637	0.018199	0.021956	0.016029	0.014104	0.04035	0.02821	0.02485	0.023547	0.018462	0.015086	0.024132	0.020437	0.0084353	0.006988
0.0068797	0.0064483	0.017312	0.017907	0.011873	0.011939	0.0063471	0.0072705	0.010364	0.013782	0.0071002	0.0075949	0.0073984	0.0064404	0.0092498	0.010869	0.0095209	0.0081163	0.0076153	0.0070252	0.009428	0.0073996	0.010554	0.012156	0.016848	0.014674	0.0063725	0.0063109	0.0051888	0.0070813	0.0093945	0.010347	0.006803	0.0067087	0.010564	0.0083614	0.0095636	0.011954	0.010519	0.0055602	0.036746	0.013139	0.020812	0.014667	0.019057	0.010403	0.01024	0.0090967	0.0053173	0.0044649
0.0058179	0.0054056	0.015962	0.015334	0.011248	0.010635	0.0061286	0.0069871	0.0081261	0.010704	0.0068823	0.0080896	0.0073546	0.0065132	0.0082824	0.0094564	0.0086759	0.0069315	0.0061401	0.0058832	0.0095789	0.0072373	0.0085067	0.010708	0.013622	0.013515	0.006022	0.0054157	0.0068124	0.009037	0.0074268	0.0079637	0.0055225	0.0060074	0.0092684	0.0071583	0.0079059	0.0096949	0.0089935	0.0062145	0.032956	0.011472	0.016319	0.012029	0.01719	0.0082156	0.0087874	0.0086866	0.0048594	0.0041663
0.0057868	0.0053781	0.012925	0.011412	0.0099445	0.009838	0.0046439	0.0053175	0.0079988	0.0091456	0.0059809	0.0065936	0.0047606	0.005475	0.0076208	0.008434	0.0051901	0.0052414	0.0053452	0.0043635	0.0068733	0.0048551	0.0061966	0.0059192	0.012159	0.0072815	0.005862	0.0053908	0.0058642	0.0077118	0.0079568	0.0080971	0.0044356	0.0047616	0.0073531	0.0065346	0.0086567	0.012239	0.0099088	0.004323	0.019446	0.008183	0.0091536	0.0075293	0.012008	0.0078358	0.0075282	0.0067851	0.0036631	0.0029647
0.0056783	0.0049424	0.012678	0.010871	0.010264	0.0095428	0.0054382	0.0056137	0.0067447	0.0082216	0.0068378	0.0082533	0.0055831	0.0057681	0.0074393	0.0077858	0.0053003	0.004972	0.0045797	0.0039761	0.007708	0.0052972	0.0057043	0.0057225	0.010278	0.0073136	0.0059623	0.0051211	0.0089369	0.011008	0.0078255	0.0068256	0.0040812	0.0046757	0.0067452	0.0067316	0.0074569	0.010258	0.0086626	0.0049925	0.021117	0.0079229	0.008649	0.006597	0.012866	0.0065247	0.0058129	0.0057086	0.0036088	0.0030796
0.012545	0.013027	0.013669	0.011456	0.018565	0.01307	0.011124	0.012141	0.018491	0.017757	0.010811	0.008669	0.014192	0.011043	0.012564	0.012801	0.011834	0.012575	0.010241	0.0090127	0.014701	0.011687	0.010791	0.011948	0.013638	0.010825	0.0089089	0.010323	0.012178	0.012893	0.018591	0.024554	0.011566	0.011927	0.020446	0.015315	0.012454	0.012336	0.01662	0.018415	0.020287	0.0089692	0.015627	0.013378	0.017581	0.01777	0.0095449	0.0095358	0.0087654	0.0078863
0.012063	0.012909	0.014151	0.014067	0.016539	0.011674	0.014856	0.013732	0.016451	0.015347	0.011342	0.0091132	0.015572	0.011799	0.011808	0.013141	0.010907	0.014418	0.0099865	0.0095311	0.014536	0.013031	0.010866	0.011425	0.012564	0.011847	0.010542	0.0096363	0.014378	0.011424	0.016887	0.019726	0.011728	0.011396	0.019333	0.015419	0.013605	0.011978	0.016267	0.017828	0.020465	0.01154	0.012989	0.012988	0.019666	0.020841	0.010285	0.012389	0.010319	0.010244
0.017239	0.020561	0.017374	0.015335	0.025559	0.01932	0.0142	0.014732	0.023067	0.022846	0.015726	0.014565	0.018468	0.014495	0.015998	0.016316	0.016256	0.017207	0.015299	0.013464	0.022367	0.018296	0.014458	0.018228	0.016631	0.016175	0.010426	0.011569	0.02273	0.023039	0.021314	0.028971	0.015066	0.015806	0.019595	0.01736	0.012175	0.014046	0.017162	0.020381	0.024845	0.010305	0.023923	0.018001	0.030791	0.025403	0.0092473	0.010825	0.010403	0.0095053
0.015016	0.017228	0.015887	0.016171	0.019921	0.01576	0.013355	0.013281	0.017269	0.016788	0.017207	0.016004	0.017422	0.014525	0.014099	0.01497	0.013296	0.015684	0.012234	0.011057	0.018315	0.016174	0.012159	0.014945	0.013811	0.015467	0.01073	0.010384	0.025228	0.019658	0.01737	0.020776	0.013097	0.01305	0.017233	0.013706	0.011758	0.012556	0.014076	0.018195	0.02043	0.008793	0.01703	0.014644	0.024353	0.021175	0.0082238	0.010074	0.010236	0.010363
0.022824	0.024977	0.020833	0.023194	0.033398	0.032798	0.018101	0.016651	0.026806	0.027634	0.019756	0.023049	0.031015	0.022489	0.021336	0.024311	0.024114	0.020432	0.021084	0.016319	0.033401	0.027958	0.021412	0.023988	0.020433	0.024249	0.01284	0.014035	0.030174	0.034082	0.025415	0.028802	0.019288	0.020724	0.025191	0.018117	0.016552	0.01919	0.029038	0.026559	0.039575	0.018265	0.03656	0.026214	0.038701	0.027072	0.01085	0.016748	0.012097	0.013028
0.017791	0.019622	0.01837	0.021365	0.024882	0.025276	0.013722	0.014052	0.018676	0.019325	0.019912	0.020038	0.021912	0.020132	0.017993	0.022056	0.017464	0.014907	0.01466	0.01198	0.023749	0.020825	0.017351	0.017543	0.016452	0.017917	0.010468	0.011316	0.028517	0.030085	0.018524	0.020481	0.013993	0.014578	0.020914	0.014029	0.01545	0.016516	0.022146	0.020691	0.030459	0.013557	0.023821	0.017908	0.027818	0.02209	0.0098254	0.015042	0.010777	0.011467
0.022919	0.024616	0.024969	0.030077	0.036678	0.034419	0.023224	0.020563	0.030734	0.033692	0.023528	0.025593	0.033578	0.023489	0.025351	0.026944	0.034821	0.028519	0.02689	0.02144	0.035831	0.031944	0.029674	0.033838	0.028465	0.03715	0.015226	0.017191	0.026032	0.029139	0.028901	0.032112	0.026305	0.02701	0.026894	0.02233	0.021906	0.023755	0.029928	0.031083	0.053135	0.024237	0.048361	0.035364	0.043436	0.029459	0.018347	0.018862	0.015678	0.015694
0.015321	0.016886	0.019849	0.026812	0.025789	0.024618	0.016064	0.015929	0.020111	0.022046	0.020692	0.021996	0.022568	0.018568	0.020811	0.021032	0.025508	0.019745	0.017849	0.016147	0.023876	0.022356	0.021639	0.022955	0.02256	0.024992	0.012523	0.01359	0.023617	0.024196	0.020135	0.022519	0.018518	0.019515	0.019673	0.017816	0.019414	0.020837	0.023138	0.022224	0.038175	0.021372	0.028274	0.022152	0.02995	0.021596	0.020475	0.016302	0.012127	0.012
0.024884	0.02793	0.034122	0.040341	0.039991	0.037887	0.029077	0.026139	0.035526	0.041045	0.025366	0.028853	0.037925	0.027197	0.028536	0.032143	0.037609	0.032194	0.030474	0.026504	0.03935	0.036405	0.03603	0.042174	0.035911	0.046207	0.019438	0.020472	0.024588	0.030465	0.032288	0.037572	0.029025	0.028973	0.037787	0.027528	0.02566	0.027771	0.030295	0.032086	0.059679	0.037072	0.058834	0.041644	0.056501	0.038061	0.019196	0.022586	0.018653	0.018121
0.016749	0.019125	0.026436	0.033711	0.027066	0.026569	0.020287	0.020573	0.023282	0.026135	0.02219	0.025042	0.025296	0.0216	0.021578	0.023295	0.027347	0.022344	0.020395	0.020034	0.026118	0.024501	0.02583	0.028891	0.027562	0.03048	0.017304	0.016845	0.021332	0.023596	0.023191	0.025163	0.019854	0.020236	0.026623	0.021204	0.021681	0.023222	0.021714	0.021671	0.040073	0.02908	0.034106	0.025538	0.038621	0.028294	0.017997	0.0196	0.01494	0.013347
0.038812	0.041781	0.053091	0.058604	0.051584	0.057493	0.037215	0.038877	0.045426	0.049934	0.040386	0.047204	0.05002	0.044113	0.046406	0.05444	0.046542	0.038849	0.036043	0.032352	0.050885	0.045304	0.044264	0.047636	0.056132	0.055847	0.032994	0.034912	0.047447	0.055585	0.046499	0.048614	0.033462	0.034955	0.047639	0.040146	0.051121	0.057676	0.050949	0.045333	0.078135	0.053682	0.067286	0.053509	0.079718	0.05272	0.041189	0.046462	0.023187	0.025641
0.039894	0.040615	0.045933	0.048105	0.039579	0.046756	0.030501	0.03922	0.033942	0.034005	0.042863	0.048207	0.044478	0.046541	0.040947	0.048736	0.038376	0.032601	0.027555	0.02991	0.041216	0.037575	0.036521	0.034308	0.044689	0.039443	0.042893	0.039939	0.051749	0.052504	0.041369	0.03412	0.026539	0.029683	0.038733	0.036272	0.052956	0.051982	0.039628	0.041231	0.050249	0.044674	0.040964	0.038936	0.054917	0.04845	0.050921	0.055476	0.025846	0.032782
0.024645	0.028441	0.040744	0.04809	0.039493	0.041728	0.027441	0.025199	0.034294	0.041843	0.026758	0.030954	0.035787	0.026493	0.033132	0.036018	0.036427	0.031482	0.031351	0.025022	0.039303	0.034839	0.036647	0.040819	0.039642	0.050352	0.018354	0.021337	0.031035	0.039382	0.032502	0.036095	0.0274	0.028179	0.029392	0.026983	0.027411	0.034726	0.035174	0.028244	0.07038	0.034967	0.063622	0.045394	0.056813	0.030466	0.022543	0.023701	0.016236	0.016393
0.015653	0.019093	0.030415	0.036973	0.026631	0.027729	0.01932	0.018546	0.021793	0.02637	0.020954	0.023634	0.023202	0.018448	0.022881	0.023243	0.025816	0.024309	0.02193	0.017896	0.025645	0.023997	0.026546	0.02701	0.026657	0.032793	0.015191	0.017362	0.027427	0.031515	0.022717	0.024668	0.019622	0.020524	0.019812	0.020005	0.021668	0.027238	0.022991	0.021903	0.043209	0.0263	0.038553	0.030164	0.036981	0.02098	0.01887	0.019771	0.012913	0.012223
0.021432	0.023229	0.038339	0.047653	0.035355	0.038864	0.021778	0.020241	0.028981	0.038432	0.022129	0.025962	0.031503	0.02183	0.028011	0.03079	0.03299	0.025676	0.026207	0.020782	0.032662	0.0295	0.034527	0.037857	0.03838	0.045773	0.015288	0.018028	0.021292	0.030588	0.028728	0.029769	0.023582	0.023867	0.026033	0.021836	0.0225	0.032767	0.032079	0.023733	0.070149	0.038207	0.05993	0.04258	0.040809	0.02474	0.021499	0.022664	0.014042	0.014284
0.015542	0.016423	0.029699	0.03794	0.025393	0.026166	0.016252	0.016024	0.01923	0.025031	0.017504	0.019751	0.020843	0.015989	0.020783	0.021409	0.023985	0.020065	0.017229	0.015372	0.023194	0.021469	0.02543	0.025485	0.026176	0.029888	0.012746	0.014873	0.020604	0.025558	0.020724	0.021396	0.016324	0.017051	0.019189	0.016904	0.018959	0.026281	0.020271	0.018161	0.042198	0.032201	0.03801	0.027829	0.026621	0.017729	0.020106	0.019045	0.011539	0.010579
0.017804	0.017877	0.037289	0.044288	0.029585	0.030058	0.01805	0.018355	0.026785	0.034757	0.019191	0.021288	0.021844	0.017784	0.024272	0.025675	0.029058	0.022862	0.022806	0.018321	0.023903	0.021503	0.031034	0.032156	0.041466	0.03943	0.015079	0.017938	0.013451	0.019847	0.024701	0.027596	0.020659	0.020152	0.022733	0.01899	0.023846	0.033363	0.027951	0.018018	0.063625	0.036063	0.049059	0.038035	0.029132	0.023892	0.025992	0.02427	0.012829	0.011762
0.01417	0.013445	0.030075	0.034448	0.023149	0.023836	0.013628	0.015721	0.01957	0.023077	0.018146	0.021312	0.017593	0.015685	0.01928	0.02099	0.024156	0.018048	0.015672	0.013415	0.020698	0.017596	0.024106	0.022099	0.030811	0.028337	0.014336	0.017664	0.015611	0.021165	0.017589	0.019372	0.015445	0.01495	0.018172	0.016242	0.023479	0.029325	0.021661	0.020169	0.042331	0.030016	0.030987	0.026011	0.022165	0.017732	0.024534	0.022437	0.010616	0.0096121
0.013458	0.014631	0.032145	0.032714	0.023143	0.023612	0.012829	0.013074	0.022839	0.028166	0.013324	0.014608	0.016009	0.013376	0.018711	0.020681	0.01614	0.013943	0.015348	0.013303	0.018447	0.014603	0.020459	0.022267	0.028415	0.023301	0.011916	0.012143	0.011386	0.017873	0.019765	0.02455	0.013358	0.012952	0.01951	0.014858	0.015646	0.024882	0.021534	0.010638	0.045274	0.021737	0.034579	0.025503	0.029717	0.020745	0.017135	0.014381	0.0083235	0.0072495
0.010293	0.011848	0.026461	0.026256	0.019586	0.019432	0.010922	0.011131	0.016594	0.019558	0.012264	0.013857	0.01433	0.013039	0.014689	0.016364	0.012089	0.011063	0.011045	0.0098127	0.0167	0.013228	0.015143	0.016025	0.020846	0.017667	0.0096877	0.0097487	0.013234	0.021533	0.014977	0.017587	0.0097097	0.0099499	0.016206	0.011255	0.012108	0.020231	0.017412	0.01093	0.033712	0.01852	0.022521	0.01767	0.026295	0.01545	0.013844	0.012214	0.0070185	0.0064202
0.011932	0.012896	0.024268	0.02083	0.019374	0.019344	0.0097014	0.010494	0.019022	0.018927	0.011642	0.012837	0.010825	0.011776	0.017643	0.018088	0.010248	0.0093827	0.010908	0.0088071	0.014382	0.010025	0.012596	0.01316	0.023496	0.013641	0.011452	0.010744	0.013678	0.019828	0.01724	0.019324	0.0086296	0.0093629	0.01398	0.012923	0.017929	0.026724	0.021144	0.0082348	0.030496	0.014595	0.018568	0.016333	0.024643	0.019232	0.016148	0.013497	0.0058055	0.0048519
0.010926	0.011235	0.021444	0.018094	0.016887	0.017274	0.010992	0.010442	0.015969	0.015638	0.012935	0.015497	0.011384	0.012113	0.016229	0.015791	0.0096215	0.0082245	0.0082574	0.0070896	0.01428	0.010345	0.010558	0.011517	0.018675	0.011727	0.010203	0.0092448	0.020023	0.027716	0.015784	0.014711	0.0069644	0.008076	0.01204	0.012644	0.016448	0.021492	0.017073	0.0086322	0.028657	0.013109	0.01486	0.013671	0.024211	0.016965	0.011605	0.010661	0.0052581	0.004786
0.022398	0.023797	0.022177	0.016986	0.031122	0.020938	0.020265	0.021314	0.032644	0.030556	0.017847	0.014376	0.024652	0.020128	0.023248	0.023693	0.020978	0.021009	0.018705	0.017911	0.02396	0.019349	0.021078	0.021705	0.022638	0.018271	0.016778	0.019071	0.020166	0.020839	0.032013	0.037906	0.02176	0.020687	0.029516	0.02652	0.019129	0.019549	0.028061	0.032417	0.027335	0.014978	0.023604	0.023668	0.021687	0.027176	0.017003	0.017479	0.013158	0.011143
0.018244	0.021359	0.020932	0.01878	0.02343	0.016535	0.022425	0.022526	0.025193	0.022444	0.017648	0.013319	0.024781	0.020427	0.019224	0.023369	0.01741	0.02073	0.015494	0.014685	0.021917	0.018503	0.018524	0.01726	0.017012	0.017062	0.013888	0.01496	0.017677	0.016238	0.024492	0.02531	0.019975	0.017634	0.025078	0.021874	0.018794	0.016353	0.023763	0.029546	0.025495	0.015304	0.018027	0.018804	0.023373	0.024458	0.014312	0.016183	0.013849	0.012818
0.031012	0.037801	0.02793	0.022597	0.040491	0.030626	0.026087	0.026047	0.04033	0.040256	0.026756	0.024643	0.03156	0.026341	0.03117	0.031194	0.029105	0.028625	0.030064	0.029172	0.035859	0.030908	0.027101	0.032846	0.028474	0.026834	0.02082	0.022477	0.039304	0.036235	0.037703	0.044973	0.029467	0.029279	0.03042	0.033631	0.019737	0.023789	0.029613	0.032685	0.030253	0.018677	0.034423	0.031212	0.039566	0.040364	0.017245	0.020975	0.016127	0.013887
0.023726	0.029389	0.022714	0.022189	0.028149	0.022918	0.021677	0.022731	0.027302	0.026806	0.027596	0.024602	0.027387	0.024152	0.024204	0.02897	0.022434	0.024429	0.020661	0.020166	0.027625	0.024971	0.020011	0.024923	0.021644	0.02291	0.01622	0.017855	0.035669	0.02847	0.02717	0.028309	0.022701	0.021849	0.023667	0.023581	0.016483	0.018411	0.021192	0.027406	0.021942	0.014625	0.022785	0.022142	0.031632	0.028455	0.013933	0.015685	0.01455	0.013332
0.041063	0.046785	0.033974	0.03281	0.051525	0.050605	0.031695	0.027139	0.045178	0.046974	0.033977	0.037903	0.050223	0.039092	0.040227	0.042462	0.042861	0.034756	0.040751	0.037083	0.052871	0.046404	0.038192	0.041663	0.033378	0.040754	0.026003	0.027924	0.052542	0.051788	0.046478	0.047902	0.037736	0.039184	0.037168	0.033866	0.026482	0.029102	0.048613	0.044095	0.043979	0.031733	0.050164	0.043803	0.0457	0.041125	0.019483	0.031438	0.01835	0.01914
0.029154	0.034126	0.027189	0.027963	0.033381	0.035098	0.021755	0.020485	0.028481	0.029278	0.033139	0.030169	0.030851	0.03101	0.029931	0.033419	0.0288	0.023167	0.024672	0.024214	0.034044	0.031559	0.028125	0.026967	0.026155	0.029185	0.019502	0.020519	0.044707	0.041282	0.031447	0.030519	0.024106	0.02568	0.027154	0.023872	0.021569	0.02274	0.032282	0.029853	0.030232	0.023127	0.031038	0.026944	0.032522	0.031149	0.015786	0.023222	0.014742	0.014918
0.039622	0.043647	0.039721	0.04223	0.056597	0.053381	0.041751	0.032777	0.051188	0.055634	0.040004	0.04403	0.057387	0.041358	0.046222	0.046809	0.05495	0.044127	0.051876	0.046773	0.055984	0.05198	0.048281	0.053558	0.042044	0.05752	0.029169	0.033582	0.046422	0.04947	0.051835	0.053271	0.050445	0.049124	0.040918	0.039197	0.035619	0.037786	0.048262	0.04801	0.057371	0.040346	0.066298	0.056502	0.04998	0.043151	0.026823	0.034264	0.022867	0.023185
0.02475	0.029085	0.030395	0.035649	0.03511	0.035729	0.026132	0.02337	0.030549	0.033404	0.033274	0.034961	0.035478	0.030991	0.033302	0.035704	0.03573	0.027095	0.030693	0.030086	0.034693	0.033141	0.03151	0.031671	0.032145	0.03548	0.021113	0.02495	0.038506	0.036492	0.033776	0.033113	0.030781	0.031162	0.028124	0.028419	0.02832	0.029228	0.033188	0.032166	0.038035	0.030314	0.03689	0.032367	0.034022	0.031843	0.023413	0.027772	0.016814	0.01607
0.044737	0.050456	0.054646	0.055085	0.06143	0.059083	0.056919	0.043769	0.062255	0.067187	0.043394	0.051709	0.064939	0.049142	0.054718	0.056997	0.06239	0.054123	0.060266	0.055883	0.063594	0.060551	0.058704	0.068436	0.053718	0.071875	0.03749	0.040233	0.04683	0.05392	0.058396	0.061537	0.058845	0.056114	0.057196	0.048616	0.042241	0.04359	0.049729	0.051506	0.065438	0.061314	0.078453	0.067464	0.069456	0.058871	0.029695	0.03926	0.028058	0.02729
0.027413	0.03156	0.039645	0.043841	0.036116	0.038946	0.035995	0.030375	0.037199	0.0388	0.034415	0.041079	0.039751	0.035649	0.037316	0.03841	0.039373	0.033601	0.035532	0.034595	0.038303	0.036468	0.035761	0.039511	0.035163	0.042332	0.0275	0.028942	0.034903	0.036666	0.037088	0.037502	0.035557	0.035259	0.036366	0.032873	0.031761	0.031917	0.031765	0.031965	0.041828	0.042112	0.042954	0.038816	0.044257	0.037758	0.023686	0.030058	0.020921	0.018222
0.070523	0.076122	0.08429	0.084202	0.080327	0.088582	0.078105	0.073124	0.081089	0.084834	0.068963	0.0798	0.086817	0.08042	0.084901	0.095797	0.077559	0.067184	0.069042	0.06752	0.083302	0.076604	0.074612	0.082547	0.093648	0.089143	0.063028	0.067215	0.081156	0.089425	0.082876	0.079904	0.068542	0.066428	0.076022	0.073967	0.082755	0.091602	0.090098	0.074643	0.091901	0.087039	0.086971	0.085986	0.11094	0.089953	0.073057	0.081806	0.036792	0.03964
0.054391	0.055787	0.06046	0.061831	0.051588	0.06013	0.052562	0.058865	0.049938	0.050461	0.058641	0.063033	0.060233	0.063678	0.056296	0.064583	0.052394	0.046434	0.042626	0.045547	0.056453	0.051386	0.050627	0.0495	0.06342	0.053337	0.056081	0.054774	0.067933	0.06491	0.056573	0.048413	0.04415	0.045582	0.055232	0.054039	0.068991	0.066955	0.056642	0.05468	0.058452	0.059422	0.048834	0.053827	0.072193	0.064343	0.064966	0.070277	0.035771	0.043809
0.049306	0.054854	0.062717	0.062868	0.059978	0.06837	0.057186	0.046825	0.063167	0.069132	0.047469	0.056713	0.062907	0.050755	0.064969	0.065225	0.061365	0.052679	0.062076	0.055459	0.063518	0.05814	0.060136	0.069718	0.064417	0.071716	0.040793	0.042384	0.055588	0.063895	0.060921	0.06031	0.056053	0.053469	0.048707	0.05439	0.049664	0.061094	0.058608	0.048075	0.077026	0.057683	0.079807	0.072089	0.077304	0.052575	0.038552	0.046487	0.025099	0.025905
0.030174	0.034544	0.04407	0.043829	0.035982	0.040867	0.037029	0.032073	0.036823	0.038937	0.033272	0.039438	0.037589	0.035582	0.038909	0.039853	0.037718	0.032859	0.03619	0.03393	0.037284	0.036231	0.038486	0.041592	0.040003	0.042467	0.032727	0.028704	0.040948	0.044252	0.037738	0.036037	0.035612	0.033951	0.03008	0.035592	0.032374	0.040608	0.034156	0.031891	0.046527	0.041715	0.045606	0.041604	0.047821	0.033492	0.027152	0.033285	0.018214	0.017313
0.041319	0.043017	0.057334	0.057091	0.05284	0.061677	0.043347	0.033104	0.051579	0.059361	0.038389	0.044664	0.056114	0.040641	0.052748	0.052383	0.053448	0.043096	0.051817	0.041843	0.052169	0.048464	0.052794	0.061085	0.053955	0.062985	0.02921	0.035643	0.039132	0.050545	0.052334	0.051228	0.047682	0.045034	0.040605	0.040148	0.039487	0.052622	0.056566	0.04131	0.073022	0.056347	0.07478	0.066243	0.049536	0.039007	0.033536	0.042165	0.020563	0.022024
0.02714	0.028391	0.041759	0.040833	0.033082	0.037762	0.030528	0.024093	0.031527	0.034921	0.027712	0.030745	0.03558	0.029962	0.034455	0.034042	0.033232	0.029133	0.030461	0.026913	0.033669	0.031988	0.033791	0.036286	0.034702	0.036501	0.022111	0.026557	0.033821	0.037169	0.034421	0.03268	0.029312	0.028679	0.027172	0.029112	0.02885	0.037418	0.033761	0.029978	0.044687	0.044366	0.043215	0.038356	0.031124	0.026612	0.026408	0.032013	0.015523	0.014873
0.033135	0.033218	0.049305	0.053307	0.04404	0.046935	0.036354	0.029625	0.046422	0.052462	0.033706	0.037046	0.038339	0.031459	0.044967	0.041994	0.044362	0.03759	0.042709	0.03474	0.038856	0.035028	0.0461	0.050754	0.052102	0.053524	0.026927	0.034146	0.025405	0.035945	0.045065	0.046465	0.040695	0.036463	0.03346	0.03342	0.038587	0.056149	0.044415	0.028413	0.065567	0.045832	0.061313	0.056765	0.034113	0.037212	0.034679	0.036571	0.01838	0.017481
0.022699	0.022844	0.036112	0.038256	0.030444	0.0324	0.025667	0.022766	0.028513	0.031696	0.028677	0.030222	0.02825	0.027609	0.031701	0.029748	0.030467	0.025733	0.0262	0.021976	0.030373	0.026072	0.029693	0.031651	0.0342	0.0319	0.020025	0.027179	0.023854	0.031946	0.030798	0.028281	0.025908	0.024086	0.023794	0.025125	0.0305	0.041487	0.030713	0.026392	0.041849	0.035804	0.036209	0.034472	0.024343	0.023849	0.029706	0.029843	0.014107	0.013075
0.029071	0.031486	0.042202	0.042313	0.035936	0.038222	0.027765	0.023671	0.042799	0.043516	0.025154	0.028846	0.029812	0.02706	0.03822	0.036951	0.030091	0.026947	0.029759	0.026744	0.029985	0.025083	0.034138	0.038938	0.040588	0.034837	0.024112	0.026237	0.022972	0.031806	0.039005	0.042308	0.027155	0.024023	0.030582	0.028519	0.027966	0.042998	0.033636	0.018769	0.045726	0.031728	0.045362	0.041311	0.039517	0.038961	0.031182	0.026928	0.013095	0.011889
0.021627	0.02378	0.031762	0.031283	0.026255	0.027448	0.023028	0.018965	0.028381	0.027833	0.021487	0.025052	0.025642	0.027722	0.029198	0.02784	0.022233	0.020531	0.020332	0.018648	0.02477	0.020602	0.022889	0.026944	0.026466	0.023354	0.017159	0.021177	0.023016	0.032071	0.028344	0.026606	0.018733	0.017064	0.02266	0.020924	0.020967	0.033374	0.0255	0.01703	0.030977	0.025592	0.027097	0.026737	0.033043	0.027527	0.023523	0.02245	0.010579	0.0099825
0.027219	0.027096	0.035155	0.029447	0.030856	0.030915	0.021796	0.02096	0.036693	0.031432	0.021201	0.02177	0.019899	0.023151	0.034609	0.03397	0.019907	0.019204	0.020847	0.018338	0.023305	0.017027	0.023014	0.025491	0.036938	0.02187	0.024264	0.023635	0.023249	0.029352	0.031918	0.033783	0.017912	0.01749	0.023495	0.025507	0.0277	0.041563	0.038216	0.015635	0.033833	0.021983	0.025676	0.028994	0.031714	0.03585	0.035054	0.0301	0.0095081	0.0080064
0.0233	0.023455	0.028297	0.025665	0.023719	0.024927	0.027335	0.023398	0.027822	0.024031	0.023572	0.024137	0.018742	0.024713	0.030284	0.02936	0.018687	0.017127	0.015103	0.014176	0.021104	0.016567	0.018465	0.021806	0.026647	0.017911	0.018828	0.02069	0.029233	0.034131	0.02564	0.022451	0.014365	0.013979	0.019082	0.022907	0.022665	0.031857	0.028126	0.014824	0.027493	0.017867	0.018708	0.023446	0.032407	0.029059	0.026152	0.023533	0.0084841	0.0075853
0.036661	0.035432	0.029187	0.021481	0.043461	0.028742	0.029863	0.035122	0.045385	0.042163	0.027899	0.021553	0.032411	0.029411	0.033602	0.033615	0.030908	0.032393	0.029141	0.031119	0.031817	0.02685	0.03272	0.031728	0.032392	0.026993	0.030199	0.031103	0.027796	0.028653	0.042987	0.050669	0.033309	0.030704	0.040569	0.042649	0.025864	0.025877	0.040079	0.04111	0.032772	0.022971	0.031226	0.031631	0.025854	0.03665	0.028777	0.026647	0.026042	0.021117
0.02773	0.028843	0.024038	0.021256	0.030767	0.022022	0.030961	0.034565	0.033454	0.028414	0.024487	0.018729	0.030599	0.030011	0.025556	0.032329	0.025128	0.027559	0.021	0.021874	0.027706	0.023829	0.027314	0.024416	0.024123	0.02344	0.020621	0.022096	0.02363	0.022748	0.030045	0.03194	0.028177	0.024008	0.032376	0.03177	0.024614	0.021505	0.031802	0.036109	0.030553	0.019984	0.022348	0.023579	0.028007	0.032144	0.021257	0.020403	0.023403	0.021623
0.049044	0.054333	0.037933	0.028465	0.058419	0.040728	0.038202	0.040828	0.054693	0.056984	0.039377	0.034299	0.042577	0.036346	0.04483	0.043588	0.041966	0.043745	0.046651	0.050218	0.047094	0.04254	0.042651	0.046867	0.039622	0.03935	0.038982	0.038475	0.047222	0.041106	0.053076	0.060005	0.044221	0.043713	0.045794	0.055034	0.027631	0.032114	0.040676	0.042897	0.035866	0.030698	0.044802	0.041909	0.045096	0.052509	0.029754	0.032334	0.033327	0.027976
0.034282	0.037922	0.02691	0.024607	0.03716	0.030058	0.02943	0.034255	0.033685	0.033463	0.034988	0.029327	0.035465	0.031913	0.03265	0.039008	0.030235	0.032798	0.029622	0.031565	0.034622	0.032222	0.028364	0.031379	0.029754	0.031264	0.026002	0.028413	0.036479	0.030155	0.03482	0.034515	0.031235	0.030103	0.033606	0.035753	0.022037	0.025119	0.026792	0.034564	0.025168	0.02207	0.026786	0.027384	0.035172	0.036945	0.023591	0.022139	0.027797	0.024143
0.0639	0.067227	0.045257	0.040847	0.070771	0.06116	0.045988	0.043129	0.061621	0.066913	0.052391	0.053614	0.065416	0.055157	0.056436	0.054885	0.060587	0.054618	0.067591	0.061936	0.067285	0.061172	0.056657	0.06083	0.045064	0.05529	0.047452	0.046507	0.063415	0.055749	0.061883	0.06506	0.05965	0.060609	0.055187	0.05587	0.037744	0.038971	0.067708	0.056944	0.048263	0.049096	0.062102	0.06143	0.049429	0.053893	0.032281	0.04673	0.038172	0.039756
0.04078	0.044323	0.033107	0.031392	0.041408	0.040011	0.029563	0.029947	0.03546	0.038368	0.044449	0.037049	0.039652	0.041702	0.039178	0.039852	0.037571	0.032872	0.038202	0.035899	0.040881	0.037018	0.036507	0.036051	0.034045	0.035683	0.033979	0.032207	0.044485	0.040208	0.038301	0.037458	0.035176	0.035297	0.037254	0.034461	0.028403	0.029711	0.0452	0.038004	0.031453	0.037623	0.03561	0.035674	0.033478	0.038554	0.02556	0.031962	0.029277	0.027806
0.060514	0.065887	0.052775	0.05355	0.07418	0.068258	0.062226	0.049761	0.068217	0.076121	0.062176	0.064398	0.07338	0.058096	0.064698	0.062829	0.074115	0.067186	0.083134	0.076634	0.07364	0.073702	0.070658	0.077414	0.055357	0.074161	0.052569	0.055718	0.05867	0.058729	0.070246	0.072123	0.07711	0.075809	0.061256	0.06323	0.047351	0.047258	0.062066	0.066497	0.060585	0.059365	0.081299	0.073828	0.052991	0.057881	0.038494	0.049212	0.046371	0.046856
0.035446	0.041077	0.037982	0.043347	0.04315	0.044733	0.037089	0.034274	0.0392	0.043255	0.046439	0.044505	0.044262	0.043322	0.043206	0.045196	0.043375	0.036846	0.043588	0.044439	0.044922	0.044383	0.041684	0.042616	0.041221	0.042318	0.037236	0.039384	0.040829	0.04012	0.043735	0.040081	0.042808	0.043179	0.039096	0.039209	0.035204	0.035353	0.039313	0.043554	0.039685	0.042773	0.043799	0.040798	0.034995	0.039336	0.029053	0.037512	0.03455	0.030697
0.075823	0.080221	0.074486	0.070666	0.084129	0.079162	0.088686	0.070973	0.085264	0.094538	0.07383	0.075991	0.085796	0.072948	0.077786	0.075266	0.088013	0.08621	0.096351	0.094747	0.086177	0.09067	0.087066	0.10336	0.07486	0.094149	0.067776	0.070009	0.066862	0.070326	0.080747	0.084407	0.093784	0.089776	0.084979	0.081193	0.05997	0.055999	0.067717	0.079291	0.074474	0.0896	0.095935	0.091281	0.082986	0.087082	0.048604	0.057971	0.056276	0.056798
0.043776	0.047208	0.050164	0.052547	0.047318	0.050437	0.052182	0.045501	0.04809	0.05169	0.05385	0.052056	0.053405	0.052342	0.049368	0.048472	0.051463	0.048502	0.052719	0.052194	0.05099	0.05286	0.049206	0.053982	0.048429	0.052344	0.04377	0.047381	0.044155	0.045556	0.048993	0.047352	0.052504	0.050872	0.050271	0.047517	0.045276	0.038211	0.039392	0.04836	0.047731	0.053932	0.051468	0.051629	0.050494	0.051055	0.035468	0.040778	0.038351	0.03512
0.12818	0.12585	0.11644	0.11974	0.11557	0.12157	0.13741	0.12922	0.11838	0.11803	0.11937	0.13026	0.12576	0.129	0.12237	0.13553	0.12008	0.11129	0.11398	0.11457	0.12102	0.12036	0.11657	0.12277	0.13857	0.1221	0.12109	0.11648	0.12255	0.1183	0.11781	0.11581	0.11545	0.1096	0.11862	0.12004	0.12793	0.12217	0.1448	0.12068	0.11835	0.13575	0.1091	0.11919	0.1468	0.13682	0.12272	0.12812	0.078318	0.082981
0.077774	0.076693	0.077635	0.083841	0.067789	0.078469	0.081377	0.085183	0.066159	0.066031	0.080328	0.083292	0.080243	0.087123	0.075456	0.083036	0.071105	0.067515	0.062386	0.063775	0.078556	0.074095	0.071949	0.06711	0.087276	0.073559	0.080924	0.074384	0.089827	0.082703	0.071668	0.06539	0.066428	0.063376	0.079134	0.074069	0.093127	0.08624	0.083981	0.078212	0.079378	0.079361	0.059654	0.07114	0.098128	0.082158	0.084984	0.089183	0.05826	0.064019
0.083402	0.08429	0.081866	0.078514	0.085974	0.088848	0.090914	0.080436	0.089102	0.095904	0.076741	0.088301	0.087243	0.078024	0.09074	0.086393	0.091197	0.085097	0.097987	0.095171	0.085493	0.087875	0.090602	0.10329	0.089087	0.093482	0.08079	0.075348	0.072474	0.075628	0.083658	0.084435	0.088526	0.085863	0.074877	0.088683	0.073401	0.076532	0.08209	0.071662	0.083524	0.084153	0.096335	0.095369	0.091874	0.077534	0.066385	0.076745	0.052772	0.055515
0.046993	0.048222	0.053587	0.053754	0.04746	0.051549	0.052348	0.050734	0.049016	0.051315	0.049582	0.05477	0.052316	0.053978	0.049994	0.051352	0.051675	0.048731	0.052221	0.052265	0.048647	0.051155	0.053746	0.057629	0.052621	0.051212	0.056772	0.045021	0.04542	0.0479	0.047229	0.046146	0.050422	0.048875	0.043126	0.050354	0.045359	0.045829	0.048852	0.041475	0.053255	0.05261	0.053256	0.053702	0.053966	0.047183	0.047073	0.050137	0.036153	0.034983
0.068299	0.065608	0.069658	0.065303	0.07088	0.074852	0.066477	0.053483	0.070654	0.078936	0.063232	0.063658	0.073069	0.060689	0.071464	0.065281	0.078269	0.066852	0.083386	0.072352	0.068827	0.069274	0.074198	0.083195	0.065541	0.078467	0.05098	0.060076	0.052511	0.059222	0.071242	0.069206	0.076085	0.071731	0.059399	0.062219	0.055592	0.064196	0.073405	0.060888	0.076727	0.07309	0.086411	0.088198	0.053181	0.054181	0.049181	0.066201	0.040298	0.046071
0.039346	0.039564	0.049699	0.045733	0.040416	0.045014	0.043079	0.036349	0.040045	0.043281	0.042013	0.038421	0.044659	0.04433	0.043302	0.039646	0.044312	0.040953	0.045029	0.041873	0.0429	0.042624	0.043454	0.046614	0.040949	0.044256	0.036117	0.040134	0.039086	0.038935	0.042753	0.039865	0.04287	0.040826	0.036595	0.038637	0.035626	0.040737	0.044065	0.038209	0.049033	0.049564	0.048331	0.047898	0.032846	0.034251	0.035661	0.044976	0.029518	0.029864
0.056477	0.052906	0.059849	0.057392	0.059323	0.062681	0.055463	0.04806	0.064541	0.069264	0.055203	0.056068	0.051373	0.045575	0.062398	0.053916	0.062201	0.057666	0.066767	0.059461	0.051742	0.050568	0.062392	0.067982	0.06124	0.066408	0.045942	0.055098	0.038697	0.046375	0.060884	0.063751	0.062737	0.055279	0.047956	0.050505	0.051239	0.065017	0.055953	0.042074	0.066981	0.056725	0.073457	0.072213	0.03981	0.054313	0.053288	0.053009	0.03429	0.034613
0.035485	0.03354	0.041513	0.040614	0.037028	0.041436	0.037203	0.034245	0.036756	0.038908	0.040744	0.039163	0.035478	0.036772	0.039128	0.037146	0.038221	0.037289	0.036337	0.034778	0.037315	0.035606	0.038516	0.040321	0.037781	0.036402	0.030351	0.039474	0.031807	0.03326	0.036382	0.036007	0.036139	0.033033	0.03115	0.032489	0.037433	0.04489	0.035779	0.033387	0.043609	0.036575	0.040604	0.041669	0.027077	0.032268	0.039626	0.039883	0.026129	0.024848
0.052906	0.050151	0.051394	0.044791	0.050812	0.050406	0.043212	0.041214	0.059199	0.059788	0.043364	0.045205	0.038969	0.040001	0.053803	0.046925	0.04529	0.045211	0.046115	0.048333	0.040223	0.037155	0.049889	0.052422	0.050307	0.046872	0.046082	0.045454	0.033518	0.041778	0.052408	0.06088	0.043418	0.038721	0.045264	0.045791	0.035665	0.050979	0.04359	0.028623	0.047082	0.040752	0.053699	0.055654	0.04704	0.056638	0.047114	0.04468	0.026873	0.026477
0.038395	0.036239	0.036356	0.033418	0.033703	0.035039	0.033183	0.031026	0.035003	0.034578	0.036397	0.035506	0.033327	0.036563	0.03612	0.033885	0.031112	0.033777	0.029239	0.030188	0.031674	0.028969	0.033022	0.036009	0.031535	0.029896	0.03384	0.033517	0.029201	0.035586	0.033298	0.035062	0.027332	0.026045	0.031405	0.030102	0.024554	0.037281	0.031044	0.025066	0.031463	0.033289	0.030962	0.035768	0.038683	0.035943	0.035027	0.034063	0.021672	0.022664
0.04622	0.043114	0.040092	0.032038	0.042616	0.03984	0.032018	0.037038	0.049101	0.043171	0.034237	0.034199	0.02747	0.032608	0.045022	0.045903	0.031132	0.033167	0.032605	0.034202	0.030953	0.02396	0.035531	0.035127	0.049912	0.03061	0.045611	0.039848	0.030432	0.035459	0.045291	0.048231	0.028421	0.02801	0.035083	0.039072	0.03577	0.04302	0.050112	0.025007	0.037686	0.032568	0.033107	0.039687	0.033344	0.054714	0.059274	0.050771	0.02054	0.017712
0.037433	0.035693	0.02906	0.026899	0.029872	0.029479	0.034214	0.038947	0.033058	0.030571	0.031498	0.033731	0.025324	0.03237	0.035764	0.040373	0.027217	0.028105	0.02257	0.026423	0.027464	0.02121	0.029755	0.027096	0.036055	0.023756	0.034263	0.035585	0.031426	0.033937	0.034836	0.030603	0.021972	0.021299	0.028187	0.032114	0.027698	0.030888	0.036287	0.022947	0.030337	0.024166	0.022442	0.031694	0.035932	0.040991	0.04317	0.035803	0.019019	0.017309
0.050656	0.047237	0.03728	0.028989	0.055769	0.037072	0.0406	0.04755	0.056847	0.055809	0.038442	0.030159	0.039821	0.034441	0.044442	0.040166	0.041747	0.040891	0.038885	0.043862	0.038996	0.032682	0.047144	0.040817	0.046708	0.034578	0.044138	0.043818	0.039477	0.044015	0.053105	0.062914	0.044622	0.042389	0.051952	0.052767	0.030731	0.034642	0.054833	0.050423	0.039351	0.033117	0.04116	0.03965	0.033193	0.045098	0.042823	0.038383	0.045541	0.039242
0.038241	0.036046	0.028935	0.027823	0.038811	0.027623	0.041661	0.043412	0.039363	0.034389	0.030845	0.023117	0.036607	0.032232	0.033453	0.034883	0.032557	0.033375	0.026285	0.028086	0.03346	0.028791	0.036615	0.030827	0.033135	0.026724	0.029093	0.029464	0.034323	0.035199	0.035319	0.040258	0.034873	0.031472	0.039833	0.03634	0.026506	0.026085	0.042562	0.044894	0.035389	0.029007	0.028772	0.028896	0.036231	0.037199	0.029606	0.025288	0.037964	0.034658
0.064374	0.067391	0.048331	0.037455	0.070826	0.051267	0.051125	0.055745	0.07127	0.07015	0.052543	0.045082	0.051075	0.044265	0.057369	0.051231	0.054583	0.054311	0.062227	0.068555	0.05464	0.051245	0.058889	0.060463	0.050933	0.050239	0.058203	0.055723	0.05599	0.055872	0.063561	0.074644	0.059066	0.059502	0.06045	0.06853	0.035844	0.044081	0.050681	0.053543	0.042427	0.042897	0.058688	0.053466	0.050442	0.059799	0.04495	0.042842	0.05895	0.053441
0.043551	0.044095	0.031713	0.030181	0.044984	0.0362	0.038129	0.042479	0.042483	0.03991	0.039746	0.033703	0.041643	0.036941	0.040183	0.042427	0.03753	0.038331	0.037944	0.039667	0.039359	0.038347	0.037634	0.037668	0.03628	0.036764	0.037213	0.038744	0.039979	0.039663	0.040901	0.041166	0.039083	0.039545	0.041861	0.040678	0.028133	0.032343	0.033155	0.040639	0.029701	0.030959	0.035383	0.033234	0.03831	0.036105	0.033796	0.027901	0.04313	0.041458
0.080316	0.079566	0.056861	0.052656	0.083333	0.072692	0.060837	0.059735	0.078165	0.081251	0.065889	0.07096	0.075057	0.068438	0.06933	0.063572	0.075658	0.069334	0.088604	0.087631	0.077716	0.072998	0.075592	0.076183	0.058658	0.067475	0.067174	0.0655	0.070404	0.067829	0.075272	0.078512	0.078835	0.0815	0.070113	0.075905	0.043973	0.052293	0.080383	0.070169	0.053437	0.062984	0.076295	0.074039	0.054173	0.064511	0.048687	0.061586	0.068137	0.072594
0.047884	0.048499	0.038621	0.036926	0.046853	0.044854	0.039925	0.041165	0.04372	0.045793	0.047904	0.043068	0.044713	0.049504	0.04586	0.044585	0.04411	0.040732	0.047435	0.047601	0.047343	0.044281	0.043448	0.041895	0.042317	0.041549	0.043847	0.042864	0.046075	0.046039	0.045845	0.044068	0.044565	0.045506	0.044669	0.047252	0.032675	0.036726	0.04888	0.045104	0.034045	0.042009	0.042061	0.041073	0.035948	0.043236	0.037276	0.039277	0.046243	0.046703
0.082089	0.08209	0.067019	0.065183	0.090075	0.082806	0.080631	0.070525	0.085489	0.093174	0.083548	0.080805	0.084607	0.070308	0.078698	0.07113	0.093247	0.08638	0.10804	0.10583	0.084729	0.089631	0.090007	0.095451	0.069237	0.089343	0.07372	0.078372	0.071559	0.072946	0.087375	0.08809	0.10063	0.10204	0.083754	0.088187	0.057853	0.060964	0.075183	0.079193	0.068134	0.074505	0.095734	0.091203	0.058798	0.067554	0.057615	0.061229	0.084454	0.085937
0.047467	0.048946	0.046213	0.049723	0.051398	0.052471	0.047849	0.04922	0.047151	0.051829	0.057471	0.053914	0.051429	0.052772	0.051721	0.049188	0.052405	0.048156	0.057047	0.058962	0.053567	0.054675	0.049797	0.052752	0.04912	0.050511	0.048164	0.054157	0.04918	0.048511	0.053259	0.048463	0.054543	0.056382	0.05368	0.053392	0.042741	0.043843	0.046802	0.048216	0.043837	0.051439	0.05169	0.050695	0.037488	0.044061	0.040215	0.045242	0.054301	0.049932
0.10689	0.11087	0.10029	0.090795	0.11036	0.09814	0.11771	0.10372	0.11306	0.11819	0.10424	0.10597	0.10784	0.095669	0.10231	0.097588	0.1166	0.1233	0.1309	0.13066	0.11218	0.12048	0.12487	0.12883	0.10331	0.11703	0.10696	0.10839	0.098774	0.095351	0.10627	0.11158	0.12943	0.12798	0.11608	0.11539	0.086841	0.073808	0.088589	0.10166	0.089577	0.11891	0.11694	0.11062	0.10748	0.112	0.076355	0.078229	0.11029	0.1105
0.061628	0.063347	0.066715	0.065619	0.061876	0.062731	0.06869	0.064927	0.061613	0.06388	0.069301	0.070209	0.063169	0.065806	0.063623	0.060653	0.06712	0.066188	0.069237	0.069132	0.067072	0.069644	0.067159	0.066786	0.065251	0.062512	0.068124	0.06914	0.060881	0.058127	0.063517	0.061814	0.070216	0.069867	0.064119	0.06306	0.066161	0.047867	0.051044	0.056135	0.058042	0.064944	0.063133	0.0625	0.062128	0.065527	0.0547	0.054667	0.064286	0.061811
0.19933	0.1951	0.18303	0.18286	0.16135	0.17336	0.21024	0.19761	0.16569	0.15692	0.19109	0.19517	0.18797	0.19445	0.17519	0.18807	0.17739	0.17882	0.16283	0.16226	0.18772	0.18089	0.18217	0.17286	0.21259	0.17974	0.19222	0.19155	0.19771	0.17463	0.17339	0.16197	0.17265	0.1717	0.18273	0.17751	0.20197	0.19365	0.21541	0.19101	0.16353	0.19603	0.14366	0.16575	0.22267	0.19369	0.20559	0.20206	0.16336	0.17072
0.10901	0.10745	0.1155	0.12254	0.09494	0.11039	0.12536	0.11167	0.091692	0.088255	0.10963	0.11215	0.11161	0.12468	0.10317	0.11385	0.098775	0.10074	0.08656	0.085674	0.11467	0.10791	0.10431	0.093398	0.12526	0.10371	0.10877	0.11137	0.12758	0.11456	0.1026	0.09183	0.096451	0.09163	0.11425	0.099666	0.12665	0.11698	0.12185	0.11576	0.10911	0.1122	0.080608	0.097212	0.1334	0.11288	0.11486	0.12217	0.096661	0.096327
0.11722	0.11301	0.10341	0.098254	0.11081	0.10471	0.1254	0.11389	0.11503	0.11793	0.10695	0.11247	0.10812	0.093504	0.1129	0.10276	0.11712	0.12552	0.13754	0.12878	0.11169	0.11775	0.12299	0.13004	0.10915	0.12312	0.11686	0.11057	0.092745	0.094331	0.10552	0.10957	0.12027	0.12239	0.10471	0.11626	0.10424	0.097224	0.1016	0.09325	0.097591	0.11363	0.1166	0.11364	0.11111	0.099255	0.098858	0.1014	0.10356	0.10904
0.065256	0.063297	0.062878	0.067236	0.060896	0.062089	0.068537	0.070706	0.063741	0.063064	0.067777	0.069036	0.061819	0.061175	0.063168	0.059043	0.065645	0.066885	0.07056	0.066108	0.0641	0.067997	0.069311	0.067204	0.065577	0.064658	0.066765	0.066713	0.058335	0.058369	0.059556	0.059707	0.066293	0.06609	0.057683	0.064792	0.066878	0.056067	0.058866	0.051705	0.060948	0.066165	0.063062	0.064076	0.060438	0.057216	0.06491	0.064461	0.062039	0.060264
0.087583	0.084597	0.080964	0.075054	0.085477	0.086081	0.081435	0.076499	0.091601	0.094489	0.085456	0.084239	0.087943	0.071001	0.08527	0.076697	0.094516	0.089966	0.10635	0.10175	0.083682	0.087042	0.092056	0.098488	0.077291	0.092542	0.07738	0.081001	0.060763	0.069988	0.08664	0.086213	0.097958	0.098078	0.080529	0.085375	0.067772	0.078656	0.086224	0.075568	0.08036	0.085929	0.10237	0.10312	0.056742	0.064593	0.069941	0.082124	0.077372	0.086596
0.051493	0.049562	0.053452	0.050908	0.047518	0.050747	0.051793	0.05145	0.051188	0.05111	0.055432	0.052367	0.052349	0.04994	0.05039	0.04743	0.051397	0.051897	0.055836	0.054412	0.050873	0.052718	0.054017	0.053599	0.049972	0.051588	0.048048	0.051807	0.041403	0.045185	0.05091	0.048182	0.053939	0.053265	0.048314	0.050743	0.044484	0.05075	0.051009	0.044248	0.050532	0.055649	0.054739	0.055274	0.037031	0.040116	0.051161	0.058009	0.04901	0.051218
0.076211	0.071142	0.069899	0.062259	0.074894	0.075419	0.067566	0.067106	0.083714	0.084213	0.073969	0.073334	0.064476	0.056986	0.072106	0.065778	0.074383	0.073286	0.085193	0.084587	0.064633	0.064571	0.07686	0.081515	0.068727	0.077564	0.066906	0.070066	0.051154	0.061217	0.074446	0.077091	0.081621	0.075802	0.062926	0.069683	0.068236	0.071231	0.066764	0.055118	0.069184	0.067755	0.086973	0.082077	0.045816	0.064419	0.068437	0.07556	0.063527	0.064997
0.044189	0.043119	0.045247	0.044036	0.044168	0.046415	0.044417	0.046327	0.045482	0.045928	0.049645	0.047446	0.041612	0.043061	0.042813	0.044087	0.043924	0.043791	0.045003	0.045934	0.044021	0.042832	0.046568	0.046306	0.041157	0.04159	0.042338	0.047481	0.039691	0.041375	0.042055	0.042924	0.04464	0.043339	0.039104	0.041729	0.047017	0.049814	0.03883	0.041137	0.042754	0.041452	0.046857	0.046433	0.029934	0.039048	0.049216	0.055092	0.042319	0.042843
0.068564	0.06729	0.061855	0.046245	0.065083	0.059026	0.056073	0.056484	0.075836	0.072418	0.055595	0.057252	0.050124	0.048188	0.063481	0.051672	0.057373	0.057928	0.061325	0.066362	0.050034	0.047416	0.063064	0.065469	0.057651	0.058786	0.066562	0.061837	0.046317	0.055131	0.061956	0.071987	0.05808	0.055354	0.058475	0.063977	0.044734	0.04887	0.052479	0.037726	0.050397	0.050075	0.065714	0.062292	0.056545	0.068034	0.060941	0.055677	0.051871	0.051954
0.04772	0.04713	0.039889	0.034019	0.040193	0.039446	0.041812	0.041723	0.044253	0.040111	0.040595	0.040366	0.041182	0.041209	0.039679	0.036255	0.040479	0.039902	0.037338	0.038957	0.038133	0.036033	0.041	0.041667	0.034091	0.038125	0.045106	0.041307	0.037521	0.040709	0.038189	0.04054	0.036434	0.036612	0.038913	0.039733	0.032103	0.033064	0.035355	0.033334	0.032061	0.03832	0.03686	0.038605	0.046873	0.04284	0.04119	0.038018	0.037654	0.0403
0.058284	0.055083	0.046248	0.036617	0.053952	0.044186	0.044629	0.048227	0.06458	0.054633	0.045511	0.044785	0.035952	0.038918	0.054764	0.049258	0.04049	0.043914	0.042529	0.04679	0.039076	0.030017	0.047232	0.044031	0.054788	0.039838	0.061355	0.05613	0.040609	0.043773	0.053374	0.060276	0.03942	0.040449	0.048378	0.052167	0.040798	0.043103	0.062913	0.034094	0.046124	0.039375	0.041013	0.044592	0.038818	0.061104	0.068976	0.065918	0.039299	0.035337
0.045155	0.043141	0.03356	0.031266	0.036111	0.031322	0.047847	0.046343	0.040451	0.036534	0.036554	0.041738	0.031932	0.037846	0.040252	0.040799	0.032217	0.035173	0.029832	0.037254	0.034096	0.025344	0.038086	0.034435	0.04258	0.030789	0.042036	0.047967	0.039137	0.033901	0.037592	0.037904	0.029834	0.029983	0.037284	0.041306	0.029272	0.030052	0.047532	0.032591	0.039275	0.027197	0.026971	0.034006	0.042949	0.048898	0.044507	0.043572	0.033396	0.031222
0.060335	0.056549	0.051552	0.038045	0.066211	0.045124	0.050728	0.059762	0.067606	0.06564	0.048607	0.039378	0.046348	0.04329	0.056704	0.048607	0.051577	0.054543	0.046721	0.054266	0.045934	0.042304	0.056632	0.050742	0.054645	0.041695	0.064528	0.055652	0.058024	0.060058	0.067832	0.078178	0.054589	0.056523	0.063113	0.062756	0.050332	0.051735	0.066364	0.057485	0.049701	0.04511	0.050686	0.050813	0.04128	0.063206	0.067413	0.056765	0.063428	0.059653
0.044005	0.04267	0.036828	0.03099	0.044851	0.032698	0.051202	0.053552	0.042654	0.04095	0.037752	0.02983	0.042525	0.04082	0.041085	0.040772	0.03973	0.042819	0.031011	0.037008	0.039747	0.038296	0.04501	0.038713	0.03915	0.030236	0.042779	0.03666	0.049489	0.047409	0.044076	0.046731	0.043159	0.03978	0.045885	0.042225	0.036944	0.034348	0.05198	0.049509	0.044164	0.036216	0.035618	0.035211	0.044145	0.049496	0.041498	0.035685	0.050922	0.049402
0.076258	0.077848	0.059887	0.047983	0.082572	0.061987	0.065265	0.068999	0.080814	0.082195	0.062653	0.054048	0.057441	0.054376	0.072498	0.059121	0.066055	0.070131	0.071727	0.084839	0.061631	0.061541	0.072353	0.072041	0.061612	0.06159	0.075455	0.072769	0.070689	0.07552	0.076584	0.089919	0.073613	0.074119	0.07239	0.077488	0.051255	0.05864	0.05987	0.060675	0.050361	0.057044	0.072384	0.067012	0.059467	0.082441	0.060793	0.058913	0.083269	0.076721
0.049529	0.05016	0.038351	0.033793	0.051747	0.04164	0.048772	0.050196	0.044677	0.045122	0.044033	0.03859	0.046827	0.043695	0.049263	0.044647	0.043392	0.045829	0.04306	0.047649	0.044315	0.045818	0.045694	0.04432	0.042558	0.042738	0.048717	0.048863	0.052529	0.0513	0.047729	0.047798	0.048238	0.046848	0.047151	0.045044	0.033746	0.03938	0.038006	0.044149	0.033864	0.036804	0.044051	0.040986	0.045669	0.045311	0.041153	0.034268	0.053277	0.056175
0.091297	0.089073	0.071177	0.070036	0.094435	0.085081	0.073358	0.072442	0.090314	0.092581	0.079586	0.084988	0.08065	0.083096	0.086411	0.075563	0.089501	0.090239	0.10258	0.10391	0.086685	0.084802	0.091869	0.090778	0.06632	0.080654	0.086883	0.083161	0.083477	0.086852	0.08836	0.094797	0.097112	0.10157	0.086316	0.08873	0.065346	0.069314	0.087414	0.076769	0.062421	0.080164	0.092667	0.093153	0.060064	0.081711	0.065244	0.085784	0.098973	0.10042
0.051308	0.052478	0.046942	0.046504	0.051582	0.051149	0.047501	0.048874	0.04797	0.050135	0.054183	0.048963	0.051117	0.05947	0.054687	0.053005	0.051047	0.051113	0.053691	0.056477	0.052931	0.050127	0.051967	0.049518	0.045808	0.045291	0.054152	0.054536	0.054776	0.055028	0.051792	0.051211	0.053342	0.055109	0.052191	0.052344	0.043231	0.04683	0.050821	0.049502	0.039716	0.050333	0.050491	0.04862	0.039927	0.052356	0.048153	0.052975	0.057329	0.059734
0.099054	0.096645	0.082269	0.080324	0.10306	0.094581	0.099193	0.087012	0.10119	0.10677	0.097573	0.096211	0.099384	0.084093	0.09997	0.082446	0.10815	0.11062	0.12761	0.12522	0.098102	0.10825	0.11082	0.11364	0.082114	0.10752	0.10092	0.10062	0.086328	0.095527	0.10205	0.10953	0.12214	0.12395	0.097393	0.10737	0.08722	0.075193	0.083683	0.096767	0.079833	0.090212	0.11134	0.10909	0.066869	0.086112	0.071379	0.082645	0.1201	0.11966
0.056804	0.055623	0.054986	0.05637	0.058781	0.060715	0.05785	0.05804	0.055831	0.059333	0.067224	0.064663	0.057665	0.059523	0.063658	0.055125	0.061703	0.061403	0.070064	0.065542	0.060881	0.064432	0.061192	0.062385	0.057344	0.060466	0.061626	0.070266	0.060715	0.063138	0.061814	0.060185	0.066221	0.066748	0.059007	0.065043	0.051122	0.051137	0.048668	0.058309	0.051812	0.055467	0.060674	0.057921	0.042993	0.04873	0.048797	0.05993	0.068813	0.068907
0.13892	0.13652	0.13822	0.13179	0.13835	0.12422	0.15242	0.1362	0.14449	0.14784	0.13585	0.13612	0.13499	0.12673	0.13771	0.12581	0.14872	0.17374	0.17667	0.17989	0.15265	0.16138	0.17376	0.16783	0.1373	0.15689	0.16841	0.14834	0.14223	0.13126	0.14024	0.15181	0.17124	0.17585	0.15671	0.1498	0.12247	0.10456	0.11965	0.13542	0.11884	0.14346	0.1506	0.14529	0.13572	0.16417	0.11458	0.11964	0.17706	0.16732
0.08056	0.074504	0.094258	0.093919	0.078495	0.078531	0.085494	0.084074	0.081639	0.081064	0.090139	0.089134	0.07665	0.080907	0.081829	0.075766	0.086363	0.091253	0.092782	0.089046	0.087775	0.094333	0.09263	0.083934	0.090735	0.07927	0.10448	0.091954	0.086182	0.080796	0.081274	0.084755	0.093132	0.093084	0.083908	0.085365	0.09145	0.063115	0.066898	0.071484	0.074792	0.073376	0.08107	0.082189	0.067122	0.087237	0.078262	0.080208	0.098093	0.088028
0.33046	0.32856	0.32839	0.35087	0.28407	0.29822	0.34348	0.33939	0.27808	0.27959	0.33688	0.3468	0.33081	0.3642	0.31194	0.32276	0.30945	0.3239	0.30104	0.30188	0.33438	0.31808	0.3205	0.3129	0.32917	0.3051	0.36891	0.33683	0.35849	0.33366	0.3153	0.28126	0.31454	0.31755	0.32712	0.305	0.39186	0.34485	0.33942	0.3289	0.28519	0.32256	0.28171	0.29152	0.36365	0.34529	0.38069	0.35675	0.3288	0.33545
0.16611	0.16314	0.17134	0.18416	0.14246	0.16088	0.17631	0.16574	0.15013	0.14029	0.17319	0.17201	0.16989	0.18699	0.16051	0.17092	0.15974	0.15998	0.1384	0.13265	0.18314	0.16953	0.16198	0.14148	0.17184	0.15761	0.16836	0.17326	0.18529	0.16492	0.16274	0.14968	0.15548	0.1478	0.18139	0.15494	0.17326	0.17889	0.18753	0.18856	0.16353	0.15385	0.13006	0.15374	0.17683	0.17582	0.18037	0.18537	0.16018	0.15876
0.14354	0.13701	0.13848	0.13845	0.1404	0.12351	0.15908	0.14304	0.15184	0.15193	0.14665	0.14051	0.12994	0.12631	0.14508	0.12885	0.15108	0.17142	0.17207	0.16869	0.15267	0.16138	0.16655	0.17933	0.14276	0.1638	0.17217	0.15465	0.13546	0.13351	0.14099	0.14637	0.1668	0.16882	0.15063	0.15122	0.14438	0.12466	0.12644	0.11454	0.11853	0.14835	0.15129	0.15987	0.12601	0.13247	0.13064	0.12647	0.17396	0.16797
0.080572	0.074146	0.086546	0.095595	0.079761	0.079139	0.084483	0.084989	0.080266	0.081613	0.092957	0.093386	0.074126	0.080418	0.082679	0.076381	0.084012	0.090288	0.091037	0.088616	0.087627	0.091824	0.09364	0.090027	0.084325	0.081254	0.10071	0.093817	0.084593	0.076432	0.081314	0.081156	0.089553	0.091317	0.079615	0.083548	0.092336	0.072352	0.07632	0.061831	0.073009	0.079919	0.082659	0.088248	0.068848	0.069323	0.082948	0.088618	0.094005	0.089721
0.10169	0.095464	0.098755	0.092182	0.10178	0.098511	0.098479	0.088911	0.10785	0.10852	0.10198	0.099175	0.10017	0.084183	0.098777	0.088609	0.11181	0.11659	0.1277	0.12475	0.1001	0.10638	0.11281	0.11609	0.08337	0.10697	0.098668	0.098001	0.07907	0.088257	0.10279	0.10337	0.12228	0.12327	0.091666	0.1031	0.085715	0.089578	0.090997	0.0968	0.084321	0.087687	0.11654	0.11497	0.062366	0.079471	0.087382	0.097231	0.11397	0.12261
0.060773	0.055793	0.060626	0.063518	0.056915	0.060296	0.061044	0.059857	0.05918	0.058861	0.067385	0.064914	0.059979	0.058723	0.062057	0.057251	0.061007	0.065045	0.068309	0.066817	0.061807	0.062578	0.065547	0.061512	0.056405	0.061869	0.060981	0.068017	0.055075	0.058773	0.062035	0.058104	0.066804	0.066656	0.053962	0.060777	0.057917	0.059044	0.052995	0.053523	0.052355	0.053607	0.062536	0.061262	0.040374	0.048209	0.057433	0.063604	0.063994	0.069685
0.093012	0.083048	0.079567	0.079857	0.089273	0.084978	0.079189	0.076702	0.09538	0.094204	0.08518	0.086374	0.081707	0.073771	0.085179	0.076467	0.086408	0.090532	0.09963	0.10334	0.081159	0.077942	0.090907	0.094637	0.07414	0.08406	0.090858	0.087496	0.072748	0.087103	0.088781	0.094186	0.098311	0.098032	0.077845	0.083109	0.083461	0.087903	0.079816	0.06493	0.073023	0.076393	0.097577	0.090685	0.055114	0.086191	0.080163	0.087595	0.093533	0.095635
0.052215	0.050478	0.051739	0.055215	0.050365	0.052721	0.051202	0.04957	0.051125	0.050168	0.056157	0.053736	0.050716	0.051469	0.051314	0.05285	0.048618	0.051684	0.052816	0.056146	0.052551	0.049911	0.053568	0.052673	0.045996	0.046702	0.054101	0.058361	0.053414	0.060091	0.048781	0.050493	0.05339	0.052972	0.045616	0.048782	0.061618	0.05776	0.045621	0.042022	0.044956	0.048741	0.052468	0.049658	0.034188	0.051255	0.05748	0.05677	0.054452	0.0577
0.079903	0.079052	0.067067	0.058151	0.076968	0.065451	0.067036	0.067591	0.086491	0.084804	0.065536	0.061022	0.060271	0.056577	0.071515	0.063086	0.067398	0.071615	0.072791	0.081111	0.059116	0.056876	0.07673	0.073664	0.066911	0.065258	0.088803	0.073016	0.068294	0.071369	0.075896	0.086373	0.073438	0.071435	0.074165	0.077847	0.054467	0.060947	0.058694	0.047143	0.053516	0.057189	0.076684	0.067094	0.067899	0.086784	0.084895	0.065286	0.078825	0.074634
0.05172	0.053748	0.03986	0.041164	0.045888	0.043165	0.049711	0.050427	0.048122	0.044958	0.045499	0.040193	0.048817	0.045534	0.043863	0.045436	0.0449	0.047289	0.043159	0.046173	0.044085	0.042246	0.048309	0.044944	0.041803	0.042951	0.054681	0.046243	0.053642	0.049873	0.045299	0.047481	0.045941	0.045618	0.048146	0.046357	0.036135	0.037827	0.038109	0.038626	0.033323	0.039269	0.044701	0.040259	0.056591	0.052811	0.057466	0.040964	0.050393	0.055092
0.067081	0.062102	0.053462	0.043444	0.067592	0.05097	0.052618	0.060824	0.07503	0.066808	0.058007	0.048017	0.046122	0.045358	0.058225	0.059229	0.051236	0.052581	0.047045	0.057718	0.046957	0.03751	0.058496	0.054174	0.065315	0.047183	0.077303	0.063402	0.054462	0.055748	0.066066	0.073515	0.051536	0.052493	0.059989	0.063259	0.051629	0.050114	0.069288	0.045397	0.054911	0.048199	0.050077	0.053141	0.041165	0.072397	0.088116	0.072682	0.063228	0.052673
0.049815	0.047755	0.036046	0.032777	0.04416	0.039225	0.055118	0.055635	0.043719	0.042655	0.046088	0.040289	0.042709	0.043852	0.041709	0.050553	0.04042	0.04034	0.032774	0.040745	0.040766	0.031944	0.044369	0.042032	0.046358	0.035022	0.055098	0.044626	0.047189	0.040666	0.044957	0.045637	0.03882	0.03883	0.046453	0.047734	0.038518	0.034631	0.053874	0.042378	0.046038	0.03241	0.03388	0.038296	0.04593	0.054913	0.053845	0.049889	0.051853	0.045401
0.072191	0.06626	0.072663	0.051614	0.075854	0.058958	0.062567	0.080005	0.082146	0.075029	0.058345	0.049117	0.054045	0.056072	0.068209	0.065122	0.05867	0.064023	0.053927	0.060069	0.053376	0.047502	0.064007	0.056416	0.07868	0.048111	0.083312	0.07311	0.069557	0.072401	0.0811	0.082997	0.062189	0.062397	0.073869	0.079876	0.073447	0.079353	0.084685	0.065788	0.064004	0.059211	0.057419	0.061758	0.058689	0.086398	0.10252	0.080161	0.081444	0.066317
0.051909	0.05057	0.046676	0.039452	0.050819	0.045454	0.062014	0.069272	0.049332	0.047676	0.04366	0.039146	0.052944	0.053061	0.04878	0.053545	0.043689	0.047714	0.03644	0.041894	0.044446	0.041865	0.047378	0.041713	0.05515	0.035946	0.057558	0.051224	0.058856	0.056334	0.054542	0.051726	0.051438	0.043942	0.056398	0.055832	0.054553	0.048625	0.061569	0.056635	0.053716	0.040572	0.040325	0.044266	0.056263	0.060033	0.072118	0.053434	0.066243	0.055589
0.084586	0.090978	0.08043	0.066272	0.089082	0.074113	0.076343	0.083397	0.093821	0.092125	0.072946	0.064513	0.066658	0.066348	0.079349	0.070988	0.075787	0.083543	0.080436	0.090105	0.069886	0.070685	0.082875	0.07888	0.07538	0.067078	0.090861	0.083822	0.08587	0.089315	0.085999	0.099705	0.082662	0.083155	0.086898	0.091399	0.064782	0.081239	0.068416	0.064134	0.061692	0.072056	0.08214	0.078857	0.084125	0.12187	0.079895	0.07307	0.099473	0.090339
0.053014	0.057621	0.048547	0.046599	0.05274	0.047928	0.056502	0.061361	0.051049	0.050259	0.047057	0.042771	0.053311	0.054293	0.050488	0.048154	0.047285	0.051309	0.046915	0.049497	0.050277	0.051993	0.050085	0.047153	0.047912	0.045805	0.058685	0.053774	0.068311	0.060639	0.051758	0.052076	0.05144	0.050956	0.058554	0.053184	0.041705	0.047136	0.041169	0.050814	0.040272	0.042446	0.049535	0.047562	0.064332	0.06323	0.050578	0.045323	0.062102	0.064373
0.10707	0.098261	0.088972	0.09826	0.10273	0.10499	0.086964	0.082612	0.10814	0.10336	0.09011	0.10575	0.09399	0.098647	0.095533	0.088728	0.10047	0.10802	0.10969	0.11515	0.095228	0.0997	0.10433	0.10116	0.075382	0.091081	0.10161	0.098567	0.094895	0.1013	0.10074	0.10243	0.1081	0.10979	0.095747	0.10059	0.098785	0.10199	0.10853	0.087264	0.07552	0.11598	0.10213	0.10328	0.083628	0.099319	0.083546	0.11502	0.118	0.11659
0.062645	0.058803	0.057506	0.068863	0.055157	0.061347	0.054629	0.052003	0.055378	0.053832	0.059302	0.065478	0.056579	0.075656	0.058464	0.063962	0.057324	0.059877	0.056466	0.060216	0.061128	0.058284	0.058907	0.0545	0.050421	0.050331	0.060069	0.063462	0.068853	0.067176	0.056978	0.05612	0.058501	0.060588	0.058548	0.05835	0.070394	0.066609	0.064363	0.054779	0.048257	0.071173	0.055945	0.053619	0.057648	0.062642	0.059125	0.070413	0.067026	0.069425
0.11406	0.10881	0.10003	0.10817	0.11329	0.11585	0.11532	0.10007	0.11811	0.12033	0.10655	0.10764	0.11506	0.10052	0.11239	0.099427	0.13235	0.13296	0.14064	0.13161	0.11174	0.13316	0.12716	0.12892	0.088847	0.12085	0.11478	0.11479	0.097183	0.10626	0.11533	0.11818	0.13947	0.13896	0.11503	0.12116	0.11565	0.10441	0.1038	0.13227	0.097355	0.10518	0.12818	0.12509	0.09146	0.094494	0.090595	0.10803	0.14192	0.14842
0.065584	0.06261	0.062737	0.072902	0.061477	0.071247	0.069883	0.066795	0.063822	0.065275	0.072421	0.070076	0.068733	0.067122	0.069802	0.063551	0.072954	0.072249	0.077511	0.071467	0.067857	0.073772	0.073574	0.070295	0.061331	0.068839	0.067669	0.075012	0.068633	0.072286	0.069463	0.06508	0.076249	0.076789	0.068061	0.070471	0.07389	0.067791	0.062619	0.082236	0.063522	0.067245	0.06857	0.068538	0.066545	0.055922	0.057506	0.074998	0.08017	0.084532
0.21781	0.21265	0.20921	0.20591	0.20945	0.19555	0.24267	0.2181	0.22047	0.21998	0.20395	0.20192	0.21332	0.19733	0.21764	0.20113	0.22991	0.2615	0.25794	0.25703	0.23189	0.2458	0.22976	0.25419	0.21223	0.23774	0.23695	0.22622	0.20645	0.20938	0.21025	0.21569	0.24772	0.2434	0.2373	0.2403	0.19455	0.18894	0.18616	0.21773	0.20392	0.2472	0.23542	0.22041	0.23631	0.24621	0.1633	0.19029	0.2589	0.24682
0.099222	0.097246	0.11303	0.1242	0.10366	0.10641	0.11586	0.11464	0.106	0.10174	0.11685	0.11478	0.10409	0.10751	0.10933	0.10368	0.11896	0.12073	0.12211	0.11654	0.11596	0.11834	0.11707	0.11494	0.11674	0.10592	0.12637	0.12202	0.11174	0.10872	0.11068	0.1063	0.11696	0.12026	0.10653	0.11705	0.11639	0.10083	0.095527	0.098876	0.10822	0.10293	0.10715	0.10987	0.10655	0.1043	0.10228	0.12251	0.12643	0.11733
1116	1234	1192	1791	1994	1383	917	1074	959	1475	832	909	1140	1037	1492	852	1667	794	966	875	2920	2475	1663	1358	1041	722	198	495	1076	1011	1084	1363	1798	1896	808	721	303	459	498	491	3152	483	2325	1541	782	208	538	365	994	842
2970	2912	2636	4004	4530	3028	2174	2850	2240	3192	2024	2018	2435	2621	3151	2051	4946	2299	2135	1947	6705	5576	4072	2780	2318	1651	549	1280	2424	2200	2639	2890	4113	3905	2632	1948	892	1081	1182	1105	5724	1457	4036	3244	1289	520	1448	787	3418	3004
0	0	0	0	0	0	0	0	0	0	0	0	0	0	0	0	0	0	0	0	0	0	0	0	0	0	0	0	0	0	0	0	0	0	0	0	0	0	0	0	0	0	0	0	0	0	0	0	0	0
4632	4517	3295	4708	5941	4529	2980	4062	3733	4824	3035	3037	3915	3844	5028	3091	5314	2870	3727	3488	9623	8430	4679	3596	2780	1851	872	2040	3114	2834	3639	4042	5817	5591	2974	3221	1028	1639	1688	1703	3888	1552	4396	4416	1286	811	1548	1033	5782	5109
0	0	0	0	0	0	0	0	0	0	0	0	0	0	0	0	0	0	0	0	0	0	0	0	0	0	0	0	0	0	0	0	0	0	0	0	0	0	0	0	0	0	0	0	0	0	0	0	0	0
269	282	216	405	417	336	218	250	241	358	211	185	245	280	372	194	347	196	219	234	681	595	353	328	236	154	62	150	260	238	254	299	412	424	210	171	64	100	105	133	566	124	443	342	195	45	114	82	335	270
0	0	0	0	0	0	0	0	0	0	0	0	0	0	0	0	0	0	0	0	0	0	0	0	0	0	0	0	0	0	0	0	0	0	0	0	0	0	0	0	0	0	0	0	0	0	0	0	0	0
14138	13275	7538	10038	14423	11024	7788	12076	9637	11854	8039	7315	8804	10438	12235	7633	11650	8224	9930	9399	23351	22772	10396	6857	5627	3516	2611	5900	6851	5485	9215	9401	15417	13753	8051	10082	3103	4013	4366	4679	4709	3510	5982	8678	2028	2031	3878	2844	27994	23597
0	0	0	0	0	0	0	0	0	0	0	0	0	0	0	0	0	0	0	0	0	0	0	0	0	0	0	0	0	0	0	0	0	0	0	0	0	0	0	0	0	0	0	0	0	0	0	0	0	0
257	291	336	520	564	353	237	300	245	330	219	200	249	268	362	233	454	266	242	203	802	654	401	358	250	195	46	123	258	227	296	351	441	450	259	179	94	114	102	114	1032	111	540	384	220	52	128	75	421	280
0	0	0	0	0	0	0	0	0	0	0	0	0	0	0	0	0	0	0	0	0	0	0	0	0	0	0	0	0	0	0	0	0	0	0	0	0	0	0	0	0	0	0	0	0	0	0	0	0	0
310	324	349	521	509	381	250	307	279	449	232	273	311	295	462	265	431	229	309	290	796	736	420	347	255	160	65	149	343	296	328	371	478	508	248	253	82	118	146	104	629	124	531	474	213	63	129	82	356	288
0	0	0	0	0	0	0	0	0	0	0	0	0	0	0	0	0	0	0	0	0	0	0	0	0	0	0	0	0	0	0	0	0	0	0	0	0	0	0	0	0	0	0	0	0	0	0	0	0	0
327	381	354	455	490	390	258	321	330	372	233	239	331	290	478	251	409	169	293	279	824	683	433	316	214	192	72	150	282	273	367	378	477	492	231	248	85	139	137	133	678	139	478	362	190	42	139	100	374	308
0	0	0	0	0	0	0	0	0	0	0	0	0	0	0	0	0	0	0	0	0	0	0	0	0	0	0	0	0	0	0	0	0	0	0	0	0	0	0	0	0	0	0	0	0	0	0	0	0	0
30194	26456	12016	15198	24119	17534	17875	31639	18678	19908	17288	15371	15599	20556	24210	14891	22295	18915	19902	21603	38285	43389	17334	10033	8440	5232	5734	13867	12611	10549	18593	15436	31992	25291	18446	24463	6558	7507	7873	9175	5595	7393	6749	12057	2721	3562	7047	4656	91556	78261
0	0	0	0	0	0	0	0	0	0	0	0	0	0	0	0	0	0	0	0	0	0	0	0	0	0	0	0	0	0	0	0	0	0	0	0	0	0	0	0	0	0	0	0	0	0	0	0	0	0
295	330	260	535	427	339	251	499	248	296	277	241	248	378	335	196	686	455	156	175	652	620	524	287	317	171	78	200	297	228	365	243	489	396	527	313	145	106	115	153	479	208	340	240	114	70	228	95	797	740
0	0	0	0	0	0	0	0	0	0	0	0	0	0	0	0	0	0	0	0	0	0	0	0	0	0	0	0	0	0	0	0	0	0	0	0	0	0	0	0	0	0	0	0	0	0	0	0	0	0
435	451	438	683	706	528	318	477	367	476	327	324	382	454	558	313	568	369	345	312	1059	873	557	366	316	223	100	210	360	326	432	443	617	577	386	320	133	161	175	175	684	190	553	421	214	69	170	114	673	543
0	0	0	0	0	0	0	0	0	0	0	0	0	0	0	0	0	0	0	0	0	0	0	0	0	0	0	0	0	0	0	0	0	0	0	0	0	0	0	0	0	0	0	0	0	0	0	0	0	0
26	26	26	37	40	33	9	18	17	30	16	27	21	33	27	22	32	29	11	14	66	44	24	31	11	14	5	5	17	10	29	18	41	44	28	12	6	8	10	7	74	16	43	38	24	1	9	4	60	37
0	0	0	0	0	0	0	0	0	0	0	0	0	0	0	0	0	0	0	0	0	0	0	0	0	0	0	0	0	0	0	0	0	0	0	0	0	0	0	0	0	0	0	0	0	0	0	0	0	0
451	422	341	539	607	523	282	504	319	502	346	312	343	438	452	281	551	409	296	209	948	866	496	332	302	198	116	226	318	244	427	377	615	536	392	318	170	143	160	142	456	168	423	415	157	69	188	102	933	765
0	0	0	0	0	0	0	0	0	0	0	0	0	0	0	0	0	0	0	0	0	0	0	0	0	0	0	0	0	0	0	0	0	0	0	0	0	0	0	0	0	0	0	0	0	0	0	0	0	0
447	437	411	656	740	556	318	456	369	531	337	301	396	477	567	323	582	356	321	262	1080	951	550	366	315	213	88	187	331	321	428	419	589	570	407	287	138	184	201	178	696	175	548	469	208	66	159	116	631	550
0	0	0	0	0	0	0	0	0	0	0	0	0	0	0	0	0	0	0	0	0	0	0	0	0	0	0	0	0	0	0	0	0	0	0	0	0	0	0	0	0	0	0	0	0	0	0	0	0	0
487	545	517	802	818	597	380	435	464	604	345	384	522	467	596	383	518	328	433	404	1284	1067	571	410	362	208	96	198	379	341	442	538	636	641	326	328	125	215	200	192	802	156	754	499	288	100	175	115	482	377
0	0	0	0	0	0	0	0	0	0	0	0	0	0	0	0	0	0	0	0	0	0	0	0	0	0	0	0	0	0	0	0	0	0	0	0	0	0	0	0	0	0	0	0	0	0	0	0	0	0
456	431	373	606	649	572	289	510	310	487	342	289	345	465	475	281	508	447	283	237	1087	856	473	324	302	156	122	198	285	254	433	383	612	533	404	311	172	157	163	172	471	177	425	395	152	56	151	106	890	793
0	0	0	0	0	0	0	0	0	0	0	0	0	0	0	0	0	0	0	0	0	0	0	0	0	0	0	0	0	0	0	0	0	0	0	0	0	0	0	0	0	0	0	0	0	0	0	0	0	0
20769	17335	10284	15045	20112	17218	11676	23603	14079	17230	15348	13292	12431	17567	17390	11540	19226	18054	12428	12076	31940	32350	14814	7834	7423	4534	5026	11008	10300	7782	15936	11403	25767	18818	17156	16907	6551	6196	6023	7081	5202	6917	6260	10007	2469	2813	5822	3619	84867	64858
0	0	0	0	0	0	0	0	0	0	0	0	0	0	0	0	0	0	0	0	0	0	0	0	0	0	0	0	0	0	0	0	0	0	0	0	0	0	0	0	0	0	0	0	0	0	0	0	0	0
0	0	0	0	0	0	0	0	0	0	0	0	0	0	0	0	0	0	0	0	0	0	0	0	0	0	0	0	0	0	0	0	0	0	0	0	0	0	0	0	0	0	0	0	0	0	0	0	0	0
0	0	0	0	0	0	0	0	0	0	0	0	0	0	0	0	0	0	0	0	0	0	0	0	0	0	0	0	0	0	0	0	0	0	0	0	0	0	0	0	0	0	0	0	0	0	0	0	0	0
0	0	0	0	0	0	0	0	0	0	0	0	0	0	0	0	0	0	0	0	0	0	0	0	0	0	0	0	0	0	0	0	0	0	0	0	0	0	0	0	0	0	0	0	0	0	0	0	0	0
0	0	0	0	0	0	0	0	0	0	0	0	0	0	0	0	0	0	0	0	0	0	0	0	0	0	0	0	0	0	0	0	0	0	0	0	0	0	0	0	0	0	0	0	0	0	0	0	0	0
16	13	31	50	42	18	17	20	12	15	10	12	17	17	16	12	53	16	6	8	51	46	37	63	21	22	4	6	12	13	24	20	31	23	14	7	7	8	3	3	223	21	91	48	29	1	6	10	25	28
0	0	0	0	0	0	0	0	0	0	0	0	0	0	0	0	0	0	0	0	0	0	0	0	0	0	0	0	0	0	0	0	0	0	0	0	0	0	0	0	0	0	0	0	0	0	0	0	0	0
570	554	628	945	977	794	360	540	475	705	404	351	524	601	604	429	687	468	410	345	1574	1197	659	400	372	228	95	236	450	341	540	519	683	705	444	395	182	204	227	211	824	199	695	538	266	120	206	152	845	673
0	0	0	0	0	0	0	0	0	0	0	0	0	0	0	0	0	0	0	0	0	0	0	0	0	0	0	0	0	0	0	0	0	0	0	0	0	0	0	0	0	0	0	0	0	0	0	0	0	0
0	0	0	0	0	0	0	0	0	0	0	0	0	0	0	0	0	0	0	0	0	0	0	0	0	0	0	0	0	0	0	0	0	0	0	0	0	0	0	0	0	0	0	0	0	0	0	0	0	0
0	0	0	0	0	0	0	0	0	0	0	0	0	0	0	0	0	0	0	0	0	0	0	0	0	0	0	0	0	0	0	0	0	0	0	0	0	0	0	0	0	0	0	0	0	0	0	0	0	0
14	12	16	37	38	26	17	14	12	20	13	14	14	13	20	15	26	14	4	8	48	34	28	30	26	11	0	6	15	9	13	13	36	30	18	6	8	7	5	5	72	16	42	25	23	3	13	4	21	22
0	0	0	0	0	0	0	0	0	0	0	0	0	0	0	0	0	0	0	0	0	0	0	0	0	0	0	0	0	0	0	0	0	0	0	0	0	0	0	0	0	0	0	0	0	0	0	0	0	0
9	14	45	53	42	28	20	8	20	22	16	9	19	19	24	10	30	14	17	9	67	54	31	56	23	22	3	10	16	13	14	28	24	33	11	8	8	6	5	5	267	17	106	57	49	5	4	9	13	10
0	0	0	0	0	0	0	0	0	0	0	0	0	0	0	0	0	0	0	0	0	0	0	0	0	0	0	0	0	0	0	0	0	0	0	0	0	0	0	0	0	0	0	0	0	0	0	0	0	0
402	398	374	607	646	497	293	405	343	453	287	255	342	388	432	292	464	331	320	273	1069	857	475	385	285	204	101	153	301	213	388	378	555	586	345	250	117	148	167	162	713	170	538	438	201	88	158	92	732	582
0	0	0	0	0	0	0	0	0	0	0	0	0	0	0	0	0	0	0	0	0	0	0	0	0	0	0	0	0	0	0	0	0	0	0	0	0	0	0	0	0	0	0	0	0	0	0	0	0	0
0	0	0	0	0	0	0	0	0	0	0	0	0	0	0	0	0	0	0	0	0	0	0	0	0	0	0	0	0	0	0	0	0	0	0	0	0	0	0	0	0	0	0	0	0	0	0	0	0	0
0	0	0	0	0	0	0	0	0	0	0	0	0	0	0	0	0	0	0	0	0	0	0	0	0	0	0	0	0	0	0	0	0	0	0	0	0	0	0	0	0	0	0	0	0	0	0	0	0	0
222	234	207	323	349	295	146	195	204	333	140	175	213	198	283	153	221	144	147	162	565	534	280	199	158	90	51	108	148	176	229	247	300	281	137	133	49	83	101	101	334	62	272	228	88	38	89	48	228	146
0	0	0	0	0	0	0	0	0	0	0	0	0	0	0	0	0	0	0	0	0	0	0	0	0	0	0	0	0	0	0	0	0	0	0	0	0	0	0	0	0	0	0	0	0	0	0	0	0	0
18	7	15	29	37	23	9	14	15	21	16	8	11	11	18	7	27	14	6	8	38	45	23	25	11	16	2	8	13	12	14	15	24	27	18	7	8	7	2	6	83	7	41	27	19	4	9	6	17	17
0	0	0	0	0	0	0	0	0	0	0	0	0	0	0	0	0	0	0	0	0	0	0	0	0	0	0	0	0	0	0	0	0	0	0	0	0	0	0	0	0	0	0	0	0	0	0	0	0	0
485	490	543	790	817	624	303	433	389	663	288	330	430	516	515	368	564	343	374	305	1358	1108	562	417	344	248	99	207	388	287	458	442	607	599	333	328	153	174	178	183	699	167	567	446	184	93	178	106	603	483
0	0	0	0	0	0	0	0	0	0	0	0	0	0	0	0	0	0	0	0	0	0	0	0	0	0	0	0	0	0	0	0	0	0	0	0	0	0	0	0	0	0	0	0	0	0	0	0	0	0
0	0	0	0	0	0	0	0	0	0	0	0	0	0	0	0	0	0	0	0	0	0	0	0	0	0	0	0	0	0	0	0	0	0	0	0	0	0	0	0	0	0	0	0	0	0	0	0	0	0
0	0	0	0	0	0	0	0	0	0	0	0	0	0	0	0	0	0	0	0	0	0	0	0	0	0	0	0	0	0	0	0	0	0	0	0	0	0	0	0	0	0	0	0	0	0	0	0	0	0
510	501	478	764	815	709	301	432	410	588	330	351	439	491	539	391	545	359	350	289	1335	1061	528	398	388	225	93	208	377	319	528	486	622	622	330	288	136	183	218	211	738	167	577	482	209	94	163	109	575	525
0	0	0	0	0	0	0	0	0	0	0	0	0	0	0	0	0	0	0	0	0	0	0	0	0	0	0	0	0	0	0	0	0	0	0	0	0	0	0	0	0	0	0	0	0	0	0	0	0	0
421	386	397	605	680	527	288	425	349	492	293	276	336	419	441	263	492	339	321	277	1051	886	471	355	279	205	101	192	334	215	372	402	599	577	335	327	144	149	143	175	683	157	479	445	225	71	139	112	745	583
0	0	0	0	0	0	0	0	0	0	0	0	0	0	0	0	0	0	0	0	0	0	0	0	0	0	0	0	0	0	0	0	0	0	0	0	0	0	0	0	0	0	0	0	0	0	0	0	0	0
8944	7485	6160	9592	11304	10229	5290	9946	6744	9370	6864	6273	6565	8810	8032	5696	10397	8960	5385	4673	18115	16521	7985	4727	4595	2766	2306	4541	5097	3990	7936	6182	11615	9027	8565	6755	3199	2933	2968	3391	4751	3510	4706	6044	1686	1376	2723	1768	30447	21982
0	0	0	0	0	0	0	0	0	0	0	0	0	0	0	0	0	0	0	0	0	0	0	0	0	0	0	0	0	0	0	0	0	0	0	0	0	0	0	0	0	0	0	0	0	0	0	0	0	0
0	0	0	0	0	0	0	0	0	0	0	0	0	0	0	0	0	0	0	0	0	0	0	0	0	0	0	0	0	0	0	0	0	0	0	0	0	0	0	0	0	0	0	0	0	0	0	0	0	0
0	0	0	0	0	0	0	0	0	0	0	0	0	0	0	0	0	0	0	0	0	0	0	0	0	0	0	0	0	0	0	0	0	0	0	0	0	0	0	0	0	0	0	0	0	0	0	0	0	0
0	0	0	0	0	0	0	0	0	0	0	0	0	0	0	0	0	0	0	0	0	0	0	0	0	0	0	0	0	0	0	0	0	0	0	0	0	0	0	0	0	0	0	0	0	0	0	0	0	0
0	0	0	0	0	0	0	0	0	0	0	0	0	0	0	0	0	0	0	0	0	0	0	0	0	0	0	0	0	0	0	0	0	0	0	0	0	0	0	0	0	0	0	0	0	0	0	0	0	0
0	0	0	0	0	0	0	0	0	0	0	0	0	0	0	0	0	0	0	0	0	0	0	0	0	0	0	0	0	0	0	0	0	0	0	0	0	0	0	0	0	0	0	0	0	0	0	0	0	0
0	0	0	0	0	0	0	0	0	0	0	0	0	0	0	0	0	0	0	0	0	0	0	0	0	0	0	0	0	0	0	0	0	0	0	0	0	0	0	0	0	0	0	0	0	0	0	0	0	0
0	0	0	0	0	0	0	0	0	0	0	0	0	0	0	0	0	0	0	0	0	0	0	0	0	0	0	0	0	0	0	0	0	0	0	0	0	0	0	0	0	0	0	0	0	0	0	0	0	0
0	0	0	0	0	0	0	0	0	0	0	0	0	0	0	0	0	0	0	0	0	0	0	0	0	0	0	0	0	0	0	0	0	0	0	0	0	0	0	0	0	0	0	0	0	0	0	0	0	0
0	0	0	0	0	0	0	0	0	0	0	0	0	0	0	0	0	0	0	0	0	0	0	0	0	0	0	0	0	0	0	0	0	0	0	0	0	0	0	0	0	0	0	0	0	0	0	0	0	0
0	0	0	0	0	0	0	0	0	0	0	0	0	0	0	0	0	0	0	0	0	0	0	0	0	0	0	0	0	0	0	0	0	0	0	0	0	0	0	0	0	0	0	0	0	0	0	0	0	0
0	0	0	0	0	0	0	0	0	0	0	0	0	0	0	0	0	0	0	0	0	0	0	0	0	0	0	0	0	0	0	0	0	0	0	0	0	0	0	0	0	0	0	0	0	0	0	0	0	0
0	0	0	0	0	0	0	0	0	0	0	0	0	0	0	0	0	0	0	0	0	0	0	0	0	0	0	0	0	0	0	0	0	0	0	0	0	0	0	0	0	0	0	0	0	0	0	0	0	0
0	0	0	0	0	0	0	0	0	0	0	0	0	0	0	0	0	0	0	0	0	0	0	0	0	0	0	0	0	0	0	0	0	0	0	0	0	0	0	0	0	0	0	0	0	0	0	0	0	0
0	0	0	0	0	0	0	0	0	0	0	0	0	0	0	0	0	0	0	0	0	0	0	0	0	0	0	0	0	0	0	0	0	0	0	0	0	0	0	0	0	0	0	0	0	0	0	0	0	0
0	0	0	0	0	0	0	0	0	0	0	0	0	0	0	0	0	0	0	0	0	0	0	0	0	0	0	0	0	0	0	0	0	0	0	0	0	0	0	0	0	0	0	0	0	0	0	0	0	0
0	0	0	0	0	0	0	0	0	0	0	0	0	0	0	0	0	0	0	0	0	0	0	0	0	0	0	0	0	0	0	0	0	0	0	0	0	0	0	0	0	0	0	0	0	0	0	0	0	0
0	0	0	0	0	0	0	0	0	0	0	0	0	0	0	0	0	0	0	0	0	0	0	0	0	0	0	0	0	0	0	0	0	0	0	0	0	0	0	0	0	0	0	0	0	0	0	0	0	0
0	0	0	0	0	0	0	0	0	0	0	0	0	0	0	0	0	0	0	0	0	0	0	0	0	0	0	0	0	0	0	0	0	0	0	0	0	0	0	0	0	0	0	0	0	0	0	0	0	0
0	0	0	0	0	0	0	0	0	0	0	0	0	0	0	0	0	0	0	0	0	0	0	0	0	0	0	0	0	0	0	0	0	0	0	0	0	0	0	0	0	0	0	0	0	0	0	0	0	0
0	0	0	0	0	0	0	0	0	0	0	0	0	0	0	0	0	0	0	0	0	0	0	0	0	0	0	0	0	0	0	0	0	0	0	0	0	0	0	0	0	0	0	0	0	0	0	0	0	0
0	1	0	1	1	2	1	1	1	2	0	1	1	0	2	1	2	0	0	0	0	1	0	0	2	1	0	0	0	0	0	0	0	0	0	0	0	0	0	0	4	1	2	1	0	0	1	0	1	1
0	0	0	0	0	0	0	0	0	0	0	0	0	0	0	0	0	0	0	0	0	0	0	0	0	0	0	0	0	0	0	0	0	0	0	0	0	0	0	0	0	0	0	0	0	0	0	0	0	0
14	18	18	19	25	20	10	11	12	8	11	9	6	13	14	12	27	19	15	9	28	28	21	32	11	16	5	8	13	10	20	11	27	23	17	6	10	6	6	6	70	12	36	23	29	4	8	4	34	35
0	0	0	0	0	0	0	0	0	0	0	0	0	0	0	0	0	0	0	0	0	0	0	0	0	0	0	0	0	0	0	0	0	0	0	0	0	0	0	0	0	0	0	0	0	0	0	0	0	0
0	0	0	0	0	0	0	0	0	0	0	0	0	0	0	0	0	0	0	0	0	0	0	0	0	0	0	0	0	0	0	0	0	0	0	0	0	0	0	0	0	0	0	0	0	0	0	0	0	0
0	0	0	0	0	0	0	0	0	0	0	0	0	0	0	0	0	0	0	0	0	0	0	0	0	0	0	0	0	0	0	0	0	0	0	0	0	0	0	0	0	0	0	0	0	0	0	0	0	0
11	16	32	45	44	25	15	14	18	28	11	10	12	16	12	13	32	8	13	9	63	52	39	45	24	20	2	6	16	10	13	17	19	35	9	6	7	7	7	5	225	18	86	39	28	5	11	5	16	6
0	0	0	0	0	0	0	0	0	0	0	0	0	0	0	0	0	0	0	0	0	0	0	0	0	0	0	0	0	0	0	0	0	0	0	0	0	0	0	0	0	0	0	0	0	0	0	0	0	0
0	0	0	0	0	0	0	0	0	0	0	0	0	0	0	0	0	0	0	0	0	0	0	0	0	0	0	0	0	0	0	0	0	0	0	0	0	0	0	0	0	0	0	0	0	0	0	0	0	0
0	0	0	0	0	0	0	0	0	0	0	0	0	0	0	0	0	0	0	0	0	0	0	0	0	0	0	0	0	0	0	0	0	0	0	0	0	0	0	0	0	0	0	0	0	0	0	0	0	0
289	272	261	440	420	380	221	308	215	321	219	199	233	242	286	162	380	299	232	193	655	590	375	297	178	163	87	119	244	194	287	255	421	463	264	160	102	115	99	101	613	118	425	302	178	51	144	90	757	576
0	0	0	0	0	0	0	0	0	0	0	0	0	0	0	0	0	0	0	0	0	0	0	0	0	0	0	0	0	0	0	0	0	0	0	0	0	0	0	0	0	0	0	0	0	0	0	0	0	0
0	0	0	0	0	0	0	0	0	0	0	0	0	0	0	0	0	0	0	0	0	0	0	0	0	0	0	0	0	0	0	0	0	0	0	0	0	0	0	0	0	0	0	0	0	0	0	0	0	0
0	0	0	0	0	0	0	0	0	0	0	0	0	0	0	0	0	0	0	0	0	0	0	0	0	0	0	0	0	0	0	0	0	0	0	0	0	0	0	0	0	0	0	0	0	0	0	0	0	0
0	0	0	0	0	0	0	0	0	0	0	0	0	0	0	0	0	0	0	0	0	0	0	0	0	0	0	0	0	0	0	0	0	0	0	0	0	0	0	0	0	0	0	0	0	0	0	0	0	0
0	0	0	0	0	0	0	0	0	0	0	0	0	0	0	0	0	0	0	0	0	0	0	0	0	0	0	0	0	0	0	0	0	0	0	0	0	0	0	0	0	0	0	0	0	0	0	0	0	0
0	0	0	0	0	0	0	0	0	0	0	0	0	0	0	0	0	0	0	0	0	0	0	0	0	0	0	0	0	0	0	0	0	0	0	0	0	0	0	0	0	0	0	0	0	0	0	0	0	0
0	0	0	0	0	0	0	0	0	0	0	0	0	0	0	0	0	0	0	0	0	0	0	0	0	0	0	0	0	0	0	0	0	0	0	0	0	0	0	0	0	0	0	0	0	0	0	0	0	0
0	0	0	0	0	0	0	0	0	0	0	0	0	0	0	0	0	0	0	0	0	0	0	0	0	0	0	0	0	0	0	0	0	0	0	0	0	0	0	0	0	0	0	0	0	0	0	0	0	0
0	0	0	0	0	0	0	0	0	0	0	0	0	0	0	0	0	0	0	0	0	0	0	0	0	0	0	0	0	0	0	0	0	0	0	0	0	0	0	0	0	0	0	0	0	0	0	0	0	0
0	0	0	0	0	0	0	0	0	0	0	0	0	0	0	0	0	0	0	0	0	0	0	0	0	0	0	0	0	0	0	0	0	0	0	0	0	0	0	0	0	0	0	0	0	0	0	0	0	0
0	0	0	0	0	0	0	0	0	0	0	0	0	0	0	0	0	0	0	0	0	0	0	0	0	0	0	0	0	0	0	0	0	0	0	0	0	0	0	0	0	0	0	0	0	0	0	0	0	0
0	0	0	0	0	0	0	0	0	0	0	0	0	0	0	0	0	0	0	0	0	0	0	0	0	0	0	0	0	0	0	0	0	0	0	0	0	0	0	0	0	0	0	0	0	0	0	0	0	0
0	0	0	0	0	0	0	0	0	0	0	0	0	0	0	0	0	0	0	0	0	0	0	0	0	0	0	0	0	0	0	0	0	0	0	0	0	0	0	0	0	0	0	0	0	0	0	0	0	0
0	0	0	0	0	0	0	0	0	0	0	0	0	0	0	0	0	0	0	0	0	0	0	0	0	0	0	0	0	0	0	0	0	0	0	0	0	0	0	0	0	0	0	0	0	0	0	0	0	0
0	0	0	0	0	0	0	0	0	0	0	0	0	0	0	0	0	0	0	0	0	0	0	0	0	0	0	0	0	0	0	0	0	0	0	0	0	0	0	0	0	0	0	0	0	0	0	0	0	0
392	402	430	788	719	478	298	401	309	473	294	270	388	380	421	277	521	349	264	236	1093	880	511	387	290	228	95	165	301	210	408	400	517	507	371	252	136	161	184	175	1089	182	654	475	224	86	157	94	537	436
0	0	0	0	0	0	0	0	0	0	0	0	0	0	0	0	0	0	0	0	0	0	0	0	0	0	0	0	0	0	0	0	0	0	0	0	0	0	0	0	0	0	0	0	0	0	0	0	0	0
0	0	0	0	0	0	0	0	0	0	0	0	0	0	0	0	0	0	0	0	0	0	0	0	0	0	0	0	0	0	0	0	0	0	0	0	0	0	0	0	0	0	0	0	0	0	0	0	0	0
0	0	0	0	0	0	0	0	0	0	0	0	0	0	0	0	0	0	0	0	0	0	0	0	0	0	0	0	0	0	0	0	0	0	0	0	0	0	0	0	0	0	0	0	0	0	0	0	0	0
0	0	0	0	0	0	0	0	0	0	0	0	0	0	0	0	0	0	0	0	0	0	0	0	0	0	0	0	0	0	0	0	0	0	0	0	0	0	0	0	0	0	0	0	0	0	0	0	0	0
0	0	0	0	0	0	0	0	0	0	0	0	0	0	0	0	0	0	0	0	0	0	0	0	0	0	0	0	0	0	0	0	0	0	0	0	0	0	0	0	0	0	0	0	0	0	0	0	0	0
0	0	0	0	0	0	0	0	0	0	0	0	0	0	0	0	0	0	0	0	0	0	0	0	0	0	0	0	0	0	0	0	0	0	0	0	0	0	0	0	0	0	0	0	0	0	0	0	0	0
0	0	0	0	0	0	0	0	0	0	0	0	0	0	0	0	0	0	0	0	0	0	0	0	0	0	0	0	0	0	0	0	0	0	0	0	0	0	0	0	0	0	0	0	0	0	0	0	0	0
217	221	190	349	382	302	149	221	165	253	156	125	191	204	249	146	377	203	136	133	553	448	272	213	158	100	49	85	174	142	247	203	283	290	227	130	86	76	99	82	403	71	306	186	111	42	102	59	302	304
0	0	0	0	0	0	0	0	0	0	0	0	0	0	0	0	0	0	0	0	0	0	0	0	0	0	0	0	0	0	0	0	0	0	0	0	0	0	0	0	0	0	0	0	0	0	0	0	0	0
0	0	0	0	0	0	0	0	0	0	0	0	0	0	0	0	0	0	0	0	0	0	0	0	0	0	0	0	0	0	0	0	0	0	0	0	0	0	0	0	0	0	0	0	0	0	0	0	0	0
0	0	0	0	0	0	0	0	0	0	0	0	0	0	0	0	0	0	0	0	0	0	0	0	0	0	0	0	0	0	0	0	0	0	0	0	0	0	0	0	0	0	0	0	0	0	0	0	0	0
0	0	0	0	0	0	0	0	0	0	0	0	0	0	0	0	0	0	0	0	0	0	0	0	0	0	0	0	0	0	0	0	0	0	0	0	0	0	0	0	0	0	0	0	0	0	0	0	0	0
0	0	0	0	0	0	0	0	0	0	0	0	0	0	0	0	0	0	0	0	0	0	0	0	0	0	0	0	0	0	0	0	0	0	0	0	0	0	0	0	0	0	0	0	0	0	0	0	0	0
0	0	0	0	0	0	0	0	0	0	0	0	0	0	0	0	0	0	0	0	0	0	0	0	0	0	0	0	0	0	0	0	0	0	0	0	0	0	0	0	0	0	0	0	0	0	0	0	0	0
0	0	0	0	0	0	0	0	0	0	0	0	0	0	0	0	0	0	0	0	0	0	0	0	0	0	0	0	0	0	0	0	0	0	0	0	0	0	0	0	0	0	0	0	0	0	0	0	0	0
4949	4563	4238	7139	7381	6298	3245	6115	3728	5405	3901	3517	3917	5230	4535	3399	7875	5884	2905	2412	11749	9779	5770	3465	3304	2110	1443	2559	3809	2590	4831	3852	6772	5930	5652	3616	2129	1778	1828	1991	6239	2556	4508	4401	1581	812	2250	1250	17397	11751
0	0	0	0	0	0	0	0	0	0	0	0	0	0	0	0	0	0	0	0	0	0	0	0	0	0	0	0	0	0	0	0	0	0	0	0	0	0	0	0	0	0	0	0	0	0	0	0	0	0
0	0	0	0	0	0	0	0	0	0	0	0	0	0	0	0	0	0	0	0	0	0	0	0	0	0	0	0	0	0	0	0	0	0	0	0	0	0	0	0	0	0	0	0	0	0	0	0	0	0
0	0	0	0	0	0	0	0	0	0	0	0	0	0	0	0	0	0	0	0	0	0	0	0	0	0	0	0	0	0	0	0	0	0	0	0	0	0	0	0	0	0	0	0	0	0	0	0	0	0
0	0	0	0	0	0	0	0	0	0	0	0	0	0	0	0	0	0	0	0	0	0	0	0	0	0	0	0	0	0	0	0	0	0	0	0	0	0	0	0	0	0	0	0	0	0	0	0	0	0
0	0	0	0	0	0	0	0	0	0	0	0	0	0	0	0	0	0	0	0	0	0	0	0	0	0	0	0	0	0	0	0	0	0	0	0	0	0	0	0	0	0	0	0	0	0	0	0	0	0
0	0	0	0	0	0	0	0	0	0	0	0	0	0	0	0	0	0	0	0	0	0	0	0	0	0	0	0	0	0	0	0	0	0	0	0	0	0	0	0	0	0	0	0	0	0	0	0	0	0
0	0	0	0	0	0	0	0	0	0	0	0	0	0	0	0	0	0	0	0	0	0	0	0	0	0	0	0	0	0	0	0	0	0	0	0	0	0	0	0	0	0	0	0	0	0	0	0	0	0
0	0	0	0	0	0	0	0	0	0	0	0	0	0	0	0	0	0	0	0	0	0	0	0	0	0	0	0	0	0	0	0	0	0	0	0	0	0	0	0	0	0	0	0	0	0	0	0	0	0
0	0	0	0	0	0	0	0	0	0	0	0	0	0	0	0	0	0	0	0	0	0	0	0	0	0	0	0	0	0	0	0	0	0	0	0	0	0	0	0	0	0	0	0	0	0	0	0	0	0
0	0	0	0	0	0	0	0	0	0	0	0	0	0	0	0	0	0	0	0	0	0	0	0	0	0	0	0	0	0	0	0	0	0	0	0	0	0	0	0	0	0	0	0	0	0	0	0	0	0
0	0	0	0	0	0	0	0	0	0	0	0	0	0	0	0	0	0	0	0	0	0	0	0	0	0	0	0	0	0	0	0	0	0	0	0	0	0	0	0	0	0	0	0	0	0	0	0	0	0
0	0	0	0	0	0	0	0	0	0	0	0	0	0	0	0	0	0	0	0	0	0	0	0	0	0	0	0	0	0	0	0	0	0	0	0	0	0	0	0	0	0	0	0	0	0	0	0	0	0
0	0	0	0	0	0	0	0	0	0	0	0	0	0	0	0	0	0	0	0	0	0	0	0	0	0	0	0	0	0	0	0	0	0	0	0	0	0	0	0	0	0	0	0	0	0	0	0	0	0
0	0	0	0	0	0	0	0	0	0	0	0	0	0	0	0	0	0	0	0	0	0	0	0	0	0	0	0	0	0	0	0	0	0	0	0	0	0	0	0	0	0	0	0	0	0	0	0	0	0
0	0	0	0	0	0	0	0	0	0	0	0	0	0	0	0	0	0	0	0	0	0	0	0	0	0	0	0	0	0	0	0	0	0	0	0	0	0	0	0	0	0	0	0	0	0	0	0	0	0
0	0	0	0	0	0	0	0	0	0	0	0	0	0	0	0	0	0	0	0	0	0	0	0	0	0	0	0	0	0	0	0	0	0	0	0	0	0	0	0	0	0	0	0	0	0	0	0	0	0
0	0	0	0	0	0	0	0	0	0	0	0	0	0	0	0	0	0	0	0	0	0	0	0	0	0	0	0	0	0	0	0	0	0	0	0	0	0	0	0	0	0	0	0	0	0	0	0	0	0
0	0	0	0	0	0	0	0	0	0	0	0	0	0	0	0	0	0	0	0	0	0	0	0	0	0	0	0	0	0	0	0	0	0	0	0	0	0	0	0	0	0	0	0	0	0	0	0	0	0
0	0	0	0	0	0	0	0	0	0	0	0	0	0	0	0	0	0	0	0	0	0	0	0	0	0	0	0	0	0	0	0	0	0	0	0	0	0	0	0	0	0	0	0	0	0	0	0	0	0
0	0	0	0	0	0	0	0	0	0	0	0	0	0	0	0	0	0	0	0	0	0	0	0	0	0	0	0	0	0	0	0	0	0	0	0	0	0	0	0	0	0	0	0	0	0	0	0	0	0
0	0	0	0	0	0	0	0	0	0	0	0	0	0	0	0	0	0	0	0	0	0	0	0	0	0	0	0	0	0	0	0	0	0	0	0	0	0	0	0	0	0	0	0	0	0	0	0	0	0
0	0	0	0	0	0	0	0	0	0	0	0	0	0	0	0	0	0	0	0	0	0	0	0	0	0	0	0	0	0	0	0	0	0	0	0	0	0	0	0	0	0	0	0	0	0	0	0	0	0
0	0	0	0	0	0	0	0	0	0	0	0	0	0	0	0	0	0	0	0	0	0	0	0	0	0	0	0	0	0	0	0	0	0	0	0	0	0	0	0	0	0	0	0	0	0	0	0	0	0
0	0	0	0	0	0	0	0	0	0	0	0	0	0	0	0	0	0	0	0	0	0	0	0	0	0	0	0	0	0	0	0	0	0	0	0	0	0	0	0	0	0	0	0	0	0	0	0	0	0
0	0	0	0	0	0	0	0	0	0	0	0	0	0	0	0	0	0	0	0	0	0	0	0	0	0	0	0	0	0	0	0	0	0	0	0	0	0	0	0	0	0	0	0	0	0	0	0	0	0
0	0	0	0	0	0	0	0	0	0	0	0	0	0	0	0	0	0	0	0	0	0	0	0	0	0	0	0	0	0	0	0	0	0	0	0	0	0	0	0	0	0	0	0	0	0	0	0	0	0
0	0	0	0	0	0	0	0	0	0	0	0	0	0	0	0	0	0	0	0	0	0	0	0	0	0	0	0	0	0	0	0	0	0	0	0	0	0	0	0	0	0	0	0	0	0	0	0	0	0
0	0	0	0	0	0	0	0	0	0	0	0	0	0	0	0	0	0	0	0	0	0	0	0	0	0	0	0	0	0	0	0	0	0	0	0	0	0	0	0	0	0	0	0	0	0	0	0	0	0
0	0	0	0	0	0	0	0	0	0	0	0	0	0	0	0	0	0	0	0	0	0	0	0	0	0	0	0	0	0	0	0	0	0	0	0	0	0	0	0	0	0	0	0	0	0	0	0	0	0
0	0	0	0	0	0	0	0	0	0	0	0	0	0	0	0	0	0	0	0	0	0	0	0	0	0	0	0	0	0	0	0	0	0	0	0	0	0	0	0	0	0	0	0	0	0	0	0	0	0
0	0	0	0	0	0	0	0	0	0	0	0	0	0	0	0	0	0	0	0	0	0	0	0	0	0	0	0	0	0	0	0	0	0	0	0	0	0	0	0	0	0	0	0	0	0	0	0	0	0
0	0	0	0	0	0	0	0	0	0	0	0	0	0	0	0	0	0	0	0	0	0	0	0	0	0	0	0	0	0	0	0	0	0	0	0	0	0	0	0	0	0	0	0	0	0	0	0	0	0
0	0	0	0	0	0	0	0	0	0	0	0	0	0	0	0	0	0	0	0	0	0	0	0	0	0	0	0	0	0	0	0	0	0	0	0	0	0	0	0	0	0	0	0	0	0	0	0	0	0
0	0	0	0	0	0	0	0	0	0	0	0	0	0	0	0	0	0	0	0	0	0	0	0	0	0	0	0	0	0	0	0	0	0	0	0	0	0	0	0	0	0	0	0	0	0	0	0	0	0
0	0	0	0	0	0	0	0	0	0	0	0	0	0	0	0	0	0	0	0	0	0	0	0	0	0	0	0	0	0	0	0	0	0	0	0	0	0	0	0	0	0	0	0	0	0	0	0	0	0
0	0	0	0	0	0	0	0	0	0	0	0	0	0	0	0	0	0	0	0	0	0	0	0	0	0	0	0	0	0	0	0	0	0	0	0	0	0	0	0	0	0	0	0	0	0	0	0	0	0
0	0	0	0	0	0	0	0	0	0	0	0	0	0	0	0	0	0	0	0	0	0	0	0	0	0	0	0	0	0	0	0	0	0	0	0	0	0	0	0	0	0	0	0	0	0	0	0	0	0
0	0	0	0	0	0	0	0	0	0	0	0	0	0	0	0	0	0	0	0	0	0	0	0	0	0	0	0	0	0	0	0	0	0	0	0	0	0	0	0	0	0	0	0	0	0	0	0	0	0
0	0	0	0	0	0	0	0	0	0	0	0	0	0	0	0	0	0	0	0	0	0	0	0	0	0	0	0	0	0	0	0	0	0	0	0	0	0	0	0	0	0	0	0	0	0	0	0	0	0
0	0	0	0	0	0	0	0	0	0	0	0	0	0	0	0	0	0	0	0	0	0	0	0	0	0	0	0	0	0	0	0	0	0	0	0	0	0	0	0	0	0	0	0	0	0	0	0	0	0
0	0	0	0	0	0	0	0	0	0	0	0	0	0	0	0	0	0	0	0	0	0	0	0	0	0	0	0	0	0	0	0	0	0	0	0	0	0	0	0	0	0	0	0	0	0	0	0	0	0
0	0	0	0	0	0	0	0	0	0	0	0	0	0	0	0	0	0	0	0	0	0	0	0	0	0	0	0	0	0	0	0	0	0	0	0	0	0	0	0	0	0	0	0	0	0	0	0	0	0
0	0	0	0	0	0	0	0	0	0	0	0	0	0	0	0	0	0	0	0	0	0	0	0	0	0	0	0	0	0	0	0	0	0	0	0	0	0	0	0	0	0	0	0	0	0	0	0	0	0
0	0	0	0	0	0	0	0	0	0	0	0	0	0	0	0	0	0	0	0	0	0	0	0	0	0	0	0	0	0	0	0	0	0	0	0	0	0	0	0	0	0	0	0	0	0	0	0	0	0
0	0	0	0	0	0	0	0	0	0	0	0	0	0	0	0	0	0	0	0	0	0	0	0	0	0	0	0	0	0	0	0	0	0	0	0	0	0	0	0	0	0	0	0	0	0	0	0	0	0
0	0	0	0	0	0	0	0	0	0	0	0	0	0	0	0	0	0	0	0	0	0	0	0	0	0	0	0	0	0	0	0	0	0	0	0	0	0	0	0	0	0	0	0	0	0	0	0	0	0
0	0	0	0	0	0	0	0	0	0	0	0	0	0	0	0	0	0	0	0	0	0	0	0	0	0	0	0	0	0	0	0	0	0	0	0	0	0	0	0	0	0	0	0	0	0	0	0	0	0
0	0	0	0	0	0	0	0	0	0	0	0	0	0	0	0	0	0	0	0	0	0	0	0	0	0	0	0	0	0	0	0	0	0	0	0	0	0	0	0	0	0	0	0	0	0	0	0	0	0
0	0	0	0	0	0	0	0	0	0	0	0	0	0	0	0	0	0	0	0	0	0	0	0	0	0	0	0	0	0	0	0	0	0	0	0	0	0	0	0	0	0	0	0	0	0	0	0	0	0
0	0	0	0	0	0	0	0	0	0	0	0	0	0	0	0	0	0	0	0	0	0	0	0	0	0	0	0	0	0	0	0	0	0	0	0	0	0	0	0	0	0	0	0	0	0	0	0	0	0
0	0	0	0	0	0	0	0	0	0	0	0	0	0	0	0	0	0	0	0	0	0	0	0	0	0	0	0	0	0	0	0	0	0	0	0	0	0	0	0	0	0	0	0	0	0	0	0	0	0
0	0	0	0	0	0	0	0	0	0	0	0	0	0	0	0	0	0	0	0	0	0	0	0	0	0	0	0	0	0	0	0	0	0	0	0	0	0	0	0	0	0	0	0	0	0	0	0	0	0
0	0	0	0	0	0	0	0	0	0	0	0	0	0	0	0	0	0	0	0	0	0	0	0	0	0	0	0	0	0	0	0	0	0	0	0	0	0	0	0	0	0	0	0	0	0	0	0	0	0
0	0	0	0	0	0	0	0	0	0	0	0	0	0	0	0	0	0	0	0	0	0	0	0	0	0	0	0	0	0	0	0	0	0	0	0	0	0	0	0	0	0	0	0	0	0	0	0	0	0
0	0	0	0	0	0	0	0	0	0	0	0	0	0	0	0	0	0	0	0	0	0	0	0	0	0	0	0	0	0	0	0	0	0	0	0	0	0	0	0	0	0	0	0	0	0	0	0	0	0
0	0	0	0	0	0	0	0	0	0	0	0	0	0	0	0	0	0	0	0	0	0	0	0	0	0	0	0	0	0	0	0	0	0	0	0	0	0	0	0	0	0	0	0	0	0	0	0	0	0
0	0	0	0	0	0	0	0	0	0	0	0	0	0	0	0	0	0	0	0	0	0	0	0	0	0	0	0	0	0	0	0	0	0	0	0	0	0	0	0	0	0	0	0	0	0	0	0	0	0
0	0	0	0	0	0	0	0	0	0	0	0	0	0	0	0	0	0	0	0	0	0	0	0	0	0	0	0	0	0	0	0	0	0	0	0	0	0	0	0	0	0	0	0	0	0	0	0	0	0
0	0	0	0	0	0	0	0	0	0	0	0	0	0	0	0	0	0	0	0	0	0	0	0	0	0	0	0	0	0	0	0	0	0	0	0	0	0	0	0	0	0	0	0	0	0	0	0	0	0
0	0	0	0	0	0	0	0	0	0	0	0	0	0	0	0	0	0	0	0	0	0	0	0	0	0	0	0	0	0	0	0	0	0	0	0	0	0	0	0	0	0	0	0	0	0	0	0	0	0
0	0	0	0	0	0	0	0	0	0	0	0	0	0	0	0	0	0	0	0	0	0	0	0	0	0	0	0	0	0	0	0	0	0	0	0	0	0	0	0	0	0	0	0	0	0	0	0	0	0
0	0	0	0	0	0	0	0	0	0	0	0	0	0	0	0	0	0	0	0	0	0	0	0	0	0	0	0	0	0	0	0	0	0	0	0	0	0	0	0	0	0	0	0	0	0	0	0	0	0
0	0	0	0	0	0	0	0	0	0	0	0	0	0	0	0	0	0	0	0	0	0	0	0	0	0	0	0	0	0	0	0	0	0	0	0	0	0	0	0	0	0	0	0	0	0	0	0	0	0
0	0	0	0	0	0	0	0	0	0	0	0	0	0	0	0	0	0	0	0	0	0	0	0	0	0	0	0	0	0	0	0	0	0	0	0	0	0	0	0	0	0	0	0	0	0	0	0	0	0
0	0	0	0	0	0	0	0	0	0	0	0	0	0	0	0	0	0	0	0	0	0	0	0	0	0	0	0	0	0	0	0	0	0	0	0	0	0	0	0	0	0	0	0	0	0	0	0	0	0
0	0	0	0	0	0	0	0	0	0	0	0	0	0	0	0	0	0	0	0	0	0	0	0	0	0	0	0	0	0	0	0	0	0	0	0	0	0	0	0	0	0	0	0	0	0	0	0	0	0
0	0	0	0	0	0	0	0	0	0	0	0	0	0	0	0	0	0	0	0	0	0	0	0	0	0	0	0	0	0	0	0	0	0	0	0	0	0	0	0	0	0	0	0	0	0	0	0	0	0
0	0	0	0	0	0	0	0	0	0	0	0	0	0	0	0	0	0	0	0	0	0	0	0	0	0	0	0	0	0	0	0	0	0	0	0	0	0	0	0	0	0	0	0	0	0	0	0	0	0
0	0	0	0	0	0	0	0	0	0	0	0	0	0	0	0	0	0	0	0	0	0	0	0	0	0	0	0	0	0	0	0	0	0	0	0	0	0	0	0	0	0	0	0	0	0	0	0	0	0
0	0	0	0	0	0	0	0	0	0	0	0	0	0	0	0	0	0	0	0	0	0	0	0	0	0	0	0	0	0	0	0	0	0	0	0	0	0	0	0	0	0	0	0	0	0	0	0	0	0
0	0	0	0	0	0	0	0	0	0	0	0	0	0	0	0	0	0	0	0	0	0	0	0	0	0	0	0	0	0	0	0	0	0	0	0	0	0	0	0	0	0	0	0	0	0	0	0	0	0
0	0	0	0	0	0	0	0	0	0	0	0	0	0	0	0	0	0	0	0	0	0	0	0	0	0	0	0	0	0	0	0	0	0	0	0	0	0	0	0	0	0	0	0	0	0	0	0	0	0
0	0	0	0	0	0	0	0	0	0	0	0	0	0	0	0	0	0	0	0	0	0	0	0	0	0	0	0	0	0	0	0	0	0	0	0	0	0	0	0	0	0	0	0	0	0	0	0	0	0
0	0	0	0	0	0	0	0	0	0	0	0	0	0	0	0	0	0	0	0	0	0	0	0	0	0	0	0	0	0	0	0	0	0	0	0	0	0	0	0	0	0	0	0	0	0	0	0	0	0
0	0	0	0	0	0	0	0	0	0	0	0	0	0	0	0	0	0	0	0	0	0	0	0	0	0	0	0	0	0	0	0	0	0	0	0	0	0	0	0	0	0	0	0	0	0	0	0	0	0
0	0	0	0	0	0	0	0	0	0	0	0	0	0	0	0	0	0	0	0	0	0	0	0	0	0	0	0	0	0	0	0	0	0	0	0	0	0	0	0	0	0	0	0	0	0	0	0	0	0
0	0	0	0	0	0	0	0	0	0	0	0	0	0	0	0	0	0	0	0	0	0	0	0	0	0	0	0	0	0	0	0	0	0	0	0	0	0	0	0	0	0	0	0	0	0	0	0	0	0
0	0	0	0	0	0	0	0	0	0	0	0	0	0	0	0	0	0	0	0	0	0	0	0	0	0	0	0	0	0	0	0	0	0	0	0	0	0	0	0	0	0	0	0	0	0	0	0	0	0
0	0	0	0	0	0	0	0	0	0	0	0	0	0	0	0	0	0	0	0	0	0	0	0	0	0	0	0	0	0	0	0	0	0	0	0	0	0	0	0	0	0	0	0	0	0	0	0	0	0
0	0	0	0	0	0	0	0	0	0	0	0	0	0	0	0	0	0	0	0	0	0	0	0	0	0	0	0	0	0	0	0	0	0	0	0	0	0	0	0	0	0	0	0	0	0	0	0	0	0
0	0	0	0	0	0	0	0	0	0	0	0	0	0	0	0	0	0	0	0	0	0	0	0	0	0	0	0	0	0	0	0	0	0	0	0	0	0	0	0	0	0	0	0	0	0	0	0	0	0
0	0	0	0	0	0	0	0	0	0	0	0	0	0	0	0	0	0	0	0	0	0	0	0	0	0	0	0	0	0	0	0	0	0	0	0	0	0	0	0	0	0	0	0	0	0	0	0	0	0
0	0	0	0	0	0	0	0	0	0	0	0	0	0	0	0	0	0	0	0	0	0	0	0	0	0	0	0	0	0	0	0	0	0	0	0	0	0	0	0	0	0	0	0	0	0	0	0	0	0
0	0	0	0	0	0	0	0	0	0	0	0	0	0	0	0	0	0	0	0	0	0	0	0	0	0	0	0	0	0	0	0	0	0	0	0	0	0	0	0	0	0	0	0	0	0	0	0	0	0
0	0	0	0	0	0	0	0	0	0	0	0	0	0	0	0	0	0	0	0	0	0	0	0	0	0	0	0	0	0	0	0	0	0	0	0	0	0	0	0	0	0	0	0	0	0	0	0	0	0
0	0	0	0	0	0	0	0	0	0	0	0	0	0	0	0	0	0	0	0	0	0	0	0	0	0	0	0	0	0	0	0	0	0	0	0	0	0	0	0	0	0	0	0	0	0	0	0	0	0
0	0	0	0	0	0	0	0	0	0	0	0	0	0	0	0	0	0	0	0	0	0	0	0	0	0	0	0	0	0	0	0	0	0	0	0	0	0	0	0	0	0	0	0	0	0	0	0	0	0
0	0	0	0	0	0	0	0	0	0	0	0	0	0	0	0	0	0	0	0	0	0	0	0	0	0	0	0	0	0	0	0	0	0	0	0	0	0	0	0	0	0	0	0	0	0	0	0	0	0
0	0	0	0	0	0	0	0	0	0	0	0	0	0	0	0	0	0	0	0	0	0	0	0	0	0	0	0	0	0	0	0	0	0	0	0	0	0	0	0	0	0	0	0	0	0	0	0	0	0
0	0	0	0	0	0	0	0	0	0	0	0	0	0	0	0	0	0	0	0	0	0	0	0	0	0	0	0	0	0	0	0	0	0	0	0	0	0	0	0	0	0	0	0	0	0	0	0	0	0
0	0	0	0	0	0	0	0	0	0	0	0	0	0	0	0	0	0	0	0	0	0	0	0	0	0	0	0	0	0	0	0	0	0	0	0	0	0	0	0	0	0	0	0	0	0	0	0	0	0
0	0	0	0	0	0	0	0	0	0	0	0	0	0	0	0	0	0	0	0	0	0	0	0	0	0	0	0	0	0	0	0	0	0	0	0	0	0	0	0	0	0	0	0	0	0	0	0	0	0
0	0	0	0	0	0	0	0	0	0	0	0	0	0	0	0	0	0	0	0	0	0	0	0	0	0	0	0	0	0	0	0	0	0	0	0	0	0	0	0	0	0	0	0	0	0	0	0	0	0
0	0	0	0	0	0	0	0	0	0	0	0	0	0	0	0	0	0	0	0	0	0	0	0	0	0	0	0	0	0	0	0	0	0	0	0	0	0	0	0	0	0	0	0	0	0	0	0	0	0
0	0	0	0	0	0	0	0	0	0	0	0	0	0	0	0	0	0	0	0	0	0	0	0	0	0	0	0	0	0	0	0	0	0	0	0	0	0	0	0	0	0	0	0	0	0	0	0	0	0
0	0	0	0	0	0	0	0	0	0	0	0	0	0	0	0	0	0	0	0	0	0	0	0	0	0	0	0	0	0	0	0	0	0	0	0	0	0	0	0	0	0	0	0	0	0	0	0	0	0
0	0	0	0	0	0	0	0	0	0	0	0	0	0	0	0	0	0	0	0	0	0	0	0	0	0	0	0	0	0	0	0	0	0	0	0	0	0	0	0	0	0	0	0	0	0	0	0	0	0
0	0	0	0	0	0	0	0	0	0	0	0	0	0	0	0	0	0	0	0	0	0	0	0	0	0	0	0	0	0	0	0	0	0	0	0	0	0	0	0	0	0	0	0	0	0	0	0	0	0
0	0	0	0	0	0	0	0	0	0	0	0	0	0	0	0	0	0	0	0	0	0	0	0	0	0	0	0	0	0	0	0	0	0	0	0	0	0	0	0	0	0	0	0	0	0	0	0	0	0
0	0	0	0	0	0	0	0	0	0	0	0	0	0	0	0	0	0	0	0	0	0	0	0	0	0	0	0	0	0	0	0	0	0	0	0	0	0	0	0	0	0	0	0	0	0	0	0	0	0
0	0	0	0	0	0	0	0	0	0	0	0	0	0	0	0	0	0	0	0	0	0	0	0	0	0	0	0	0	0	0	0	0	0	0	0	0	0	0	0	0	0	0	0	0	0	0	0	0	0
0	0	0	0	0	0	0	0	0	0	0	0	0	0	0	0	0	0	0	0	0	0	0	0	0	0	0	0	0	0	0	0	0	0	0	0	0	0	0	0	0	0	0	0	0	0	0	0	0	0
0	0	0	0	0	0	0	0	0	0	0	0	0	0	0	0	0	0	0	0	0	0	0	0	0	0	0	0	0	0	0	0	0	0	0	0	0	0	0	0	0	0	0	0	0	0	0	0	0	0
0	0	0	0	0	0	0	0	0	0	0	0	0	0	0	0	0	0	0	0	0	0	0	0	0	0	0	0	0	0	0	0	0	0	0	0	0	0	0	0	0	0	0	0	0	0	0	0	0	0
0	0	0	0	0	0	0	0	0	0	0	0	0	0	0	0	0	0	0	0	0	0	0	0	0	0	0	0	0	0	0	0	0	0	0	0	0	0	0	0	0	0	0	0	0	0	0	0	0	0
0	0	0	0	0	0	0	0	0	0	0	0	0	0	0	0	0	0	0	0	0	0	0	0	0	0	0	0	0	0	0	0	0	0	0	0	0	0	0	0	0	0	0	0	0	0	0	0	0	0
0	0	0	0	0	0	0	0	0	0	0	0	0	0	0	0	0	0	0	0	0	0	0	0	0	0	0	0	0	0	0	0	0	0	0	0	0	0	0	0	0	0	0	0	0	0	0	0	0	0
0	0	0	0	0	0	0	0	0	0	0	0	0	0	0	0	0	0	0	0	0	0	0	0	0	0	0	0	0	0	0	0	0	0	0	0	0	0	0	0	0	0	0	0	0	0	0	0	0	0
0	0	0	0	0	0	0	0	0	0	0	0	0	0	0	0	0	0	0	0	0	0	0	0	0	0	0	0	0	0	0	0	0	0	0	0	0	0	0	0	0	0	0	0	0	0	0	0	0	0
0	0	0	0	0	0	0	0	0	0	0	0	0	0	0	0	0	0	0	0	0	0	0	0	0	0	0	0	0	0	0	0	0	0	0	0	0	0	0	0	0	0	0	0	0	0	0	0	0	0
0	0	0	0	0	0	0	0	0	0	0	0	0	0	0	0	0	0	0	0	0	0	0	0	0	0	0	0	0	0	0	0	0	0	0	0	0	0	0	0	0	0	0	0	0	0	0	0	0	0
0	0	0	0	0	0	0	0	0	0	0	0	0	0	0	0	0	0	0	0	0	0	0	0	0	0	0	0	0	0	0	0	0	0	0	0	0	0	0	0	0	0	0	0	0	0	0	0	0	0
0	0	0	0	0	0	0	0	0	0	0	0	0	0	0	0	0	0	0	0	0	0	0	0	0	0	0	0	0	0	0	0	0	0	0	0	0	0	0	0	0	0	0	0	0	0	0	0	0	0
0	0	0	0	0	0	0	0	0	0	0	0	0	0	0	0	0	0	0	0	0	0	0	0	0	0	0	0	0	0	0	0	0	0	0	0	0	0	0	0	0	0	0	0	0	0	0	0	0	0
0	0	0	0	0	0	0	0	0	0	0	0	0	0	0	0	0	0	0	0	0	0	0	0	0	0	0	0	0	0	0	0	0	0	0	0	0	0	0	0	0	0	0	0	0	0	0	0	0	0
0	0	0	0	0	0	0	0	0	0	0	0	0	0	0	0	0	0	0	0	0	0	0	0	0	0	0	0	0	0	0	0	0	0	0	0	0	0	0	0	0	0	0	0	0	0	0	0	0	0
0	0	0	0	0	0	0	0	0	0	0	0	0	0	0	0	0	0	0	0	0	0	0	0	0	0	0	0	0	0	0	0	0	0	0	0	0	0	0	0	0	0	0	0	0	0	0	0	0	0
0	0	0	0	0	0	0	0	0	0	0	0	0	0	0	0	0	0	0	0	0	0	0	0	0	0	0	0	0	0	0	0	0	0	0	0	0	0	0	0	0	0	0	0	0	0	0	0	0	0
0	0	0	0	0	0	0	0	0	0	0	0	0	0	0	0	0	0	0	0	0	0	0	0	0	0	0	0	0	0	0	0	0	0	0	0	0	0	0	0	0	0	0	0	0	0	0	0	0	0
0	0	0	0	0	0	0	0	0	0	0	0	0	0	0	0	0	0	0	0	0	0	0	0	0	0	0	0	0	0	0	0	0	0	0	0	0	0	0	0	0	0	0	0	0	0	0	0	0	0
0	0	0	0	0	0	0	0	0	0	0	0	0	0	0	0	0	0	0	0	0	0	0	0	0	0	0	0	0	0	0	0	0	0	0	0	0	0	0	0	0	0	0	0	0	0	0	0	0	0
0	0	0	0	0	0	0	0	0	0	0	0	0	0	0	0	0	0	0	0	0	0	0	0	0	0	0	0	0	0	0	0	0	0	0	0	0	0	0	0	0	0	0	0	0	0	0	0	0	0
0	0	0	0	0	0	0	0	0	0	0	0	0	0	0	0	0	0	0	0	0	0	0	0	0	0	0	0	0	0	0	0	0	0	0	0	0	0	0	0	0	0	0	0	0	0	0	0	0	0
0	0	0	0	0	0	0	0	0	0	0	0	0	0	0	0	0	0	0	0	0	0	0	0	0	0	0	0	0	0	0	0	0	0	0	0	0	0	0	0	0	0	0	0	0	0	0	0	0	0
0	0	0	0	0	0	0	0	0	0	0	0	0	0	0	0	0	0	0	0	0	0	0	0	0	0	0	0	0	0	0	0	0	0	0	0	0	0	0	0	0	0	0	0	0	0	0	0	0	0
0	0	0	0	0	0	0	0	0	0	0	0	0	0	0	0	0	0	0	0	0	0	0	0	0	0	0	0	0	0	0	0	0	0	0	0	0	0	0	0	0	0	0	0	0	0	0	0	0	0
0	0	0	0	0	0	0	0	0	0	0	0	0	0	0	0	0	0	0	0	0	0	0	0	0	0	0	0	0	0	0	0	0	0	0	0	0	0	0	0	0	0	0	0	0	0	0	0	0	0
3453	3240	4567	8413	5331	4833	2305	6028	2644	3970	6620	2795	2897	6262	3775	2842	5096	5765	1863	1470	11372	7742	3973	2263	2303	1370	1368	2325	5810	2729	3507	2542	5260	5014	5347	3180	2130	1363	1260	1490	4217	2114	2913	2701	1073	629	2108	927	34416	13346
152.5	151.5	113	138.5	216	181	130.5	166	127	165.5	163.5	148.5	156	149	128.5	108.5	175	133	128.5	111	253.5	257.5	150	120	94.5	77.5	75.5	102	148.5	151	108	95.5	213.5	191.5	119	112	78.5	74	81.5	115	106.5	75.5	123.5	129	70.5	50	74	58	269	279
161.5	146	131	158	124	118	114	158	135	130	106	100.5	103	140.5	172	132	140	146.5	126	141.5	170.5	160	133	103.5	114.5	88.5	72	116	96	73	173	168.5	139	129.5	159.5	169.5	90	100.5	94	74	134	107.5	105	118	66.5	70.5	102.5	82.5	286.5	208
152.5	146	113	138.5	124	118	114	158	127	130	106	100.5	103	140.5	128.5	108.5	140	133	126	111	170.5	160	133	103.5	94.5	77.5	72	102	96	73	108	95.5	139	129.5	119	112	78.5	74	81.5	74	106.5	75.5	105	118	66.5	50	74	58	269	208
0	0	0	0	0	0	0	0	0	0	0	0	0	0	0	0	0	0	0	0	0	0	0	0	0	0	0	0	0	0	0	0	0	0	0	0	0	0	0	0	0	0	0	0	0	0	0	0	0	0
0	0	0	0	0	0	0	0	0	0	0	0	0	0	0	0	0	0	0	0	0	0	0	0	0	0	0	0	0	0	0	0	0	0	0	0	0	0	0	0	0	0	0	0	0	0	0	0	0	0
0.0029721	0.04224	0.070054	0.038116	0.04164	0.0017749	0.0097926	0.046791	0.054522	0.0026054	0.015917	0.0039778	0.15766	0.051969	0.042949	0.015722	0.057095	0.0012294	0.0015664	0.035102	0.044541	0.033397	0.0049969	0.015282	0.0060806	0.023968	0.0085595	0.010879	0.042919	0.049696	0.0022769	0.030639	0.010513	0.057322	0.005547	0.028443	0.001891	0.03671	0.0048239	0.042541	0.0046008	0.059667	0.0035653	0.044966	0.012325	0.059615	0.020399	0.028709	0.040256	0.0029125
0.0043655	0.032669	0.013526	0.0065328	0.015243	0.0035643	0.007785	0.031248	0.02881	0.0034776	0.013394	0.0063608	0.022943	0.0058332	0.027414	0.004843	0.020216	0.0055644	0.0028188	0.030662	0.0086086	0.016164	0.0046755	0.013751	0.003873	0.010229	0.0066572	0.0064582	0.0080017	0.025341	0.0039298	0.012132	0.011432	0.031207	0.0026844	0.0049395	0.0023409	0.014803	0.0040662	0.009494	0.0027046	0.01008	0.0031312	0.016463	0.013036	0.017252	0.0060427	0.0076898	0.0085413	0.0030561
0.039614	0.20401	0.37218	0.19996	0.36933	0.039658	0.24869	0.21278	0.23642	0.048932	0.24476	0.10094	0.2322	0.10384	0.24982	0.093341	0.28099	0.10609	0.0095653	0.18853	0.060485	0.29748	0.18845	0.35735	0.21049	0.42124	0.20258	0.32817	0.087501	0.22754	0.035506	0.40383	0.14417	0.20796	0.16203	0.23902	0.049548	0.33611	0.22268	0.32939	0.19421	0.40966	0.10671	0.35495	0.15379	0.33816	0.30464	0.17314	0.31731	0.10664
0.0094818	0.094343	0.094338	0.043589	0.11442	0.016137	0.025343	0.059549	0.1202	0.0086389	0.037316	0.012278	0.11592	0.024799	0.068046	0.015935	0.057521	0.0091197	0.0074037	0.073458	0.022404	0.052338	0.020179	0.04179	0.018665	0.062864	0.018753	0.034546	0.021154	0.065954	0.01131	0.084376	0.025071	0.085152	0.015458	0.031746	0.0074549	0.064061	0.020712	0.050179	0.016836	0.058797	0.014582	0.10972	0.02183	0.11249	0.021853	0.022902	0.039052	0.014719
0.0041747	0.27417	0.085872	0.01719	0.099504	0.0025404	0.020418	0.19539	0.26379	0.0044646	0.034874	0.010397	0.14782	0.01774	0.14366	0.011459	0.21162	0.0047852	0.0010614	0.34928	0.015009	0.10027	0.01073	0.073748	0.010797	0.084971	0.017412	0.01912	0.021546	0.13512	0.003602	0.078504	0.019561	0.25365	0.0084664	0.024217	0.0026922	0.076687	0.015104	0.045161	0.0092967	0.049256	0.0058486	0.11136	0.023093	0.11993	0.028786	0.017939	0.032321	0.0064978
0.3089	0.03714	0.067877	0.28102	0.069307	0.70773	0.17658	0.060845	0.035009	0.5155	0.13698	0.43257	0.057556	0.42807	0.077074	0.4448	0.073855	0.55634	0.46009	0.034912	0.50339	0.11866	0.25511	0.11606	0.21082	0.091682	0.1747	0.18419	0.24687	0.085294	0.53288	0.080978	0.19478	0.043179	0.29444	0.18488	0.44863	0.11172	0.39735	0.15425	0.25455	0.10318	0.28229	0.066689	0.2402	0.065281	0.27949	0.28481	0.18082	0.51751
0.19018	0.03208	0.059841	0.077098	0.055416	0.049951	0.17821	0.047561	0.031707	0.080694	0.19053	0.093415	0.043445	0.080698	0.057373	0.095322	0.034702	0.012245	0.093937	0.035306	0.086311	0.068975	0.14669	0.099703	0.16474	0.048859	0.15284	0.14634	0.11592	0.06202	0.098753	0.062594	0.22675	0.034826	0.12701	0.12228	0.1242	0.0855	0.039527	0.089089	0.11381	0.051464	0.18748	0.057735	0.17207	0.052136	0.063488	0.13184	0.11045	0.082339
0.07814	0.052105	0.072507	0.086225	0.052275	0.052833	0.070971	0.057995	0.047953	0.075792	0.080448	0.073053	0.062047	0.077045	0.048039	0.074921	0.060175	0.067372	0.050136	0.055018	0.062743	0.056757	0.079911	0.051736	0.080368	0.067654	0.074827	0.0756	0.089131	0.048246	0.072137	0.064244	0.074715	0.054353	0.08423	0.075914	0.079504	0.056694	0.066535	0.075526	0.077791	0.076553	0.079807	0.048108	0.070184	0.056324	0.051991	0.075484	0.079546	0.065185
0.32081	0.057071	0.084117	0.21306	0.07231	0.078671	0.16068	0.078121	0.057868	0.20999	0.15249	0.20147	0.061489	0.17	0.063214	0.19988	0.075654	0.19106	0.3377	0.063196	0.11843	0.11269	0.24589	0.088633	0.26154	0.11131	0.28161	0.12262	0.3155	0.059295	0.19778	0.096139	0.19053	0.063376	0.26685	0.24312	0.24668	0.079538	0.16424	0.11527	0.29279	0.1203	0.28078	0.064489	0.18929	0.075588	0.073629	0.17637	0.1273	0.16163
0.0074736	0.013355	0.008678	0.0054316	0.017546	0.0021262	0.013913	0.014421	0.012204	0.010162	0.042159	0.0092253	0.012037	0.0035075	0.051029	0.0035658	0.0081267	0.002	0.0030018	0.019314	0.024772	0.029878	0.012949	0.017544	0.0070809	0.0072284	0.024948	0.011549	0.020132	0.036209	0.0080519	0.013616	0.04411	0.020138	0.0052043	0.0058382	0.0034003	0.019589	0.0030258	0.0097439	0.005141	0.0062614	0.0077777	0.011802	0.051177	0.010892	0.0045172	0.0080252	0.0079618	0.0032448
0.033886	0.16082	0.07101	0.031782	0.093007	0.045009	0.087629	0.1953	0.11151	0.039745	0.051129	0.056316	0.086879	0.036501	0.17139	0.04021	0.12005	0.044195	0.032717	0.11522	0.053309	0.11339	0.030426	0.12441	0.025548	0.069998	0.03711	0.060524	0.031336	0.20529	0.033774	0.072953	0.058364	0.14884	0.02808	0.039607	0.033651	0.11859	0.061942	0.079363	0.028267	0.054785	0.028035	0.11371	0.053012	0.092335	0.14516	0.073102	0.056449	0.036265
0	0	0	0	0	0	0	0	0	0	0	0	0	0	0	0	0	0	0	0	0	0	0	0	0	0	0	0	0	0	0	0	0	0	0	0	0	0	0	0	0	0	0	0	0	0	0	0	0	0
0	0	0	0	0	0	0	0	0	0	0	0	0	0	0	0	0	0	0	0	0	0	0	0	0	0	0	0	0	0	0	0	0	0	0	0	0	0	0	0	0	0	0	0	0	0	0	0	0	0
0.7424	0	0	0.26553	0	0.84422	0.013124	0	0	0.84776	0.044195	0.56385	0	0.48481	0	0.57308	0	0.74672	0.9991	0	0.55274	0.039412	0.29825	0	0.21552	0	0.17091	0	0.5552	0	0.81052	0	0.23062	0	0.47869	0.28838	0.87674	0	0.091737	0	0.34534	0	0.56826	0	0.30718	0	0	0.18677	0	0.65596
0	0	0	0	0	0.024421	0	0	0	0	0	0	0	0	0	0	0	0.010367	0	0	0	0	0	0	0	0	0	0	0	0	0	0	0	0	0	0	0	0	0	0	0	0	0	0	0	0	0.015737	0	0	0
0	0.035747	0.077252	0.064762	0.15134	0	0.0024132	0.07788	0.079509	0	0.066803	0	0.056691	0	0.059027	0	0.0052666	0	0	0.10904	0	0.045408	0.0083973	0.10323	0.0010306	0.010983	0.0025058	0.038926	0.006221	0.038367	0.0085704	0.11412	0.063972	0.075866	2.6226e-06	0.009435	0	0.078442	0	0.0043448	0.0010769	0.0042755	0.033421	0.11719	0.003963	0.13967	0	0	0.012823	0
0	0.018877	0	0	0	0	0	0.0012137	0.007578	0	0	0	0.0038542	0	0.0031201	0	0.060373	0	0	0.11485	0	0.0021106	0	0.019903	0	0.0046421	0	0	0	0.0039513	0	0	0	0.023907	0	0	0	0.0033394	0	0.0024905	0	0	0	0.0023267	0	0.0010668	3.4311e-06	0	0	0
0	0	0	0	0	0	0	0	0	0	0	0	0	0	0	0	0	0	0	0	0	0	0	0	0	0	0	0	0	0	0	0	0	0	0	0	0	0	0	0	0	0	0	0	0	0	0	0	0	0
0	0.0068301	0	0	0	0	0	0.010363	0	0	0	0	0	0	0	0	0.0028539	0	0	0.017991	0	0	0	0	0	0	0	0	0	0.00079133	0	0	0	0	0	0	0	0	0	0	0	0	0	0	0	0	0	0	0	0
0	0	0	0	0	0	0	0	0	0	0	0	0	0	0	0	0	0	0	0	0	0	0	0	0	0	0	0	0	0	0	0	0	0	0	0	0	0	0	0	0	0	0	0	0	0	0	0	0	0
0.18135	0.87774	0.74985	0.54317	0.73633	0.13136	0.97546	0.74352	0.82588	0.11879	0.7668	0.41902	0.45165	0.33003	0.63859	0.33332	0.64865	0.24291	0.00090498	0.68605	0.28007	0.82899	0.63286	0.84049	0.76206	0.9079	0.67625	0.96107	0.21247	0.78922	0.14814	0.78085	0.57414	0.72902	0.44734	0.57094	0.066223	0.79173	0.87744	0.71128	0.63621	0.65401	0.39094	0.79033	0.45739	0.66915	0.90377	0.67638	0.80968	0.34404
0	0	0	0	0.030548	0	0.0065956	0.021926	0	0.033448	0.12114	0.014189	0	0	0.16499	0	0	0	0	0.037808	0.04445	0.045357	0.056364	0.036371	0	0	0.092458	0	0.08268	0.074699	0.032769	0.026552	0.13121	0.042586	0	0	0	0.037103	0	0.00058349	0	0	0.0072105	0	0.19254	0	0	0	0	0
0.076254	0.06081	0.1729	0.12653	0.081778	0	0.0024053	0.1451	0.087032	0	0.0010598	0.0029394	0.4878	0.18516	0.13427	0.093602	0.28286	0	0	0.034258	0.12274	0.038719	0.0041299	0	0.021388	0.076476	0.057876	0	0.14343	0.092971	0	0.078481	5.755e-05	0.12863	0.073975	0.13124	0.057039	0.089385	0.03082	0.2813	0.01737	0.34171	0.00017197	0.090155	0.038919	0.19011	0.080485	0.13686	0.1775	0
0	0	0	0	0	0	0	0	0	0	0	0	0	0	0	0	0	0	0	0	0	0	0	0	0	0	0	0	0	0	0	0	0	0	0	0	0	0	0	0	0	0	0	0	0	0	0	0	0	0
0	0	0	0	0	0	0	0	0	0	0	0	0	0	0	0	0	0	0	0	0	0	0	0	0	0	0	0	0	0	0	0	0	0	0	0	0	0	0	0	0	0	0	0	0	0	0	0	0	0
0	0	0	0	0	0	0	0	0	0	0	0	0	0	0	0	0	0	0	0	0	0	0	0	0	0	0	0	0	0	0	0	0	0	0	0	0	0	0	0	0	0	0	0	0	0	0	0	0	0
0	0	0.0022068	0	0	0	0	0	0	0	0	0	0	0	0	0	0	0	0	0	0	0	0	0	0	0	0	0	0	0	0	0	0	0	0	0	0	0	0	0	0	0	0	0	0	0	0	0	0	0
0	0	0	0	0	0	0	0	0	0	0	0	0	0	0	0	0	0	0	0	0	0	0	0	0	0	0	0	0	0	0	0	0	0	0	0	0	0	0	0	0	0	0	0	0	0	0	0	0	0
0.15527	0	0.023617	0.046175	0	0	0	0	0	0	0	0	0.012739	0.015587	0	0.0089886	0	0.15623	0.30452	0	0.022345	0	0	0	0	0	0	0	0.017464	0	0	0	0	0	0	0.0325	0	0	0	0	0	0	0	0	0.051005	0	0	0	0.0033319	0.087026
0.28945	0.13753	0.20018	0.36438	0.17387	0.40296	0.20799	0.13281	0.14664	0.39775	0.18652	0.34206	0.16531	0.37564	0.12886	0.36066	0.23684	0.50718	0.33002	0.11649	0.33908	0.19767	0.29538	0.17494	0.30144	0.24212	0.2613	0.22385	0.3209	0.14114	0.3889	0.19354	0.20857	0.12954	0.34432	0.31192	0.39918	0.17157	0.35477	0.2204	0.3451	0.27081	0.31138	0.17249	0.2312	0.17134	0.32853	0.27297	0.2512	0.37863
0	0	0	0	0	0	0	0.026441	0.023858	0	0	0	0	0	0	0	0	0	0	0.075291	0	0	0	0	0	0	0	0	0	0	0	0	0	0	0	0	0	0	0	0	0	0	0	0	0	0	0	0	0	0
0	0	0	0	0	0	0	0	0	0	0	0	0	0	0	0	0	0	0	0	0	0	0	0	0	0	0	0	0	0	0	0	0	0	0	0	0	0	0	0	0	0	0	0	0	0	0	0	0	0
0	0	0	0	0	0	0	0	0	0	0	0	0	0	0	0	0	0	0	0	0	0	0	0	0	0	0	0	0	0	0	0	0	0	0	0	0	0	0	0	0	0	0	0	0	0	0	0	0	0
0.080308	0.025611	0.12842	0.075224	0.089614	0.15688	0.082167	0.067311	0.072844	0.055529	0.04913	0.062599	0.15261	0.16909	0.078752	0.12919	0.13971	0.18582	0.089477	0.058748	0.10548	0.13409	0.079782	0.055137	0.0289	0.11108	0.040208	0.10421	0.017224	0.10236	0.053751	0.06267	0.041932	0.05427	0.0501	0.059955	0.04359	0.099386	0.1979	0.15262	0.10737	0.098617	0.029902	0.11045	0.039719	0.095551	0.27304	0.073242	0.10273	0.053035
0.16989	0.052078	0.13373	0.31931	0.090646	0.24792	0.021815	0.035117	0.12873	0.28616	0.28684	0.38851	0.076522	0.29603	0.09611	0.23146	0.1157	0.37042	0.34022	0.14033	0.24519	0.11579	0.2278	0.11455	0.21066	0.10816	0.2028	0.18883	0.25912	0.041147	0.28114	0.121	0.17542	0.034583	0.28884	0.33214	0.28117	0.12235	0.10689	0.088133	0.18654	0.24933	0.25946	0.098065	0.24119	0.064148	0.068877	0.20245	0.2095	0.30852
0.14228	0.032778	0.0043811	0	0.05299	0.10755	0.080745	0.034382	0.079348	0.10053	0.036983	0.098842	0.040052	0.00057947	0.014496	0.034267	0.048434	0.099319	0.063708	0.10073	0.019498	0.081822	0.050944	0.064621	0.01813	0.11042	0.031663	0.029461	0.012269	0.036424	0.11351	0.068788	0.12139	0.044505	0.031711	0.020988	0.012073	0.032758	0	0.0097548	0.032153	0.011885	0.032764	0.066023	0.039504	0.058684	0.011042	0.081105	0	0.058231
0.070253	0.065012	0.035489	0	0.033581	0.059774	0.098987	0.05486	0.068984	0.030021	0.035961	0	0.02018	0.0046865	0.017181	0.019047	0.10187	0.086056	0.02734	0.016333	0.022787	0.028403	0	0.018845	0.00099725	0.075758	0	0	0.0046727	0.011909	0.028366	0.030407	0.036119	0.047256	0.0016366	0.011232	0	0.0086803	0.013274	0	0.029382	0.034762	0.035076	0.043068	0.0094168	0.05347	0.028462	0.023432	0.0026146	0.046636
0.039198	0.07992	0.061874	0	0.08086	0.05077	0.077423	0.078241	0.05316	0.019677	0.030947	0.020952	0.044077	0.0076976	0.038548	0.041138	0.087932	0.069493	0.014128	0.054678	0.0064246	0.029548	0	0.039232	0.015525	0.057562	0	0.024541	0	0.038263	0.017275	0.064328	0.020671	0.074463	0	0.007878	0	0.033515	0.024514	0.024276	0.036804	0.051624	0	0.021965	0	0.056869	0.055801	0.035643	0	0.02733
204.86	133.87	96.799	137.46	121.76	224.06	187.65	134.16	114.23	208.03	187.07	203.24	72.734	155.08	155.59	182.88	94.241	155.19	214.92	122.97	187.69	142.88	166.88	168.57	175.13	110.97	172.58	188.8	144.16	154.68	215.28	120.67	211.36	120.18	167.53	142.14	189.25	159.27	159.83	126.67	163.42	87.344	195.59	131.09	205.57	106.44	154.89	185.37	124.76	194.55
39.455	57.784	46.959	57.771	35.492	33.885	46.152	68.406	32.084	28.68	54.874	50.416	44.887	80.675	66.982	71.14	39.099	35.686	41.104	47.805	80.94	55.888	37.722	42.366	52.329	31.514	27.485	44.599	62.702	71.498	34.069	39.043	35.946	46.639	43.997	59.328	53.34	66.674	61.659	72.08	37.086	34.426	33.366	44.084	59.149	44.806	58.719	73.378	71.354	53.855
0.1926	0.43163	0.48512	0.42027	0.2915	0.15123	0.24595	0.50987	0.28086	0.13787	0.29333	0.24806	0.61714	0.52022	0.43051	0.389	0.41488	0.22995	0.19125	0.38875	0.43125	0.39115	0.22604	0.25132	0.2988	0.28397	0.15926	0.23622	0.43495	0.46222	0.15826	0.32354	0.17007	0.38808	0.26263	0.41739	0.28185	0.41863	0.38578	0.56905	0.22693	0.39415	0.17059	0.33629	0.28774	0.42095	0.3791	0.39585	0.57194	0.27682
0.65514	0.6203	0.71691	1.2815	1.0975	2.0326	0.2083	-0.47977	1.159	0.65419	1.0514	1.571	0.53007	-0.045779	-0.18527	1.9804	0.42985	0.93138	1.5558	0.0082716	2.9298	0.18147	0.95226	0.73682	-0.11207	1.3382	1.4506	0.047892	0.8639	-0.49221	1.3663	1.1294	0.87504	0.28101	1.6178	0.30031	1.4355	-0.78674	0.18748	0.036499	1.0203	0.90364	0.55318	0.4033	2.9075	0.4048	1.7767	1.3301	-1.0766	0.72028
1.9424	2.4329	2.1892	3.6806	2.8709	6.5242	1.5049	1.908	2.738	1.6584	3.4053	4.4704	1.8929	1.585	2.1849	6.8686	1.6622	2.5048	4.5953	1.2996	10.854	1.2395	2.2477	2.0296	1.7539	3.3218	4.0723	1.4654	2.1866	2.3601	4.0757	2.7998	2.3504	1.469	4.4428	2.4471	3.7573	2.582	2.1179	2.7005	2.7253	2.6793	1.629	1.6814	10.794	1.7279	5.3605	4.6757	4.6849	1.9198
0.13642	0.094383	0.12756	0.1235	0.15687	0.21505	0.10814	0.074378	0.17603	0.1593	0.1318	0.15273	0.12362	0.088684	0.079588	0.11367	0.11992	0.14662	0.16864	0.099372	0.16588	0.093841	0.15166	0.12415	0.094473	0.17608	0.19521	0.10921	0.14293	0.074801	0.17621	0.14815	0.15199	0.10364	0.15452	0.080748	0.14514	0.076925	0.096982	0.077329	0.14307	0.14552	0.1383	0.11247	0.2121	0.11646	0.16029	0.12565	0.068134	0.11685
3.25	3.5778	3.375	3.75	3.1494	3.0306	3.5778	3.0306	3.0244	2.5	3.2744	3.2028	3.5778	4	3.625	3.1494	3.5778	3.2028	3.2744	3.625	3.625	3.3278	3.5778	3.5778	3.2806	3.2744	3.25	3.1494	3.4528	3.5	2.7718	3.625	3.1494	3.75	3.5	3.875	3.4528	3.5	3.5778	3.625	3.5778	2.6468	2.9056	3.4056	3.5778	3.2744	2.875	3.75	3.375	3.875
0.32938	0.5473	0.70432	0.36291	0.83919	0.26448	0.70747	0.303	0.34308	0.33106	0.3376	0.35299	0.51347	0.25154	0.56844	0.34782	0.46416	0.24902	0.70348	1.34	0.32423	0.40052	0.77634	1.8155	0.5977	0.95174	0.70434	0.56642	1.1403	1.6279	0.31205	1.3072	1.0937	1.6234	0.28833	0.38852	0.3093	0.36398	0.39572	0.51469	1.3326	0.32449	1.8362	0.81497	1.0608	0.36342	0.60054	0.61882	0.24315	0.22114
0.97006	0.97649	0.95475	0.98433	0.90558	0.96771	0.95297	0.99069	0.95286	0.94376	0.98406	0.98018	0.96353	0.99443	0.98178	0.9901	0.95668	0.9718	0.94073	0.91621	0.99294	0.98155	0.92161	0.85514	0.96874	0.86533	0.87149	0.95932	0.95782	0.95391	0.96253	0.87811	0.87962	0.89359	0.97857	0.98414	0.98434	0.98823	0.98513	0.98572	0.86127	0.96079	0.76681	0.94017	0.95664	0.97408	0.97475	0.98337	0.99314	0.98912
0.077087	0.044645	0.075301	0.081433	0.093235	0.16431	0.049325	0.043024	0.10279	0.094157	0.086668	0.094853	0.068768	0.055471	0.033849	0.073002	0.065695	0.10031	0.083657	0.028942	0.12741	0.051893	0.0765	0.04318	0.048153	0.080001	0.11958	0.055382	0.0727	0.020939	0.11954	0.062328	0.067369	0.038289	0.11003	0.040071	0.099429	0.040203	0.052988	0.045476	0.047122	0.082789	0.035293	0.046961	0.13551	0.064883	0.087854	0.07344	0.046625	0.080248
0.85033	0.79813	0.86069	0.88803	0.85255	0.90544	0.80187	0.86509	0.86231	0.86947	0.86582	0.85422	0.82892	0.88002	0.78726	0.85358	0.84847	0.90173	0.77894	0.68746	0.87953	0.85235	0.81395	0.71795	0.82778	0.78486	0.85214	0.83508	0.80429	0.67791	0.8796	0.75846	0.78858	0.73295	0.8952	0.83359	0.89204	0.83902	0.84333	0.8669	0.71068	0.86139	0.64677	0.77086	0.76555	0.85302	0.82592	0.82453	0.90251	0.89747
113.04	130.81	76.46	74.879	103.88	122.24	136.66	127.48	111.64	100.84	143.54	118.53	65.284	84.752	141.87	99.34	79.268	70.709	94.005	125.91	106.71	118.88	97.822	138.35	106.18	82.591	104.51	142.72	75.097	140.36	112.14	97.514	148.57	115.41	93.419	87.411	94.582	134.12	97.575	94.886	93.259	58.113	115.34	116.39	142.68	90.823	108.22	123.73	85.68	105.23
43.07	59.962	43.243	39.897	35.133	28.671	52.419	71.925	32.37	25.346	59.956	55.218	41.754	52.435	66.377	54.817	36.056	27.262	40.505	44.033	59.919	53.408	34.667	41.442	41.407	30.833	26.328	41.51	42.759	66.864	39.476	40.336	46.049	49.551	30.623	43.093	37.47	59.352	51.107	60.683	35.052	28.72	30.009	41.293	65.143	44.164	47.347	61.083	55.529	40.224
0.38103	0.45838	0.56557	0.53282	0.33821	0.23455	0.38359	0.5642	0.28995	0.25135	0.4177	0.46584	0.63958	0.61868	0.46785	0.55181	0.45486	0.38556	0.43088	0.34972	0.56149	0.44925	0.35439	0.29954	0.38995	0.37332	0.25192	0.29084	0.56938	0.47637	0.35203	0.41364	0.30994	0.42933	0.32781	0.49299	0.39616	0.44253	0.52377	0.63953	0.37586	0.49421	0.26018	0.35477	0.45657	0.48626	0.43751	0.49367	0.6481	0.38223
0.80184	0.43145	0.86965	1.4752	1.4725	1.2989	0.1915	-0.49406	1.0652	1.5073	0.68142	1.0118	1.1086	0.30518	-0.55742	-0.50276	0.75297	0.97606	0.58978	0.30664	-0.12037	0.38191	1.0493	0.97711	0.19233	1.3378	1.5214	0.21775	1.2623	-0.19058	1.0659	1.0709	-0.057653	0.32682	1.6525	0.5514	1.5742	-0.1315	0.58611	0.0071269	0.84055	0.7165	1.1671	0.52166	-0.62247	0.21022	1.6786	0.56777	-0.24883	0.9258
2.4622	2.3169	2.4369	3.8628	4.39	3.3807	1.8529	1.9942	2.5312	3.7937	2.6858	3.5567	3.5281	1.5457	2.455	1.6091	2.2703	2.2591	1.611	1.4608	1.6883	1.7085	2.5973	2.3196	1.3844	3.3259	3.4742	1.2222	3.1098	1.841	3.1448	2.6039	1.2416	1.8889	4.8609	1.8694	4.3303	2.0703	2.4939	1.6762	2.0502	1.8278	2.8218	1.76	2.1395	1.521	4.7426	2.2207	1.672	2.5686
0.11951	0.086892	0.14369	0.18213	0.17403	0.18418	0.092787	0.068461	0.17136	0.22492	0.10593	0.10255	0.14341	0.11488	0.074001	0.087056	0.1343	0.17396	0.13055	0.11009	0.088373	0.092222	0.1578	0.13889	0.11259	0.18381	0.23464	0.11562	0.18313	0.076921	0.13877	0.14828	0.10371	0.10008	0.18729	0.11545	0.16922	0.082097	0.10659	0.089212	0.14599	0.15916	0.17207	0.12143	0.076036	0.11315	0.17325	0.097091	0.087943	0.12998
3.7028	3.7028	3.1494	3.2028	3.375	2.9056	3.5778	3.0778	2.9056	2.6468	3.1556	3.875	3.2744	3.0244	3.75	3.3278	3.2744	2.7718	3.25	3.75	3.4528	3.5	2.8994	3.5	3.4528	3.2806	2.6085	3.4528	2.7718	3.625	3.4528	3.7028	3.5	3.625	3.1494	3.5	3.2806	3.625	3.5	3.3278	3.1556	2.5	3.2806	3.5778	3.625	3.375	3.375	3.875	3.625	3.5778
0.34647	0.55737	0.69607	0.38566	0.85278	0.33344	0.72425	0.30152	0.34274	0.36945	0.35846	0.41019	0.51199	0.24595	0.5718	0.38961	0.46727	0.25487	1.0441	1.3187	0.40055	0.40794	0.86491	1.9136	0.64705	0.9513	0.7862	0.60448	1.3513	1.6546	0.40485	1.3362	1.1972	1.6256	0.28769	0.38902	0.38286	0.36929	0.40638	0.52544	1.3845	0.31324	2.0324	0.83717	1.2334	0.35909	0.62265	0.9026	0.24463	0.24181
0.97329	0.97771	0.94768	0.96618	0.90207	0.94268	0.9624	0.99166	0.95377	0.9202	0.98571	0.98064	0.95815	0.98737	0.98139	0.98141	0.94923	0.95191	0.9095	0.90303	0.98411	0.97952	0.89813	0.84148	0.94622	0.8593	0.84308	0.94983	0.89711	0.94715	0.96309	0.88328	0.91943	0.90499	0.95651	0.9703	0.9606	0.98489	0.97775	0.97945	0.83926	0.94692	0.68263	0.93016	0.95807	0.97394	0.96035	0.96505	0.9887	0.97863
0.064729	0.040217	0.088054	0.12441	0.10512	0.12219	0.044046	0.039566	0.10074	0.1352	0.062519	0.053566	0.084879	0.073604	0.031586	0.045563	0.075731	0.11962	0.045015	0.032432	0.05122	0.051074	0.080019	0.048819	0.057287	0.083763	0.14981	0.060484	0.093019	0.021663	0.081651	0.063456	0.044671	0.038424	0.13431	0.059034	0.11933	0.042055	0.056581	0.053811	0.047386	0.090782	0.045364	0.050803	0.028586	0.063351	0.10041	0.042209	0.061055	0.084578
0.84517	0.7944	0.86636	0.89362	0.85285	0.88834	0.80309	0.86593	0.86298	0.86941	0.85876	0.84293	0.83181	0.88285	0.78735	0.84023	0.8481	0.90229	0.73079	0.69012	0.85622	0.85229	0.81348	0.71612	0.82782	0.78612	0.85616	0.83354	0.8032	0.67382	0.86137	0.7603	0.77381	0.73397	0.9006	0.8375	0.89918	0.83643	0.84114	0.86791	0.7065	0.86226	0.63756	0.77023	0.72334	0.85399	0.83261	0.77856	0.90296	0.89063
92.307	97.913	57.655	51.235	76.973	73.227	108.56	97.407	82.827	72.981	120.77	88.307	48.178	55.173	111.58	68.558	49.856	30.132	70.531	93.13	72.028	89.088	75.939	105.46	84.659	61.754	83.923	110.67	58.837	106.54	82.106	73.689	124.33	87.371	72.046	68.237	71.12	103.5	61.119	71.358	71.125	43.344	93.749	87.12	119.15	67.198	61.817	93.897	63.427	69.862
34.228	50.985	33.595	30.681	30.155	21.323	42.885	56.964	28.916	22.942	55.679	46.637	32.741	35.388	59.79	41.788	26.542	17.362	34.974	39.894	44.64	44.244	34.616	38.15	39.04	26.65	25.836	37.239	37.657	54.787	36.318	36.271	42.778	42.095	27.375	36.616	32.535	50.257	39.116	48.328	32.187	23.219	28.775	34.295	61.865	35.231	31.783	49.591	44.216	32.877
0.37081	0.52072	0.58269	0.59884	0.39177	0.2912	0.39504	0.5848	0.34911	0.31436	0.46105	0.52812	0.67957	0.6414	0.53584	0.60953	0.53237	0.5762	0.49587	0.42837	0.61976	0.49664	0.45585	0.36177	0.46115	0.43156	0.30785	0.33647	0.64001	0.51425	0.44233	0.49222	0.34406	0.48179	0.37997	0.5366	0.45747	0.48556	0.64	0.67726	0.45254	0.53569	0.30693	0.39365	0.51924	0.52428	0.51414	0.52814	0.69711	0.47059
0.82267	0.88002	1.1762	1.8328	1.6686	1.8879	0.44573	-0.22644	1.5248	1.7741	1.0003	1.0868	1.2419	0.94805	-0.26243	0.094052	1.3295	1.5506	0.90389	0.61384	0.22995	0.79463	1.0142	1.3168	0.31782	1.6181	1.6482	0.58704	1.3127	-0.077767	1.1781	1.3872	0.22092	0.65362	1.7331	0.81614	2.237	0.13189	0.619	0.33614	0.83299	1.0416	1.2211	0.84491	-0.87609	0.56931	1.9126	0.70261	0.10989	0.95136
2.2177	2.6022	2.9911	5.2378	4.8585	5.3167	1.7094	1.7798	3.9117	4.8619	3.2605	3.445	3.491	2.3489	1.605	1.2354	3.3002	3.7562	2.0999	1.7163	1.4515	2.2593	2.655	3.216	1.4823	4.2114	4.0529	1.5207	3.271	1.4799	3.2672	3.4373	1.3929	2.026	4.9117	2.272	7.6703	1.5106	1.9437	1.7154	2.0055	2.4568	2.9752	2.1723	2.5872	1.7393	6.0571	2.0902	1.3193	2.5361
0.14225	0.10806	0.17908	0.23472	0.21079	0.26216	0.11327	0.086192	0.21827	0.26438	0.10729	0.12235	0.17368	0.16617	0.080205	0.11555	0.1961	0.26591	0.15785	0.12884	0.11386	0.11836	0.15373	0.16023	0.11928	0.22059	0.24794	0.13818	0.19363	0.091815	0.15658	0.17943	0.11228	0.12183	0.20918	0.13961	0.20504	0.098452	0.13179	0.1105	0.15669	0.19242	0.17727	0.14789	0.075489	0.13839	0.21198	0.12134	0.11116	0.1517
3.5	3.75	2.6085	2.5218	3.0778	2.375	3.5778	3.625	2.7744	2.305	3.5	3.625	2.7718	2.375	3.4528	3.1494	2.9772	1.6216	2.7718	3.5778	3.5778	3.4528	3.0244	3.0244	3.25	2.9772	2.5218	2.9056	2.375	3.875	3.1494	3.2744	3.4528	3.7028	2.7718	3.25	3.0778	3.5	3.1494	3.5	3.1494	2.2169	3.2806	3.2806	3.625	2.6468	3.2028	3.4528	3.4528	2.9056
0.33871	0.55177	0.67862	0.37841	0.83878	0.32296	0.70546	0.30082	0.35482	0.38165	0.36364	0.38904	0.51009	0.23491	0.57267	0.37472	0.45567	0.24284	0.99444	1.3316	0.39078	0.40558	0.84206	1.9152	0.62997	0.9378	0.78834	0.61924	1.306	1.6617	0.40236	1.3332	1.1786	1.6115	0.29308	0.38515	0.37795	0.3798	0.40678	0.4925	1.3495	0.29673	2.0176	0.82378	1.2029	0.36313	0.5744	0.8491	0.24047	0.23232
0.95896	0.96947	0.91614	0.9441	0.86987	0.90282	0.94531	0.98672	0.93992	0.90028	0.9831	0.97424	0.93261	0.97409	0.97699	0.96953	0.90936	0.89536	0.88514	0.8805	0.97228	0.9705	0.90082	0.81337	0.94125	0.81614	0.83628	0.93644	0.87097	0.92107	0.95681	0.85601	0.90821	0.8706	0.94503	0.9594	0.94984	0.9784	0.96208	0.96977	0.81474	0.9258	0.65931	0.90083	0.95489	0.95813	0.91967	0.9508	0.98256	0.96993
0.077196	0.050691	0.10923	0.16257	0.1282	0.17849	0.053205	0.050775	0.12919	0.1576	0.059029	0.065956	0.10182	0.11053	0.034782	0.061768	0.11344	0.18515	0.056479	0.03854	0.067021	0.067154	0.077651	0.057604	0.060918	0.10232	0.15631	0.073105	0.098659	0.027238	0.092028	0.077067	0.048773	0.04734	0.14683	0.072251	0.15115	0.050892	0.068918	0.067323	0.051147	0.11137	0.046788	0.062868	0.025826	0.077031	0.12177	0.057718	0.078049	0.099677
0.84668	0.79627	0.86569	0.89526	0.85257	0.89022	0.80411	0.86701	0.86081	0.8635	0.85565	0.84725	0.83515	0.88703	0.78717	0.84516	0.8511	0.90657	0.73739	0.68828	0.85873	0.85461	0.81646	0.7145	0.82983	0.78655	0.85337	0.83125	0.80335	0.67402	0.86047	0.75889	0.77426	0.73368	0.89744	0.83983	0.89892	0.83505	0.83973	0.86938	0.70725	0.86804	0.63633	0.77177	0.72475	0.85304	0.83718	0.79174	0.9048	0.89388
0	0	0	0	0	0	0	0	0	0	0	0	0	0	0	0	0	0	0	0	0	0	0	0	0	0	0	0	0	0	0	0	0	0	0	0	0	0	0	0	0	0	0	0	0	0	0	0	0	0
0.001855	0.001855	0.001252	0.001252	0.001508	0.001508	0.001945	0.001945	0.002151	0.002151	0.001877	0.001877	0.00151	0.00151	0.00185	0.00185	0.001073	0.001073	0.00206	0.00206	0.0021	0.0021	0.00208	0.00208	0.001636	0.001636	0.002113	0.002113	0.001027	0.001027	0.001521	0.001521	0.001331	0.001331	0.002116	0.002116	0.001911	0.001911	0.002254	0.002254	0.002164	0.002164	0.001854	0.001854	0	0	0.002175	0.002175	0.002099	0.002099
0.002623	0.002623	0.003607	0.003607	0.003302	0.003302	0.002536	0.002536	0.002751	0.002751	0.00306	0.00306	0.003283	0.003283	0.003051	0.003051	0.003768	0.003768	0.002655	0.002655	0.002873	0.002873	0.002762	0.002762	0.003279	0.003279	0.00247	0.00247	0.003643	0.003643	0.003639	0.003639	0.003599	0.003599	0.0028	0.0028	0.002836	0.002836	0.003156	0.003156	0.00291	0.00291	0.002864	0.002864	8e-06	8e-06	0.002904	0.002904	0.003473	0.003473
0.005092	0.005092	0.004501	0.004501	0.005548	0.005548	0.005645	0.005645	0.006092	0.006092	0.005438	0.005438	0.004799	0.004799	0.005813	0.005813	0.005194	0.005194	0.005325	0.005325	0.006156	0.006156	0.006095	0.006095	0.004725	0.004725	0.006466	0.006466	0.004922	0.004922	0.004845	0.004845	0.005124	0.005124	0.006577	0.006577	0.005459	0.005459	0.006534	0.006534	0.00606	0.00606	0.005683	0.005683	8e-06	8e-06	0.005899	0.005899	0.006851	0.006851
0.006853	0.006853	0.0072	0.0072	0.005763	0.005763	0.006955	0.006955	0.007277	0.007277	0.007189	0.007189	0.006897	0.006897	0.006441	0.006441	0.006083	0.006083	0.007225	0.007225	0.006725	0.006725	0.006264	0.006264	0.007547	0.007547	0.006909	0.006909	0.00738	0.00738	0.006678	0.006678	0.006661	0.006661	0.006678	0.006678	0.006612	0.006612	0.008352	0.008352	0.007918	0.007918	0.006351	0.006351	8e-06	8e-06	0.006897	0.006897	0.008168	0.008168
0.008784	0.008784	0.00819	0.00819	0.01	0.01	0.008724	0.008724	0.0086	0.0086	0.010906	0.010906	0.009304	0.009304	0.009906	0.009906	0.008774	0.008774	0.009141	0.009141	0.010628	0.010628	0.008895	0.008895	0.009015	0.009015	0.008036	0.008036	0.007783	0.007783	0.009737	0.009737	0.010006	0.010006	0.009712	0.009712	0.009149	0.009149	0.009069	0.009069	0.010222	0.010222	0.010483	0.010483	8e-06	8e-06	0.010048	0.010048	0.010707	0.010707
0.011138	0.011138	0.011665	0.011665	0.012025	0.012025	0.011982	0.011982	0.011961	0.011961	0.011512	0.011512	0.011673	0.011673	0.010976	0.010976	0.010989	0.010989	0.011348	0.011348	0.011517	0.011517	0.011158	0.011158	0.011657	0.011657	0.012509	0.012509	0.010467	0.010467	0.011253	0.011253	0.01051	0.01051	0.012447	0.012447	0.010841	0.010841	0.014786	0.014786	0.011304	0.011304	0.011081	0.011081	8e-06	8e-06	0.010922	0.010922	0.013422	0.013422
0.012746	0.012746	0.01246	0.01246	0.012594	0.012594	0.012618	0.012618	0.013048	0.013048	0.012835	0.012835	0.013053	0.013053	0.0126	0.0126	0.01318	0.01318	0.013249	0.013249	0.012914	0.012914	0.011543	0.011543	0.013002	0.013002	0.012798	0.012798	0.013246	0.013246	0.013444	0.013444	0.014936	0.014936	0.012504	0.012504	0.013759	0.013759	0.015977	0.015977	0.015255	0.015255	0.011797	0.011797	8e-06	8e-06	0.012689	0.012689	0.015611	0.015611
0.015556	0.015556	0.015651	0.015651	0.016464	0.016464	0.014878	0.014878	0.016023	0.016023	0.01634	0.01634	0.015385	0.015385	0.015687	0.015687	0.014674	0.014674	0.015594	0.015594	0.016498	0.016498	0.014592	0.014592	0.014753	0.014753	0.015645	0.015645	0.015121	0.015121	0.016289	0.016289	0.015257	0.015257	0.016446	0.016446	0.016285	0.016285	0.017928	0.017928	0.017467	0.017467	0.016883	0.016883	8e-06	8e-06	0.014354	0.014354	0.019472	0.019472
0.017083	0.017083	0.017895	0.017895	0.016913	0.016913	0.017037	0.017037	0.017318	0.017318	0.018425	0.018425	0.0173	0.0173	0.018481	0.018481	0.016962	0.016962	0.018729	0.018729	0.018522	0.018522	0.016542	0.016542	0.018641	0.018641	0.01672	0.01672	0.018037	0.018037	0.017931	0.017931	0.016311	0.016311	0.018796	0.018796	0.017669	0.017669	0.019373	0.019373	0.018219	0.018219	0.017615	0.017615	8e-06	8e-06	0.01897	0.01897	0.021512	0.021512
0.019137	0.019137	0.018322	0.018322	0.019123	0.019123	0.020038	0.020038	0.019354	0.019354	0.020706	0.020706	0.020468	0.020468	0.019381	0.019381	0.019316	0.019316	0.019761	0.019761	0.019749	0.019749	0.018156	0.018156	0.019596	0.019596	0.020731	0.020731	0.019122	0.019122	0.018945	0.018945	0.020853	0.020853	0.019145	0.019145	0.018655	0.018655	0.022847	0.022847	0.02124	0.02124	0.01803	0.01803	0.003105	0.003105	0.020596	0.020596	0.02297	0.02297
0.022703	0.022703	0.020031	0.020031	0.022529	0.022529	0.020984	0.020984	0.021268	0.021268	0.023056	0.023056	0.021827	0.021827	0.02134	0.02134	0.020996	0.020996	0.02021	0.02021	0.02231	0.02231	0.020407	0.020407	0.023744	0.023744	0.021497	0.021497	0.020744	0.020744	0.022068	0.022068	0.021562	0.021562	0.020964	0.020964	0.022597	0.022597	0.024468	0.024468	0.021704	0.021704	0.022646	0.022646	0.004762	0.004762	0.020644	0.020644	0.023902	0.023902
0.023409	0.023409	0.023046	0.023046	0.02362	0.02362	0.023731	0.023731	0.023935	0.023935	0.024971	0.024971	0.024579	0.024579	0.02391	0.02391	0.023072	0.023072	0.024044	0.024044	0.023437	0.023437	0.022031	0.022031	0.024268	0.024268	0.022985	0.022985	0.022819	0.022819	0.025019	0.025019	0.023679	0.023679	0.026456	0.026456	0.025213	0.025213	0.02822	0.02822	0.023993	0.023993	0.024393	0.024393	0.00844	0.00844	0.021694	0.021694	0.029125	0.029125
0.026226	0.026226	0.023938	0.023938	0.026224	0.026224	0.025154	0.025154	0.026948	0.026948	0.026152	0.026152	0.025529	0.025529	0.025999	0.025999	0.024396	0.024396	0.027099	0.027099	0.026557	0.026557	0.024457	0.024457	0.025508	0.025508	0.025837	0.025837	0.025219	0.025219	0.027325	0.027325	0.02684	0.02684	0.026825	0.026825	0.026125	0.026125	0.029075	0.029075	0.027501	0.027501	0.025636	0.025636	0.012479	0.012479	0.026061	0.026061	0.032491	0.032491
0.026331	0.026331	0.027315	0.027315	0.027107	0.027107	0.028102	0.028102	0.028773	0.028773	0.030244	0.030244	0.028553	0.028553	0.026872	0.026872	0.026297	0.026297	0.029154	0.029154	0.029793	0.029793	0.02807	0.02807	0.026931	0.026931	0.028359	0.028359	0.027211	0.027211	0.029098	0.029098	0.028458	0.028458	0.027707	0.027707	0.026939	0.026939	0.031156	0.031156	0.028549	0.028549	0.027271	0.027271	0.01603	0.01603	0.029379	0.029379	0.032887	0.032887
0.030086	0.030086	0.028887	0.028887	0.031367	0.031367	0.028949	0.028949	0.02931	0.02931	0.030936	0.030936	0.030219	0.030219	0.030964	0.030964	0.030041	0.030041	0.030436	0.030436	0.030476	0.030476	0.028796	0.028796	0.031941	0.031941	0.031463	0.031463	0.030454	0.030454	0.030101	0.030101	0.031438	0.031438	0.029395	0.029395	0.031576	0.031576	0.035239	0.035239	0.031031	0.031031	0.030433	0.030433	0.018075	0.018075	0.031648	0.031648	0.037148	0.037148
0.032267	0.032267	0.032688	0.032688	0.032658	0.032658	0.031524	0.031524	0.030362	0.030362	0.033508	0.033508	0.031826	0.031826	0.032546	0.032546	0.032335	0.032335	0.031248	0.031248	0.03328	0.03328	0.03017	0.03017	0.033047	0.033047	0.032502	0.032502	0.03171	0.03171	0.033049	0.033049	0.03175	0.03175	0.033044	0.033044	0.032518	0.032518	0.036995	0.036995	0.033383	0.033383	0.032801	0.032801	0.021572	0.021572	0.032446	0.032446	0.037692	0.037692
0.034739	0.034739	0.034193	0.034193	0.034363	0.034363	0.034286	0.034286	0.033992	0.033992	0.035525	0.035525	0.033934	0.033934	0.034407	0.034407	0.035143	0.035143	0.034443	0.034443	0.035619	0.035619	0.031784	0.031784	0.034835	0.034835	0.03266	0.03266	0.034414	0.034414	0.036851	0.036851	0.033721	0.033721	0.035507	0.035507	0.035298	0.035298	0.039203	0.039203	0.035598	0.035598	0.033387	0.033387	0.023272	0.023272	0.03447	0.03447	0.039817	0.039817
0.035727	0.035727	0.035361	0.035361	0.035354	0.035354	0.036612	0.036612	0.037053	0.037053	0.03924	0.03924	0.036396	0.036396	0.035721	0.035721	0.03759	0.03759	0.036791	0.036791	0.036231	0.036231	0.035792	0.035792	0.035374	0.035374	0.034841	0.034841	0.035955	0.035955	0.037141	0.037141	0.037087	0.037087	0.037848	0.037848	0.035619	0.035619	0.040736	0.040736	0.037248	0.037248	0.037228	0.037228	0.025188	0.025188	0.036361	0.036361	0.042196	0.042196
0.039168	0.039168	0.03761	0.03761	0.037728	0.037728	0.037469	0.037469	0.039075	0.039075	0.03959	0.03959	0.039803	0.039803	0.036917	0.036917	0.039136	0.039136	0.03987	0.03987	0.038415	0.038415	0.037491	0.037491	0.04042	0.04042	0.040326	0.040326	0.037863	0.037863	0.038036	0.038036	0.039486	0.039486	0.038666	0.038666	0.038232	0.038232	0.041188	0.041188	0.040334	0.040334	0.03831	0.03831	0.025192	0.025192	0.039846	0.039846	0.048684	0.048684
0.040519	0.040519	0.039113	0.039113	0.038405	0.038405	0.03924	0.03924	0.040294	0.040294	0.040609	0.040609	0.040848	0.040848	0.039225	0.039225	0.040738	0.040738	0.041923	0.041923	0.041004	0.041004	0.03779	0.03779	0.041788	0.041788	0.040574	0.040574	0.039062	0.039062	0.042542	0.042542	0.040382	0.040382	0.040433	0.040433	0.041728	0.041728	0.041991	0.041991	0.043146	0.043146	0.040505	0.040505	0.025194	0.025194	0.042092	0.042092	0.04974	0.04974
0.042829	0.042829	0.041849	0.041849	0.041599	0.041599	0.041419	0.041419	0.041701	0.041701	0.042889	0.042889	0.041414	0.041414	0.043393	0.043393	0.04288	0.04288	0.0424	0.0424	0.043292	0.043292	0.040305	0.040305	0.042336	0.042336	0.043604	0.043604	0.040672	0.040672	0.044321	0.044321	0.042945	0.042945	0.042886	0.042886	0.042631	0.042631	0.043059	0.043059	0.045188	0.045188	0.041624	0.041624	0.025195	0.025195	0.044833	0.044833	0.051408	0.051408
0.04452	0.04452	0.044883	0.044883	0.045448	0.045448	0.042967	0.042967	0.043663	0.043663	0.04639	0.04639	0.045674	0.045674	0.044711	0.044711	0.045066	0.045066	0.045306	0.045306	0.044342	0.044342	0.042714	0.042714	0.044999	0.044999	0.044664	0.044664	0.045477	0.045477	0.047397	0.047397	0.046201	0.046201	0.046034	0.046034	0.043685	0.043685	0.045173	0.045173	0.047025	0.047025	0.043592	0.043592	0.025199	0.025199	0.046469	0.046469	0.053904	0.053904
0.046877	0.046877	0.046122	0.046122	0.046504	0.046504	0.046073	0.046073	0.046562	0.046562	0.048509	0.048509	0.046998	0.046998	0.045222	0.045222	0.047398	0.047398	0.046297	0.046297	0.045415	0.045415	0.043577	0.043577	0.04873	0.04873	0.045563	0.045563	0.047237	0.047237	0.048227	0.048227	0.047504	0.047504	0.047118	0.047118	0.047301	0.047301	0.045829	0.045829	0.048395	0.048395	0.046754	0.046754	0.028487	0.028487	0.047763	0.047763	0.055081	0.055081
0.048676	0.048676	0.047491	0.047491	0.047529	0.047529	0.048508	0.048508	0.049297	0.049297	0.050565	0.050565	0.049639	0.049639	0.046741	0.046741	0.048142	0.048142	0.04766	0.04766	0.046515	0.046515	0.046082	0.046082	0.050073	0.050073	0.046683	0.046683	0.047428	0.047428	0.049745	0.049745	0.048631	0.048631	0.049575	0.049575	0.049114	0.049114	0.046309	0.046309	0.049787	0.049787	0.048178	0.048178	0.031981	0.031981	0.049524	0.049524	0.059906	0.059906
0.049242	0.049242	0.048249	0.048249	0.049285	0.049285	0.049837	0.049837	0.050121	0.050121	0.051333	0.051333	0.05066	0.05066	0.049792	0.049792	0.050158	0.050158	0.051152	0.051152	0.050192	0.050192	0.049821	0.049821	0.052143	0.052143	0.05014	0.05014	0.049005	0.049005	0.051931	0.051931	0.051496	0.051496	0.051498	0.051498	0.051654	0.051654	0.049411	0.049411	0.05295	0.05295	0.05101	0.05101	0.033074	0.033074	0.050861	0.050861	0.061278	0.061278
0.052563	0.052563	0.052402	0.052402	0.051766	0.051766	0.051224	0.051224	0.051532	0.051532	0.052438	0.052438	0.051085	0.051085	0.050233	0.050233	0.052732	0.052732	0.055067	0.055067	0.050901	0.050901	0.051264	0.051264	0.053532	0.053532	0.05265	0.05265	0.051552	0.051552	0.052955	0.052955	0.052704	0.052704	0.052838	0.052838	0.052138	0.052138	0.049611	0.049611	0.055324	0.055324	0.053327	0.053327	0.03828	0.03828	0.055423	0.055423	0.064014	0.064014
0.05533	0.05533	0.054883	0.054883	0.056259	0.056259	0.052927	0.052927	0.054237	0.054237	0.053399	0.053399	0.055439	0.055439	0.053862	0.053862	0.056754	0.056754	0.055374	0.055374	0.053221	0.053221	0.0523	0.0523	0.054225	0.054225	0.056695	0.056695	0.054999	0.054999	0.055329	0.055329	0.055934	0.055934	0.055736	0.055736	0.054556	0.054556	0.050151	0.050151	0.057404	0.057404	0.054142	0.054142	0.041316	0.041316	0.055693	0.055693	0.065144	0.065144
0.056477	0.056477	0.055508	0.055508	0.056572	0.056572	0.055398	0.055398	0.057021	0.057021	0.057556	0.057556	0.056818	0.056818	0.05581	0.05581	0.05788	0.05788	0.057236	0.057236	0.055351	0.055351	0.054256	0.054256	0.055724	0.055724	0.057851	0.057851	0.05594	0.05594	0.058772	0.058772	0.056372	0.056372	0.056222	0.056222	0.056416	0.056416	0.051742	0.051742	0.059127	0.059127	0.056582	0.056582	0.044044	0.044044	0.05859	0.05859	0.065803	0.065803
0.059472	0.059472	0.056507	0.056507	0.058264	0.058264	0.056776	0.056776	0.057912	0.057912	0.059435	0.059435	0.058864	0.058864	0.056628	0.056628	0.060642	0.060642	0.058582	0.058582	0.056958	0.056958	0.055334	0.055334	0.060599	0.060599	0.058764	0.058764	0.057626	0.057626	0.061802	0.061802	0.058859	0.058859	0.058275	0.058275	0.059042	0.059042	0.053554	0.053554	0.060995	0.060995	0.059116	0.059116	0.046945	0.046945	0.060113	0.060113	0.07064	0.07064
0.060156	0.060156	0.057573	0.057573	0.05918	0.05918	0.060777	0.060777	0.059849	0.059849	0.060984	0.060984	0.061542	0.061542	0.059703	0.059703	0.063951	0.063951	0.060016	0.060016	0.059346	0.059346	0.057383	0.057383	0.061988	0.061988	0.059616	0.059616	0.059015	0.059015	0.063619	0.063619	0.060581	0.060581	0.058933	0.058933	0.061408	0.061408	0.055221	0.055221	0.062846	0.062846	0.059853	0.059853	0.050701	0.050701	0.06226	0.06226	0.070972	0.070972
0.062469	0.062469	0.060841	0.060841	0.060031	0.060031	0.061355	0.061355	0.061402	0.061402	0.062004	0.062004	0.063066	0.063066	0.059804	0.059804	0.064789	0.064789	0.061173	0.061173	0.060263	0.060263	0.059998	0.059998	0.064048	0.064048	0.060376	0.060376	0.061299	0.061299	0.064941	0.064941	0.063457	0.063457	0.064797	0.064797	0.062713	0.062713	0.057063	0.057063	0.063177	0.063177	0.060683	0.060683	0.053999	0.053999	0.064372	0.064372	0.073837	0.073837
0.064177	0.064177	0.062549	0.062549	0.062883	0.062883	0.06366	0.06366	0.063647	0.063647	0.063641	0.063641	0.06445	0.06445	0.062862	0.062862	0.067901	0.067901	0.063232	0.063232	0.062583	0.062583	0.060749	0.060749	0.065724	0.065724	0.061804	0.061804	0.063821	0.063821	0.06769	0.06769	0.065664	0.065664	0.065326	0.065326	0.063719	0.063719	0.059798	0.059798	0.067886	0.067886	0.06468	0.06468	0.057991	0.057991	0.065577	0.065577	0.074771	0.074771
0.06719	0.06719	0.064721	0.064721	0.068743	0.068743	0.063737	0.063737	0.065022	0.065022	0.065786	0.065786	0.0668	0.0668	0.064259	0.064259	0.068183	0.068183	0.064376	0.064376	0.064935	0.064935	0.064048	0.064048	0.066753	0.066753	0.065357	0.065357	0.066215	0.066215	0.067949	0.067949	0.066342	0.066342	0.066185	0.066185	0.066452	0.066452	0.061315	0.061315	0.069216	0.069216	0.067091	0.067091	0.058834	0.058834	0.066894	0.066894	0.076352	0.076352
0.06804	0.06804	0.066339	0.066339	0.069297	0.069297	0.068042	0.068042	0.067491	0.067491	0.067064	0.067064	0.067318	0.067318	0.068045	0.068045	0.069968	0.069968	0.066697	0.066697	0.068132	0.068132	0.06714	0.06714	0.068817	0.068817	0.069865	0.069865	0.067184	0.067184	0.07025	0.07025	0.068288	0.068288	0.066593	0.066593	0.068091	0.068091	0.064652	0.064652	0.071325	0.071325	0.067426	0.067426	0.062523	0.062523	0.069381	0.069381	0.077098	0.077098
0.070802	0.070802	0.068641	0.068641	0.070056	0.070056	0.069711	0.069711	0.069454	0.069454	0.068875	0.068875	0.070396	0.070396	0.068343	0.068343	0.072581	0.072581	0.069342	0.069342	0.069201	0.069201	0.06805	0.06805	0.071691	0.071691	0.070822	0.070822	0.06963	0.06963	0.071789	0.071789	0.071255	0.071255	0.069204	0.069204	0.069351	0.069351	0.066247	0.066247	0.072119	0.072119	0.068338	0.068338	0.066076	0.066076	0.073391	0.073391	0.077943	0.077943
0.0711	0.0711	0.072232	0.072232	0.071526	0.071526	0.071035	0.071035	0.072671	0.072671	0.071216	0.071216	0.071939	0.071939	0.071139	0.071139	0.073775	0.073775	0.070135	0.070135	0.069682	0.069682	0.070433	0.070433	0.074372	0.074372	0.071676	0.071676	0.070929	0.070929	0.072767	0.072767	0.074138	0.074138	0.071118	0.071118	0.071066	0.071066	0.068526	0.068526	0.073714	0.073714	0.071386	0.071386	0.067593	0.067593	0.074927	0.074927	0.079504	0.079504
0.073243	0.073243	0.073379	0.073379	0.07362	0.07362	0.071558	0.071558	0.074054	0.074054	0.072083	0.072083	0.072654	0.072654	0.072526	0.072526	0.074661	0.074661	0.070669	0.070669	0.072973	0.072973	0.072243	0.072243	0.074782	0.074782	0.074846	0.074846	0.072086	0.072086	0.073401	0.073401	0.075469	0.075469	0.073739	0.073739	0.074282	0.074282	0.069182	0.069182	0.075869	0.075869	0.072665	0.072665	0.070647	0.070647	0.075407	0.075407	0.080488	0.080488
0.074388	0.074388	0.075209	0.075209	0.074921	0.074921	0.073674	0.073674	0.07529	0.07529	0.073317	0.073317	0.075082	0.075082	0.073126	0.073126	0.076705	0.076705	0.072723	0.072723	0.074951	0.074951	0.072645	0.072645	0.077774	0.077774	0.075263	0.075263	0.073651	0.073651	0.073461	0.073461	0.076561	0.076561	0.075896	0.075896	0.076023	0.076023	0.072076	0.072076	0.077196	0.077196	0.075915	0.075915	0.07525	0.07525	0.077951	0.077951	0.081772	0.081772
0.079029	0.079029	0.076277	0.076277	0.075774	0.075774	0.075567	0.075567	0.075959	0.075959	0.077865	0.077865	0.075127	0.075127	0.074311	0.074311	0.078734	0.078734	0.07502	0.07502	0.076822	0.076822	0.074762	0.074762	0.079066	0.079066	0.075988	0.075988	0.075543	0.075543	0.073816	0.073816	0.077327	0.077327	0.077713	0.077713	0.078411	0.078411	0.073898	0.073898	0.078437	0.078437	0.077233	0.077233	0.080068	0.080068	0.080084	0.080084	0.084684	0.084684
0.07941	0.07941	0.076998	0.076998	0.07956	0.07956	0.07892	0.07892	0.077723	0.077723	0.078263	0.078263	0.078867	0.078867	0.077533	0.077533	0.078964	0.078964	0.075423	0.075423	0.078359	0.078359	0.075583	0.075583	0.08065	0.08065	0.077171	0.077171	0.07887	0.07887	0.074174	0.074174	0.079231	0.079231	0.077913	0.077913	0.080955	0.080955	0.07809	0.07809	0.081577	0.081577	0.078712	0.078712	0.08033	0.08033	0.0803	0.0803	0.085732	0.085732
0.081657	0.081657	0.079462	0.079462	0.08098	0.08098	0.079849	0.079849	0.07937	0.07937	0.081334	0.081334	0.080793	0.080793	0.078979	0.078979	0.07981	0.07981	0.076491	0.076491	0.080592	0.080592	0.078298	0.078298	0.082159	0.082159	0.077988	0.077988	0.079445	0.079445	0.075171	0.075171	0.081821	0.081821	0.080311	0.080311	0.0817	0.0817	0.079994	0.079994	0.083522	0.083522	0.0801	0.0801	0.083885	0.083885	0.082749	0.082749	0.087898	0.087898
0.08283	0.08283	0.081177	0.081177	0.082568	0.082568	0.08145	0.08145	0.081155	0.081155	0.082023	0.082023	0.082373	0.082373	0.080395	0.080395	0.081712	0.081712	0.078146	0.078146	0.081264	0.081264	0.080338	0.080338	0.083296	0.083296	0.0821	0.0821	0.080168	0.080168	0.078704	0.078704	0.083738	0.083738	0.08224	0.08224	0.082581	0.082581	0.081784	0.081784	0.084118	0.084118	0.081996	0.081996	0.086191	0.086191	0.084803	0.084803	0.090138	0.090138
0.085182	0.085182	0.082883	0.082883	0.085081	0.085081	0.08368	0.08368	0.082245	0.082245	0.083321	0.083321	0.083595	0.083595	0.081621	0.081621	0.082393	0.082393	0.081628	0.081628	0.083749	0.083749	0.082071	0.082071	0.085126	0.085126	0.084259	0.084259	0.083101	0.083101	0.081747	0.081747	0.084988	0.084988	0.08407	0.08407	0.084355	0.084355	0.083332	0.083332	0.084237	0.084237	0.082667	0.082667	0.088299	0.088299	0.088203	0.088203	0.091474	0.091474
0.086431	0.086431	0.085058	0.085058	0.086162	0.086162	0.084999	0.084999	0.086502	0.086502	0.084164	0.084164	0.084973	0.084973	0.085938	0.085938	0.086008	0.086008	0.082043	0.082043	0.085957	0.085957	0.083895	0.083895	0.088234	0.088234	0.085065	0.085065	0.084319	0.084319	0.082071	0.082071	0.087488	0.087488	0.085994	0.085994	0.086657	0.086657	0.085512	0.085512	0.087289	0.087289	0.086365	0.086365	0.088411	0.088411	0.089145	0.089145	0.092995	0.092995
0.088553	0.088553	0.087227	0.087227	0.087783	0.087783	0.085851	0.085851	0.088038	0.088038	0.08725	0.08725	0.087255	0.087255	0.088426	0.088426	0.087526	0.087526	0.083474	0.083474	0.08692	0.08692	0.084544	0.084544	0.089451	0.089451	0.088367	0.088367	0.087467	0.087467	0.083434	0.083434	0.088777	0.088777	0.08621	0.08621	0.088416	0.088416	0.086639	0.086639	0.089018	0.089018	0.08675	0.08675	0.088597	0.088597	0.090313	0.090313	0.096254	0.096254
0.090195	0.090195	0.087774	0.087774	0.090548	0.090548	0.087251	0.087251	0.089539	0.089539	0.088552	0.088552	0.088835	0.088835	0.088554	0.088554	0.089911	0.089911	0.085289	0.085289	0.089687	0.089687	0.088642	0.088642	0.091778	0.091778	0.090836	0.090836	0.088444	0.088444	0.084349	0.084349	0.091327	0.091327	0.088254	0.088254	0.090209	0.090209	0.087117	0.087117	0.090123	0.090123	0.088981	0.088981	0.088629	0.088629	0.09153	0.09153	0.097104	0.097104
0.091939	0.091939	0.091244	0.091244	0.091863	0.091863	0.08918	0.08918	0.091337	0.091337	0.091309	0.091309	0.090883	0.090883	0.090365	0.090365	0.092563	0.092563	0.088485	0.088485	0.091901	0.091901	0.09081	0.09081	0.093401	0.093401	0.091235	0.091235	0.089788	0.089788	0.087028	0.087028	0.09186	0.09186	0.090049	0.090049	0.092003	0.092003	0.089443	0.089443	0.092351	0.092351	0.089798	0.089798	0.088696	0.088696	0.092232	0.092232	0.098803	0.098803
0.094105	0.094105	0.091637	0.091637	0.093652	0.093652	0.091428	0.091428	0.092018	0.092018	0.092554	0.092554	0.091565	0.091565	0.091242	0.091242	0.09355	0.09355	0.0903	0.0903	0.092539	0.092539	0.092034	0.092034	0.094773	0.094773	0.092573	0.092573	0.092303	0.092303	0.089648	0.089648	0.093427	0.093427	0.092143	0.092143	0.094383	0.094383	0.090576	0.090576	0.092876	0.092876	0.092097	0.092097	0.088742	0.088742	0.092525	0.092525	0.10123	0.10123
0.094795	0.094795	0.095039	0.095039	0.095115	0.095115	0.093018	0.093018	0.093831	0.093831	0.094624	0.094624	0.09357	0.09357	0.092173	0.092173	0.09453	0.09453	0.091938	0.091938	0.094761	0.094761	0.092428	0.092428	0.097682	0.097682	0.093548	0.093548	0.093834	0.093834	0.092218	0.092218	0.095616	0.095616	0.093836	0.093836	0.096315	0.096315	0.096693	0.096693	0.094014	0.094014	0.09455	0.09455	0.089056	0.089056	0.094101	0.094101	0.10159	0.10159
0.097472	0.097472	0.095349	0.095349	0.097952	0.097952	0.09562	0.09562	0.094277	0.094277	0.096091	0.096091	0.094717	0.094717	0.095398	0.095398	0.096553	0.096553	0.092775	0.092775	0.097236	0.097236	0.094754	0.094754	0.099556	0.099556	0.094827	0.094827	0.094721	0.094721	0.09415	0.09415	0.095973	0.095973	0.094937	0.094937	0.098345	0.098345	0.09791	0.09791	0.097394	0.097394	0.095507	0.095507	0.089662	0.089662	0.094288	0.094288	0.10212	0.10212
0.098757	0.098757	0.095876	0.095876	0.098281	0.098281	0.096203	0.096203	0.095743	0.095743	0.096722	0.096722	0.097246	0.097246	0.096545	0.096545	0.096732	0.096732	0.093121	0.093121	0.098033	0.098033	0.095822	0.095822	0.10011	0.10011	0.097064	0.097064	0.096653	0.096653	0.094844	0.094844	0.097343	0.097343	0.09672	0.09672	0.098799	0.098799	0.099177	0.099177	0.099636	0.099636	0.096919	0.096919	0.090022	0.090022	0.096059	0.096059	0.10298	0.10298
0.10041	0.10041	0.097345	0.097345	0.098707	0.098707	0.09876	0.09876	0.096478	0.096478	0.09819	0.09819	0.098308	0.098308	0.097254	0.097254	0.097298	0.097298	0.094857	0.094857	0.099117	0.099117	0.097502	0.097502	0.10146	0.10146	0.097856	0.097856	0.097742	0.097742	0.096786	0.096786	0.09884	0.09884	0.098658	0.098658	0.10101	0.10101	0.099549	0.099549	0.10054	0.10054	0.097701	0.097701	0.090172	0.090172	0.096482	0.096482	0.10374	0.10374
0.1012	0.1012	0.098382	0.098382	0.099191	0.099191	0.10086	0.10086	0.099743	0.099743	0.099543	0.099543	0.099537	0.099537	0.10016	0.10016	0.098356	0.098356	0.09782	0.09782	0.099759	0.099759	0.09957	0.09957	0.10337	0.10337	0.099416	0.099416	0.099245	0.099245	0.097567	0.097567	0.1016	0.1016	0.10136	0.10136	0.10189	0.10189	0.10072	0.10072	0.10248	0.10248	0.099407	0.099407	0.090809	0.090809	0.096978	0.096978	0.10416	0.10416
0.10159	0.10159	0.10013	0.10013	0.10124	0.10124	0.1017	0.1017	0.10247	0.10247	0.09981	0.09981	0.10328	0.10328	0.10117	0.10117	0.098624	0.098624	0.099865	0.099865	0.10142	0.10142	0.10089	0.10089	0.10428	0.10428	0.10254	0.10254	0.10105	0.10105	0.1002	0.1002	0.10286	0.10286	0.10264	0.10264	0.10312	0.10312	0.1034	0.1034	0.10323	0.10323	0.10122	0.10122	0.090924	0.090924	0.09785	0.09785	0.10469	0.10469
0.10339	0.10339	0.10375	0.10375	0.10231	0.10231	0.10265	0.10265	0.10347	0.10347	0.10159	0.10159	0.10552	0.10552	0.10368	0.10368	0.099846	0.099846	0.10101	0.10101	0.10155	0.10155	0.10233	0.10233	0.10643	0.10643	0.10334	0.10334	0.10288	0.10288	0.10143	0.10143	0.10429	0.10429	0.10325	0.10325	0.10507	0.10507	0.1038	0.1038	0.10427	0.10427	0.10261	0.10261	0.091049	0.091049	0.10184	0.10184	0.10529	0.10529
0.10429	0.10429	0.10508	0.10508	0.10268	0.10268	0.1037	0.1037	0.10487	0.10487	0.10442	0.10442	0.1069	0.1069	0.10431	0.10431	0.10236	0.10236	0.1026	0.1026	0.10348	0.10348	0.10296	0.10296	0.10694	0.10694	0.10567	0.10567	0.10338	0.10338	0.10284	0.10284	0.10498	0.10498	0.10476	0.10476	0.10649	0.10649	0.10446	0.10446	0.10472	0.10472	0.10387	0.10387	0.091251	0.091251	0.10414	0.10414	0.10649	0.10649
0.10623	0.10623	0.10565	0.10565	0.1042	0.1042	0.10467	0.10467	0.10562	0.10562	0.10711	0.10711	0.10745	0.10745	0.10656	0.10656	0.10455	0.10455	0.10347	0.10347	0.10555	0.10555	0.10437	0.10437	0.10767	0.10767	0.10613	0.10613	0.10423	0.10423	0.10504	0.10504	0.10606	0.10606	0.10605	0.10605	0.10922	0.10922	0.10698	0.10698	0.10705	0.10705	0.10727	0.10727	0.091328	0.091328	0.10479	0.10479	0.10668	0.10668
0.10806	0.10806	0.10786	0.10786	0.10643	0.10643	0.1062	0.1062	0.10823	0.10823	0.1077	0.1077	0.10851	0.10851	0.10872	0.10872	0.10543	0.10543	0.10508	0.10508	0.10731	0.10731	0.10511	0.10511	0.10947	0.10947	0.10759	0.10759	0.1075	0.1075	0.10683	0.10683	0.10839	0.10839	0.10919	0.10919	0.11049	0.11049	0.1092	0.1092	0.10778	0.10778	0.10835	0.10835	0.091722	0.091722	0.10622	0.10622	0.10705	0.10705
0.10819	0.10819	0.10828	0.10828	0.10935	0.10935	0.10953	0.10953	0.10966	0.10966	0.10797	0.10797	0.11057	0.11057	0.11048	0.11048	0.10658	0.10658	0.10604	0.10604	0.10905	0.10905	0.10866	0.10866	0.11094	0.11094	0.11017	0.11017	0.1088	0.1088	0.10721	0.10721	0.10932	0.10932	0.11011	0.11011	0.11206	0.11206	0.11069	0.11069	0.10901	0.10901	0.10947	0.10947	0.09213	0.09213	0.10675	0.10675	0.10938	0.10938
0.10884	0.10884	0.10927	0.10927	0.11149	0.11149	0.11162	0.11162	0.10996	0.10996	0.10872	0.10872	0.11109	0.11109	0.11204	0.11204	0.10814	0.10814	0.10938	0.10938	0.11049	0.11049	0.11047	0.11047	0.11201	0.11201	0.11101	0.11101	0.10959	0.10959	0.10967	0.10967	0.11035	0.11035	0.11094	0.11094	0.11413	0.11413	0.11268	0.11268	0.10995	0.10995	0.11047	0.11047	0.095031	0.095031	0.10781	0.10781	0.10943	0.10943
0.1105	0.1105	0.10965	0.10965	0.11186	0.11186	0.11318	0.11318	0.11289	0.11289	0.11078	0.11078	0.11224	0.11224	0.11215	0.11215	0.10941	0.10941	0.11063	0.11063	0.1135	0.1135	0.11331	0.11331	0.11291	0.11291	0.11211	0.11211	0.11158	0.11158	0.11178	0.11178	0.11195	0.11195	0.11299	0.11299	0.11556	0.11556	0.11364	0.11364	0.11009	0.11009	0.11166	0.11166	0.098427	0.098427	0.10932	0.10932	0.11027	0.11027
0.11102	0.11102	0.11149	0.11149	0.11385	0.11385	0.11398	0.11398	0.11508	0.11508	0.11237	0.11237	0.11308	0.11308	0.11459	0.11459	0.11322	0.11322	0.11396	0.11396	0.11381	0.11381	0.11494	0.11494	0.11398	0.11398	0.11386	0.11386	0.11401	0.11401	0.11299	0.11299	0.11222	0.11222	0.11462	0.11462	0.11621	0.11621	0.11468	0.11468	0.11105	0.11105	0.1125	0.1125	0.098696	0.098696	0.10983	0.10983	0.11121	0.11121
0.11353	0.11353	0.1135	0.1135	0.11452	0.11452	0.11544	0.11544	0.11574	0.11574	0.11344	0.11344	0.11472	0.11472	0.11592	0.11592	0.11332	0.11332	0.11483	0.11483	0.11588	0.11588	0.11536	0.11536	0.11511	0.11511	0.11473	0.11473	0.11491	0.11491	0.1151	0.1151	0.11334	0.11334	0.11578	0.11578	0.11635	0.11635	0.11583	0.11583	0.11153	0.11153	0.11606	0.11606	0.10083	0.10083	0.11221	0.11221	0.1126	0.1126
0.11591	0.11591	0.11551	0.11551	0.11625	0.11625	0.11579	0.11579	0.11606	0.11606	0.11455	0.11455	0.11526	0.11526	0.11688	0.11688	0.11435	0.11435	0.11538	0.11538	0.11762	0.11762	0.11657	0.11657	0.11688	0.11688	0.11492	0.11492	0.11623	0.11623	0.11576	0.11576	0.11517	0.11517	0.11603	0.11603	0.11673	0.11673	0.11669	0.11669	0.11381	0.11381	0.11721	0.11721	0.10356	0.10356	0.11422	0.11422	0.11392	0.11392
0.11644	0.11644	0.11591	0.11591	0.1178	0.1178	0.11789	0.11789	0.11665	0.11665	0.11605	0.11605	0.11694	0.11694	0.11843	0.11843	0.11526	0.11526	0.11738	0.11738	0.11897	0.11897	0.11691	0.11691	0.11789	0.11789	0.11731	0.11731	0.11742	0.11742	0.11775	0.11775	0.11651	0.11651	0.1187	0.1187	0.11817	0.11817	0.11752	0.11752	0.11551	0.11551	0.11769	0.11769	0.10669	0.10669	0.11565	0.11565	0.11485	0.11485
0.11818	0.11818	0.11805	0.11805	0.11993	0.11993	0.11874	0.11874	0.11797	0.11797	0.11861	0.11861	0.11762	0.11762	0.11983	0.11983	0.11658	0.11658	0.11972	0.11972	0.12056	0.12056	0.11853	0.11853	0.11969	0.11969	0.11899	0.11899	0.12011	0.12011	0.11892	0.11892	0.11749	0.11749	0.12041	0.12041	0.11875	0.11875	0.11816	0.11816	0.11646	0.11646	0.11881	0.11881	0.10853	0.10853	0.11819	0.11819	0.11523	0.11523
0.11975	0.11975	0.12061	0.12061	0.1203	0.1203	0.11978	0.11978	0.12101	0.12101	0.11956	0.11956	0.11925	0.11925	0.12195	0.12195	0.11936	0.11936	0.12028	0.12028	0.12122	0.12122	0.12054	0.12054	0.12067	0.12067	0.12069	0.12069	0.1207	0.1207	0.11966	0.11966	0.11851	0.11851	0.1209	0.1209	0.12034	0.12034	0.11952	0.11952	0.1171	0.1171	0.11994	0.11994	0.10986	0.10986	0.11898	0.11898	0.11733	0.11733
0.12062	0.12062	0.12125	0.12125	0.12258	0.12258	0.12229	0.12229	0.12317	0.12317	0.12154	0.12154	0.12107	0.12107	0.12367	0.12367	0.12015	0.12015	0.12149	0.12149	0.12239	0.12239	0.12155	0.12155	0.12092	0.12092	0.12188	0.12188	0.12295	0.12295	0.12257	0.12257	0.12102	0.12102	0.12241	0.12241	0.12117	0.12117	0.12167	0.12167	0.11883	0.11883	0.12135	0.12135	0.1103	0.1103	0.12088	0.12088	0.1178	0.1178
0.12189	0.12189	0.12242	0.12242	0.12283	0.12283	0.1234	0.1234	0.12431	0.12431	0.12251	0.12251	0.12197	0.12197	0.12436	0.12436	0.12356	0.12356	0.12298	0.12298	0.1233	0.1233	0.12385	0.12385	0.12222	0.12222	0.12309	0.12309	0.1236	0.1236	0.12408	0.12408	0.12184	0.12184	0.12402	0.12402	0.12173	0.12173	0.12354	0.12354	0.12073	0.12073	0.12245	0.12245	0.11202	0.11202	0.12146	0.12146	0.11796	0.11796
0.1238	0.1238	0.12492	0.12492	0.12561	0.12561	0.12471	0.12471	0.12522	0.12522	0.12427	0.12427	0.12465	0.12465	0.12689	0.12689	0.12415	0.12415	0.12355	0.12355	0.12479	0.12479	0.12516	0.12516	0.12354	0.12354	0.12396	0.12396	0.1257	0.1257	0.12495	0.12495	0.12381	0.12381	0.12623	0.12623	0.1239	0.1239	0.12586	0.12586	0.12157	0.12157	0.12319	0.12319	0.11481	0.11481	0.12273	0.12273	0.11957	0.11957
0.12539	0.12539	0.12663	0.12663	0.12701	0.12701	0.12771	0.12771	0.1262	0.1262	0.1248	0.1248	0.1256	0.1256	0.12713	0.12713	0.12601	0.12601	0.1256	0.1256	0.12512	0.12512	0.12656	0.12656	0.12386	0.12386	0.1252	0.1252	0.12722	0.12722	0.12633	0.12633	0.12589	0.12589	0.12711	0.12711	0.12414	0.12414	0.12646	0.12646	0.12378	0.12378	0.12455	0.12455	0.11822	0.11822	0.12427	0.12427	0.12056	0.12056
0.12747	0.12747	0.12696	0.12696	0.12773	0.12773	0.12815	0.12815	0.12696	0.12696	0.12489	0.12489	0.1263	0.1263	0.12767	0.12767	0.12635	0.12635	0.12712	0.12712	0.12649	0.12649	0.12798	0.12798	0.12513	0.12513	0.12596	0.12596	0.12848	0.12848	0.12734	0.12734	0.12665	0.12665	0.12751	0.12751	0.12424	0.12424	0.12766	0.12766	0.12594	0.12594	0.12557	0.12557	0.12315	0.12315	0.12463	0.12463	0.12216	0.12216
0.12901	0.12901	0.12856	0.12856	0.12977	0.12977	0.12839	0.12839	0.12846	0.12846	0.127	0.127	0.12819	0.12819	0.12878	0.12878	0.12815	0.12815	0.12845	0.12845	0.12772	0.12772	0.12911	0.12911	0.12634	0.12634	0.12796	0.12796	0.12954	0.12954	0.12914	0.12914	0.1281	0.1281	0.12793	0.12793	0.12528	0.12528	0.12806	0.12806	0.12612	0.12612	0.127	0.127	0.12453	0.12453	0.12646	0.12646	0.12243	0.12243
0.13029	0.13029	0.12978	0.12978	0.13041	0.13041	0.13115	0.13115	0.13013	0.13013	0.12836	0.12836	0.12937	0.12937	0.13026	0.13026	0.13044	0.13044	0.13038	0.13038	0.12878	0.12878	0.13019	0.13019	0.12711	0.12711	0.12865	0.12865	0.13179	0.13179	0.13079	0.13079	0.12919	0.12919	0.12912	0.12912	0.12678	0.12678	0.1305	0.1305	0.12642	0.12642	0.12875	0.12875	0.12553	0.12553	0.12703	0.12703	0.12376	0.12376
0.13089	0.13089	0.13069	0.13069	0.13249	0.13249	0.13141	0.13141	0.13156	0.13156	0.13037	0.13037	0.13027	0.13027	0.13058	0.13058	0.13047	0.13047	0.13166	0.13166	0.12976	0.12976	0.13244	0.13244	0.12846	0.12846	0.13041	0.13041	0.13326	0.13326	0.13132	0.13132	0.13053	0.13053	0.13129	0.13129	0.12749	0.12749	0.1307	0.1307	0.12863	0.12863	0.13053	0.13053	0.12926	0.12926	0.12737	0.12737	0.12437	0.12437
0.13265	0.13265	0.13316	0.13316	0.13268	0.13268	0.13215	0.13215	0.13296	0.13296	0.1312	0.1312	0.13171	0.13171	0.13231	0.13231	0.1308	0.1308	0.13438	0.13438	0.13227	0.13227	0.13282	0.13282	0.13105	0.13105	0.13209	0.13209	0.13394	0.13394	0.13261	0.13261	0.13146	0.13146	0.13212	0.13212	0.12942	0.12942	0.13129	0.13129	0.13003	0.13003	0.13252	0.13252	0.1314	0.1314	0.13026	0.13026	0.12467	0.12467
0.13342	0.13342	0.13381	0.13381	0.13345	0.13345	0.13485	0.13485	0.13394	0.13394	0.1332	0.1332	0.1322	0.1322	0.134	0.134	0.13129	0.13129	0.13531	0.13531	0.1326	0.1326	0.13481	0.13481	0.1326	0.1326	0.13278	0.13278	0.13498	0.13498	0.13351	0.13351	0.13254	0.13254	0.13337	0.13337	0.13311	0.13311	0.13244	0.13244	0.13072	0.13072	0.13357	0.13357	0.13374	0.13374	0.13116	0.13116	0.12667	0.12667
0.13518	0.13518	0.1366	0.1366	0.1354	0.1354	0.13624	0.13624	0.13492	0.13492	0.13378	0.13378	0.13517	0.13517	0.13432	0.13432	0.13295	0.13295	0.13598	0.13598	0.13367	0.13367	0.13565	0.13565	0.13297	0.13297	0.13453	0.13453	0.13588	0.13588	0.13472	0.13472	0.13293	0.13293	0.13446	0.13446	0.13328	0.13328	0.13456	0.13456	0.13185	0.13185	0.13482	0.13482	0.13631	0.13631	0.13152	0.13152	0.12759	0.12759
0.13528	0.13528	0.13725	0.13725	0.13583	0.13583	0.13717	0.13717	0.13706	0.13706	0.1362	0.1362	0.13559	0.13559	0.13572	0.13572	0.13415	0.13415	0.13658	0.13658	0.1347	0.1347	0.13672	0.13672	0.13336	0.13336	0.13517	0.13517	0.13628	0.13628	0.13623	0.13623	0.13547	0.13547	0.13532	0.13532	0.13416	0.13416	0.13553	0.13553	0.13381	0.13381	0.13676	0.13676	0.1393	0.1393	0.13286	0.13286	0.12826	0.12826
0.13699	0.13699	0.138	0.138	0.1382	0.1382	0.13864	0.13864	0.13787	0.13787	0.13768	0.13768	0.13685	0.13685	0.13703	0.13703	0.13634	0.13634	0.13878	0.13878	0.13655	0.13655	0.13862	0.13862	0.1343	0.1343	0.13601	0.13601	0.138	0.138	0.1383	0.1383	0.13636	0.13636	0.13712	0.13712	0.13558	0.13558	0.13734	0.13734	0.13677	0.13677	0.13763	0.13763	0.14134	0.14134	0.13464	0.13464	0.12911	0.12911
0.13795	0.13795	0.1387	0.1387	0.13889	0.13889	0.13929	0.13929	0.13951	0.13951	0.14008	0.14008	0.13764	0.13764	0.1376	0.1376	0.13726	0.13726	0.14023	0.14023	0.1373	0.1373	0.13937	0.13937	0.13512	0.13512	0.13679	0.13679	0.13821	0.13821	0.13968	0.13968	0.13858	0.13858	0.1383	0.1383	0.13699	0.13699	0.13905	0.13905	0.13744	0.13744	0.13809	0.13809	0.14429	0.14429	0.13581	0.13581	0.13034	0.13034
0.13912	0.13912	0.13948	0.13948	0.13908	0.13908	0.13973	0.13973	0.14102	0.14102	0.1411	0.1411	0.13859	0.13859	0.13835	0.13835	0.13811	0.13811	0.14037	0.14037	0.13794	0.13794	0.1404	0.1404	0.1381	0.1381	0.13887	0.13887	0.1392	0.1392	0.14114	0.14114	0.13888	0.13888	0.14022	0.14022	0.13808	0.13808	0.13959	0.13959	0.13922	0.13922	0.13854	0.13854	0.14561	0.14561	0.13832	0.13832	0.13259	0.13259
0.14031	0.14031	0.14077	0.14077	0.13985	0.13985	0.14058	0.14058	0.14123	0.14123	0.14149	0.14149	0.14051	0.14051	0.13959	0.13959	0.1397	0.1397	0.14151	0.14151	0.13809	0.13809	0.14099	0.14099	0.13831	0.13831	0.13927	0.13927	0.13951	0.13951	0.14144	0.14144	0.13953	0.13953	0.14045	0.14045	0.13839	0.13839	0.14086	0.14086	0.13957	0.13957	0.13914	0.13914	0.14733	0.14733	0.14018	0.14018	0.13409	0.13409
0.14163	0.14163	0.14146	0.14146	0.14058	0.14058	0.14274	0.14274	0.14166	0.14166	0.14297	0.14297	0.14261	0.14261	0.14091	0.14091	0.14078	0.14078	0.14288	0.14288	0.1395	0.1395	0.1416	0.1416	0.13977	0.13977	0.14176	0.14176	0.14102	0.14102	0.14199	0.14199	0.14147	0.14147	0.14139	0.14139	0.13946	0.13946	0.1419	0.1419	0.14028	0.14028	0.14075	0.14075	0.14906	0.14906	0.14081	0.14081	0.13523	0.13523
0.14354	0.14354	0.14309	0.14309	0.14177	0.14177	0.14375	0.14375	0.14223	0.14223	0.14353	0.14353	0.14335	0.14335	0.14198	0.14198	0.14343	0.14343	0.14366	0.14366	0.13977	0.13977	0.14258	0.14258	0.14158	0.14158	0.14244	0.14244	0.1427	0.1427	0.14354	0.14354	0.14226	0.14226	0.14229	0.14229	0.14054	0.14054	0.14191	0.14191	0.14198	0.14198	0.14231	0.14231	0.15059	0.15059	0.14125	0.14125	0.13768	0.13768
0.14455	0.14455	0.14432	0.14432	0.1424	0.1424	0.14466	0.14466	0.1428	0.1428	0.1441	0.1441	0.14416	0.14416	0.14354	0.14354	0.14446	0.14446	0.1463	0.1463	0.14107	0.14107	0.14344	0.14344	0.14197	0.14197	0.14306	0.14306	0.14314	0.14314	0.14428	0.14428	0.14258	0.14258	0.14296	0.14296	0.14244	0.14244	0.14263	0.14263	0.14313	0.14313	0.14281	0.14281	0.15295	0.15295	0.14291	0.14291	0.13816	0.13816
0.14538	0.14538	0.14586	0.14586	0.14362	0.14362	0.14542	0.14542	0.14405	0.14405	0.14462	0.14462	0.14489	0.14489	0.14506	0.14506	0.1454	0.1454	0.14679	0.14679	0.14426	0.14426	0.14526	0.14526	0.14218	0.14218	0.14501	0.14501	0.1441	0.1441	0.14514	0.14514	0.14408	0.14408	0.1443	0.1443	0.14488	0.14488	0.1447	0.1447	0.14388	0.14388	0.14385	0.14385	0.15384	0.15384	0.14347	0.14347	0.13908	0.13908
0.14542	0.14542	0.14614	0.14614	0.14498	0.14498	0.14559	0.14559	0.1456	0.1456	0.14577	0.14577	0.14532	0.14532	0.14586	0.14586	0.14665	0.14665	0.14818	0.14818	0.14529	0.14529	0.14611	0.14611	0.14508	0.14508	0.14569	0.14569	0.1456	0.1456	0.14586	0.14586	0.14508	0.14508	0.14501	0.14501	0.14613	0.14613	0.14541	0.14541	0.14418	0.14418	0.14516	0.14516	0.156	0.156	0.146	0.146	0.14057	0.14057
0.14632	0.14632	0.14754	0.14754	0.14643	0.14643	0.14763	0.14763	0.14598	0.14598	0.14682	0.14682	0.14681	0.14681	0.14725	0.14725	0.14771	0.14771	0.14902	0.14902	0.14591	0.14591	0.14804	0.14804	0.14561	0.14561	0.14659	0.14659	0.14616	0.14616	0.14648	0.14648	0.14606	0.14606	0.14613	0.14613	0.14638	0.14638	0.14556	0.14556	0.1466	0.1466	0.1471	0.1471	0.15768	0.15768	0.14769	0.14769	0.14286	0.14286
0.14668	0.14668	0.1493	0.1493	0.14691	0.14691	0.14831	0.14831	0.14685	0.14685	0.14709	0.14709	0.14909	0.14909	0.14822	0.14822	0.14802	0.14802	0.14947	0.14947	0.14696	0.14696	0.14854	0.14854	0.14642	0.14642	0.14834	0.14834	0.14675	0.14675	0.14776	0.14776	0.1475	0.1475	0.14688	0.14688	0.14674	0.14674	0.14613	0.14613	0.1478	0.1478	0.14772	0.14772	0.16153	0.16153	0.14882	0.14882	0.14324	0.14324
0.14744	0.14744	0.14976	0.14976	0.14733	0.14733	0.14853	0.14853	0.14727	0.14727	0.14919	0.14919	0.14957	0.14957	0.14911	0.14911	0.14858	0.14858	0.15066	0.15066	0.14884	0.14884	0.14983	0.14983	0.14685	0.14685	0.1498	0.1498	0.14774	0.14774	0.148	0.148	0.1478	0.1478	0.14812	0.14812	0.14749	0.14749	0.14696	0.14696	0.1483	0.1483	0.14954	0.14954	0.16234	0.16234	0.14945	0.14945	0.14525	0.14525
0.14894	0.14894	0.15006	0.15006	0.14855	0.14855	0.14985	0.14985	0.14868	0.14868	0.15035	0.15035	0.14977	0.14977	0.14998	0.14998	0.14975	0.14975	0.15099	0.15099	0.15046	0.15046	0.15098	0.15098	0.14882	0.14882	0.15073	0.15073	0.15049	0.15049	0.1497	0.1497	0.149	0.149	0.14876	0.14876	0.14872	0.14872	0.14893	0.14893	0.15038	0.15038	0.15056	0.15056	0.16501	0.16501	0.14991	0.14991	0.1456	0.1456
0.14919	0.14919	0.15167	0.15167	0.14971	0.14971	0.15047	0.15047	0.14986	0.14986	0.15057	0.15057	0.15007	0.15007	0.15122	0.15122	0.14983	0.14983	0.15225	0.15225	0.15163	0.15163	0.15179	0.15179	0.14926	0.14926	0.15087	0.15087	0.15117	0.15117	0.15107	0.15107	0.14935	0.14935	0.14946	0.14946	0.14929	0.14929	0.15077	0.15077	0.15085	0.15085	0.15163	0.15163	0.16634	0.16634	0.15275	0.15275	0.14665	0.14665
0.15004	0.15004	0.15206	0.15206	0.15087	0.15087	0.15123	0.15123	0.15105	0.15105	0.1523	0.1523	0.15045	0.15045	0.15184	0.15184	0.15176	0.15176	0.15273	0.15273	0.1528	0.1528	0.15321	0.15321	0.15004	0.15004	0.15237	0.15237	0.15174	0.15174	0.15181	0.15181	0.15081	0.15081	0.14976	0.14976	0.14987	0.14987	0.1531	0.1531	0.15102	0.15102	0.15283	0.15283	0.16853	0.16853	0.15465	0.15465	0.1476	0.1476
0.15207	0.15207	0.15293	0.15293	0.15141	0.15141	0.15185	0.15185	0.15152	0.15152	0.15251	0.15251	0.15102	0.15102	0.15204	0.15204	0.15411	0.15411	0.15338	0.15338	0.15397	0.15397	0.1537	0.1537	0.15035	0.15035	0.15284	0.15284	0.15201	0.15201	0.15237	0.15237	0.15184	0.15184	0.15016	0.15016	0.15168	0.15168	0.15315	0.15315	0.15213	0.15213	0.15345	0.15345	0.17086	0.17086	0.15495	0.15495	0.14861	0.14861
0.15274	0.15274	0.15412	0.15412	0.15158	0.15158	0.15242	0.15242	0.15281	0.15281	0.15383	0.15383	0.15223	0.15223	0.15268	0.15268	0.15501	0.15501	0.15399	0.15399	0.15521	0.15521	0.15469	0.15469	0.1508	0.1508	0.15337	0.15337	0.15275	0.15275	0.15276	0.15276	0.153	0.153	0.15162	0.15162	0.1522	0.1522	0.15365	0.15365	0.15364	0.15364	0.15391	0.15391	0.17185	0.17185	0.15644	0.15644	0.14887	0.14887
0.15386	0.15386	0.15488	0.15488	0.1539	0.1539	0.1528	0.1528	0.15384	0.15384	0.15436	0.15436	0.15276	0.15276	0.15351	0.15351	0.1555	0.1555	0.15565	0.15565	0.15588	0.15588	0.15559	0.15559	0.15167	0.15167	0.15348	0.15348	0.15385	0.15385	0.15507	0.15507	0.1535	0.1535	0.15229	0.15229	0.15313	0.15313	0.15479	0.15479	0.15465	0.15465	0.15477	0.15477	0.1736	0.1736	0.15767	0.15767	0.15138	0.15138
0.15447	0.15447	0.15604	0.15604	0.15397	0.15397	0.15337	0.15337	0.15386	0.15386	0.15568	0.15568	0.15444	0.15444	0.15486	0.15486	0.15765	0.15765	0.15658	0.15658	0.15766	0.15766	0.15736	0.15736	0.1526	0.1526	0.1554	0.1554	0.15481	0.15481	0.15662	0.15662	0.15439	0.15439	0.15325	0.15325	0.15418	0.15418	0.15629	0.15629	0.15571	0.15571	0.15496	0.15496	0.17545	0.17545	0.15816	0.15816	0.15263	0.15263
0.15496	0.15496	0.15767	0.15767	0.15476	0.15476	0.15395	0.15395	0.15512	0.15512	0.15668	0.15668	0.15588	0.15588	0.15538	0.15538	0.15989	0.15989	0.15753	0.15753	0.15847	0.15847	0.15801	0.15801	0.15433	0.15433	0.15634	0.15634	0.15666	0.15666	0.15716	0.15716	0.15548	0.15548	0.15354	0.15354	0.15502	0.15502	0.15691	0.15691	0.15675	0.15675	0.15752	0.15752	0.176	0.176	0.1589	0.1589	0.15328	0.15328
0.2977	0.2977	0.43483	0.43483	0.76455	0.76455	0.41667	0.41667	0.44658	0.44658	0.60037	0.60037	0.71185	0.71185	0.70583	0.70583	0.45638	0.45638	0.38793	0.38793	0.70951	0.70951	0.50366	0.50366	0.61756	0.61756	0.67427	0.67427	0.4881	0.4881	0.48182	0.48182	0.37318	0.37318	0.41994	0.41994	0.60309	0.60309	0.79448	0.79448	0.68886	0.68886	0.47273	0.47273	0.80586	0.80586	0.67433	0.67433	0.3033	0.3033
0.27205	0.27205	0.38831	0.38831	0.50313	0.50313	0.29573	0.29573	0.40065	0.40065	0.53545	0.53545	0.58148	0.58148	0.57973	0.57973	0.38983	0.38983	0.36148	0.36148	0.48055	0.48055	0.39394	0.39394	0.54055	0.54055	0.55768	0.55768	0.43051	0.43051	0.36511	0.36511	0.33539	0.33539	0.33996	0.33996	0.52804	0.52804	0.39177	0.39177	0.59078	0.59078	0.43727	0.43727	0.529	0.529	0.4699	0.4699	0.29059	0.29059
0.25828	0.25828	0.29644	0.29644	0.31281	0.31281	0.25429	0.25429	0.35915	0.35915	0.3308	0.3308	0.32349	0.32349	0.29323	0.29323	0.34271	0.34271	0.30616	0.30616	0.34314	0.34314	0.36031	0.36031	0.37571	0.37571	0.32038	0.32038	0.34086	0.34086	0.33447	0.33447	0.30361	0.30361	0.32682	0.32682	0.34383	0.34383	0.31033	0.31033	0.29619	0.29619	0.33245	0.33245	0.18508	0.18508	0.3406	0.3406	0.25482	0.25482
0.23727	0.23727	0.28167	0.28167	0.20876	0.20876	0.22117	0.22117	0.32428	0.32428	0.3144	0.3144	0.16127	0.16127	0.20508	0.20508	0.28802	0.28802	0.28228	0.28228	0.27779	0.27779	0.27487	0.27487	0.26384	0.26384	0.25545	0.25545	0.30814	0.30814	0.29946	0.29946	0.27638	0.27638	0.27964	0.27964	0.28345	0.28345	0.2316	0.2316	0.19268	0.19268	0.31468	0.31468	0.13604	0.13604	0.28806	0.28806	0.23041	0.23041
0.22602	0.22602	0.2727	0.2727	0.10243	0.10243	0.21573	0.21573	0.29594	0.29594	0.23007	0.23007	0.11975	0.11975	0.15405	0.15405	0.2372	0.2372	0.25601	0.25601	0.15605	0.15605	0.2642	0.2642	0.22921	0.22921	0.20386	0.20386	0.28775	0.28775	0.27161	0.27161	0.26136	0.26136	0.25224	0.25224	0.27722	0.27722	0.1716	0.1716	0.18893	0.18893	0.299	0.299	0.11716	0.11716	0.22542	0.22542	0.2224	0.2224
0.21712	0.21712	0.22563	0.22563	0.0703	0.0703	0.18809	0.18809	0.2344	0.2344	0.17273	0.17273	0.073378	0.073378	0.079076	0.079076	0.23049	0.23049	0.24288	0.24288	0.12611	0.12611	0.25031	0.25031	0.16549	0.16549	0.089387	0.089387	0.22184	0.22184	0.23944	0.23944	0.249	0.249	0.23543	0.23543	0.14669	0.14669	0.10657	0.10657	0.084254	0.084254	0.23473	0.23473	0.051388	0.051388	0.15588	0.15588	0.18644	0.18644
0.20034	0.20034	0.20811	0.20811	0.059803	0.059803	0.17399	0.17399	0.21839	0.21839	0.15956	0.15956	0.0548	0.0548	0.064532	0.064532	0.20734	0.20734	0.21598	0.21598	0.11668	0.11668	0.2019	0.2019	0.1167	0.1167	0.081002	0.081002	0.21284	0.21284	0.2184	0.2184	0.23195	0.23195	0.22493	0.22493	0.13386	0.13386	0.099345	0.099345	0.056371	0.056371	0.21302	0.21302	0.026469	0.026469	0.13205	0.13205	0.17943	0.17943
0.19572	0.19572	0.20088	0.20088	0.034381	0.034381	0.16864	0.16864	0.20716	0.20716	0.11381	0.11381	0.026235	0.026235	0.042567	0.042567	0.198	0.198	0.20497	0.20497	0.084059	0.084059	0.19153	0.19153	0.089609	0.089609	0.070826	0.070826	0.20306	0.20306	0.20259	0.20259	0.21103	0.21103	0.19294	0.19294	0.12411	0.12411	0.072982	0.072982	0.051386	0.051386	0.19455	0.19455	0.021507	0.021507	0.10636	0.10636	0.17517	0.17517
0.18117	0.18117	0.1806	0.1806	0.015559	0.015559	0.16522	0.16522	0.19869	0.19869	0.078142	0.078142	0.024155	0.024155	0.028085	0.028085	0.18745	0.18745	0.18071	0.18071	0.05608	0.05608	0.17302	0.17302	0.075455	0.075455	0.052488	0.052488	0.16853	0.16853	0.17358	0.17358	0.19992	0.19992	0.17848	0.17848	0.099088	0.099088	0.064982	0.064982	0.041397	0.041397	0.16627	0.16627	0.015257	0.015257	0.074213	0.074213	0.16646	0.16646
0.17785	0.17785	0.16634	0.16634	0.013252	0.013252	0.16006	0.16006	0.15224	0.15224	0.074636	0.074636	0.015757	0.015757	0.019866	0.019866	0.1683	0.1683	0.17632	0.17632	0.045439	0.045439	0.1525	0.1525	0.05277	0.05277	0.026405	0.026405	0.15201	0.15201	0.16088	0.16088	0.18322	0.18322	0.17585	0.17585	0.079615	0.079615	0.040096	0.040096	0.022275	0.022275	0.15415	0.15415	0.01173	0.01173	0.069902	0.069902	0.15823	0.15823
0.17178	0.17178	0.15164	0.15164	0.011698	0.011698	0.1527	0.1527	0.13783	0.13783	0.070007	0.070007	0.011256	0.011256	0.015226	0.015226	0.14983	0.14983	0.16686	0.16686	0.040967	0.040967	0.13909	0.13909	0.045926	0.045926	0.024887	0.024887	0.14178	0.14178	0.15989	0.15989	0.17412	0.17412	0.16851	0.16851	0.05532	0.05532	0.036528	0.036528	0.017471	0.017471	0.14004	0.14004	0.006781	0.006781	0.058582	0.058582	0.15265	0.15265
0.16379	0.16379	0.14911	0.14911	0.009645	0.009645	0.14752	0.14752	0.12744	0.12744	0.046376	0.046376	0.007807	0.007807	0.012946	0.012946	0.14329	0.14329	0.157	0.157	0.033933	0.033933	0.12334	0.12334	0.035055	0.035055	0.023231	0.023231	0.12076	0.12076	0.14191	0.14191	0.1629	0.1629	0.15557	0.15557	0.049695	0.049695	0.027094	0.027094	0.013023	0.013023	0.11795	0.11795	0.004659	0.004659	0.054275	0.054275	0.14395	0.14395
0.1589	0.1589	0.13433	0.13433	0.004408	0.004408	0.14141	0.14141	0.12628	0.12628	0.036452	0.036452	0.005297	0.005297	0.00746	0.00746	0.1418	0.1418	0.14585	0.14585	0.027684	0.027684	0.11423	0.11423	0.027716	0.027716	0.019037	0.019037	0.10542	0.10542	0.11983	0.11983	0.15901	0.15901	0.14805	0.14805	0.041621	0.041621	0.025393	0.025393	0.011552	0.011552	0.10487	0.10487	0.002981	0.002981	0.035749	0.035749	0.14012	0.14012
0.15481	0.15481	0.124	0.124	0.00301	0.00301	0.13732	0.13732	0.11438	0.11438	0.03008	0.03008	0.004278	0.004278	0.005563	0.005563	0.12895	0.12895	0.13841	0.13841	0.016435	0.016435	0.1059	0.1059	0.023278	0.023278	0.012674	0.012674	0.094627	0.094627	0.11614	0.11614	0.15046	0.15046	0.13504	0.13504	0.033937	0.033937	0.018093	0.018093	0.008598	0.008598	0.099306	0.099306	0.00288	0.00288	0.03087	0.03087	0.13606	0.13606
0.14979	0.14979	0.12284	0.12284	0.002815	0.002815	0.13405	0.13405	0.087775	0.087775	0.02952	0.02952	0.002961	0.002961	0.004662	0.004662	0.1126	0.1126	0.13292	0.13292	0.015559	0.015559	0.095706	0.095706	0.018051	0.018051	0.008578	0.008578	0.087238	0.087238	0.11316	0.11316	0.13605	0.13605	0.12863	0.12863	0.027234	0.027234	0.013117	0.013117	0.005353	0.005353	0.089259	0.089259	0.00251	0.00251	0.02565	0.02565	0.13369	0.13369
0.14274	0.14274	0.11503	0.11503	0.002268	0.002268	0.13396	0.13396	0.083135	0.083135	0.023023	0.023023	0.001996	0.001996	0.003129	0.003129	0.10231	0.10231	0.12683	0.12683	0.012938	0.012938	0.086449	0.086449	0.013919	0.013919	0.005945	0.005945	0.077907	0.077907	0.10522	0.10522	0.13147	0.13147	0.11595	0.11595	0.025473	0.025473	0.010082	0.010082	0.004572	0.004572	0.081564	0.081564	0.001779	0.001779	0.023925	0.023925	0.13278	0.13278
0.1385	0.1385	0.11087	0.11087	0.001495	0.001495	0.12502	0.12502	0.074174	0.074174	0.017189	0.017189	0.001616	0.001616	0.002726	0.002726	0.099082	0.099082	0.1224	0.1224	0.010854	0.010854	0.085662	0.085662	0.011698	0.011698	0.005233	0.005233	0.070885	0.070885	0.096328	0.096328	0.12271	0.12271	0.11248	0.11248	0.018485	0.018485	0.009082	0.009082	0.003729	0.003729	0.071351	0.071351	0.00095	0.00095	0.021728	0.021728	0.13194	0.13194
0.13668	0.13668	0.101	0.101	0.00103	0.00103	0.12288	0.12288	0.070089	0.070089	0.014559	0.014559	0.001318	0.001318	0.002114	0.002114	0.092303	0.092303	0.11356	0.11356	0.008689	0.008689	0.075519	0.075519	0.009698	0.009698	0.004652	0.004652	0.062602	0.062602	0.08524	0.08524	0.1176	0.1176	0.11149	0.11149	0.015537	0.015537	0.00642	0.00642	0.002458	0.002458	0.062781	0.062781	0.000868	0.000868	0.016161	0.016161	0.12702	0.12702
0.12985	0.12985	0.09714	0.09714	0.000921	0.000921	0.12024	0.12024	0.063503	0.063503	0.011561	0.011561	0.00106	0.00106	0.001587	0.001587	0.087141	0.087141	0.10567	0.10567	0.007117	0.007117	0.072499	0.072499	0.008776	0.008776	0.004403	0.004403	0.055973	0.055973	0.07496	0.07496	0.10931	0.10931	0.10412	0.10412	0.012538	0.012538	0.005463	0.005463	0.00215	0.00215	0.058591	0.058591	0.000537	0.000537	0.01219	0.01219	0.12651	0.12651
0.12717	0.12717	0.091928	0.091928	0.000784	0.000784	0.1154	0.1154	0.056808	0.056808	0.010843	0.010843	0.000931	0.000931	0.001184	0.001184	0.083019	0.083019	0.10001	0.10001	0.004844	0.004844	0.065496	0.065496	0.00644	0.00644	0.003333	0.003333	0.050466	0.050466	0.071487	0.071487	0.09696	0.09696	0.092156	0.092156	0.011686	0.011686	0.004995	0.004995	0.001991	0.001991	0.054043	0.054043	0.000459	0.000459	0.011643	0.011643	0.11751	0.11751
0.12571	0.12571	0.089336	0.089336	0.000493	0.000493	0.11335	0.11335	0.04825	0.04825	0.009101	0.009101	0.000783	0.000783	0.000896	0.000896	0.074394	0.074394	0.094826	0.094826	0.004435	0.004435	0.054457	0.054457	0.005692	0.005692	0.002307	0.002307	0.048496	0.048496	0.06772	0.06772	0.096294	0.096294	0.090003	0.090003	0.011144	0.011144	0.003899	0.003899	0.00181	0.00181	0.049556	0.049556	0.000363	0.000363	0.01015	0.01015	0.11546	0.11546
0.12165	0.12165	0.083839	0.083839	0.000469	0.000469	0.11049	0.11049	0.045501	0.045501	0.006501	0.006501	0.000608	0.000608	0.000691	0.000691	0.069367	0.069367	0.093288	0.093288	0.00396	0.00396	0.051923	0.051923	0.003823	0.003823	0.001674	0.001674	0.041972	0.041972	0.063928	0.063928	0.089324	0.089324	0.087757	0.087757	0.008471	0.008471	0.003237	0.003237	0.001113	0.001113	0.040242	0.040242	0.000279	0.000279	0.009198	0.009198	0.11227	0.11227
0.11761	0.11761	0.074439	0.074439	0.000337	0.000337	0.10447	0.10447	0.039743	0.039743	0.005934	0.005934	0.000308	0.000308	0.000575	0.000575	0.067207	0.067207	0.086159	0.086159	0.003426	0.003426	0.050781	0.050781	0.003249	0.003249	0.001275	0.001275	0.036977	0.036977	0.056825	0.056825	0.08822	0.08822	0.085664	0.085664	0.006974	0.006974	0.00225	0.00225	0.000966	0.000966	0.036094	0.036094	0.000255	0.000255	0.007479	0.007479	0.1108	0.1108
0.11215	0.11215	0.073525	0.073525	0.000275	0.000275	0.10356	0.10356	0.036455	0.036455	0.005496	0.005496	0.000271	0.000271	0.000565	0.000565	0.065089	0.065089	0.082411	0.082411	0.00264	0.00264	0.047947	0.047947	0.002986	0.002986	0.001198	0.001198	0.033309	0.033309	0.053368	0.053368	0.085151	0.085151	0.080337	0.080337	0.005137	0.005137	0.00197	0.00197	0.00071	0.00071	0.034375	0.034375	0.000182	0.000182	0.005685	0.005685	0.10914	0.10914
0.10988	0.10988	0.071423	0.071423	0.000228	0.000228	0.10311	0.10311	0.032964	0.032964	0.004236	0.004236	0.000252	0.000252	0.000386	0.000386	0.059205	0.059205	0.077487	0.077487	0.002313	0.002313	0.045088	0.045088	0.002558	0.002558	0.001017	0.001017	0.030738	0.030738	0.051096	0.051096	0.077173	0.077173	0.077288	0.077288	0.004272	0.004272	0.001637	0.001637	0.000531	0.000531	0.033123	0.033123	0.000142	0.000142	0.004842	0.004842	0.10746	0.10746
0.10479	0.10479	0.066589	0.066589	0.000183	0.000183	0.099433	0.099433	0.029237	0.029237	0.003871	0.003871	0.000203	0.000203	0.000366	0.000366	0.05215	0.05215	0.071722	0.071722	0.001542	0.001542	0.044779	0.044779	0.002268	0.002268	0.000959	0.000959	0.02806	0.02806	0.047027	0.047027	0.07231	0.07231	0.066798	0.066798	0.003934	0.003934	0.001426	0.001426	0.000485	0.000485	0.030372	0.030372	9.2e-05	9.2e-05	0.004409	0.004409	0.10527	0.10527
0.10305	0.10305	0.062124	0.062124	0.000151	0.000151	0.098017	0.098017	0.028316	0.028316	0.003509	0.003509	0.000192	0.000192	0.00028	0.00028	0.051649	0.051649	0.069847	0.069847	0.001445	0.001445	0.034786	0.034786	0.00187	0.00187	0.000699	0.000699	0.0272	0.0272	0.042249	0.042249	0.067328	0.067328	0.065482	0.065482	0.003723	0.003723	0.001066	0.001066	0.000355	0.000355	0.026907	0.026907	8.1e-05	8.1e-05	0.003622	0.003622	0.10132	0.10132
0.10063	0.10063	0.059392	0.059392	0.000126	0.000126	0.09399	0.09399	0.025032	0.025032	0.003205	0.003205	0.000132	0.000132	0.000217	0.000217	0.049401	0.049401	0.065321	0.065321	0.001221	0.001221	0.033314	0.033314	0.001393	0.001393	0.000579	0.000579	0.022226	0.022226	0.037453	0.037453	0.065804	0.065804	0.062374	0.062374	0.003327	0.003327	0.000983	0.000983	0.00035	0.00035	0.02135	0.02135	7.4e-05	7.4e-05	0.003127	0.003127	0.096789	0.096789
0.096324	0.096324	0.055586	0.055586	9.4e-05	9.4e-05	0.091549	0.091549	0.022483	0.022483	0.002024	0.002024	0.000117	0.000117	0.000168	0.000168	0.042968	0.042968	0.06381	0.06381	0.001137	0.001137	0.030843	0.030843	0.001134	0.001134	0.00046	0.00046	0.020438	0.020438	0.034429	0.034429	0.061182	0.061182	0.060757	0.060757	0.002974	0.002974	0.000729	0.000729	0.000337	0.000337	0.019782	0.019782	5.6e-05	5.6e-05	0.002906	0.002906	0.094835	0.094835
0.093976	0.093976	0.052575	0.052575	7.3e-05	7.3e-05	0.089969	0.089969	0.020328	0.020328	0.001841	0.001841	9.1e-05	9.1e-05	0.000141	0.000141	0.041372	0.041372	0.059	0.059	0.001033	0.001033	0.030306	0.030306	0.001086	0.001086	0.000368	0.000368	0.01902	0.01902	0.033762	0.033762	0.058136	0.058136	0.059442	0.059442	0.002317	0.002317	0.000678	0.000678	0.000233	0.000233	0.018988	0.018988	3.7e-05	3.7e-05	0.002544	0.002544	0.093703	0.093703
0.090933	0.090933	0.048985	0.048985	6.1e-05	6.1e-05	0.087215	0.087215	0.018683	0.018683	0.001628	0.001628	8.3e-05	8.3e-05	0.000111	0.000111	0.039686	0.039686	0.055859	0.055859	0.000667	0.000667	0.027153	0.027153	0.000877	0.000877	0.000294	0.000294	0.018253	0.018253	0.032928	0.032928	0.051209	0.051209	0.055562	0.055562	0.001908	0.001908	0.000613	0.000613	0.000209	0.000209	0.018232	0.018232	3.3e-05	3.3e-05	0.002221	0.002221	0.092036	0.092036
0.087094	0.087094	0.047706	0.047706	5.5e-05	5.5e-05	0.085535	0.085535	0.016152	0.016152	0.001423	0.001423	7.5e-05	7.5e-05	9.4e-05	9.4e-05	0.037519	0.037519	0.05266	0.05266	0.000654	0.000654	0.026869	0.026869	0.00081	0.00081	0.000228	0.000228	0.016938	0.016938	0.029577	0.029577	0.051019	0.051019	0.053823	0.053823	0.001476	0.001476	0.000509	0.000509	0.000168	0.000168	0.016236	0.016236	2.5e-05	2.5e-05	0.001758	0.001758	0.091541	0.091541
0.084847	0.084847	0.045301	0.045301	4.5e-05	4.5e-05	0.083902	0.083902	0.013601	0.013601	0.001316	0.001316	4.8e-05	4.8e-05	7.7e-05	7.7e-05	0.035582	0.035582	0.049316	0.049316	0.000636	0.000636	0.025476	0.025476	0.000702	0.000702	0.000207	0.000207	0.013822	0.013822	0.027446	0.027446	0.047351	0.047351	0.047858	0.047858	0.001375	0.001375	0.000371	0.000371	0.00014	0.00014	0.014182	0.014182	1.8e-05	1.8e-05	0.001634	0.001634	0.088365	0.088365
0.08382	0.08382	0.043293	0.043293	4e-05	4e-05	0.082082	0.082082	0.013495	0.013495	0.001111	0.001111	4.1e-05	4.1e-05	6.5e-05	6.5e-05	0.03477	0.03477	0.047073	0.047073	0.000503	0.000503	0.022375	0.022375	0.000613	0.000613	0.000195	0.000195	0.012506	0.012506	0.024379	0.024379	0.045288	0.045288	0.044307	0.044307	0.001244	0.001244	0.000315	0.000315	0.000106	0.000106	0.013075	0.013075	1.6e-05	1.6e-05	0.001502	0.001502	0.086876	0.086876
0.079859	0.079859	0.040492	0.040492	3.4e-05	3.4e-05	0.08053	0.08053	0.012699	0.012699	0.001073	0.001073	3.4e-05	3.4e-05	5.3e-05	5.3e-05	0.032508	0.032508	0.045861	0.045861	0.000425	0.000425	0.020425	0.020425	0.000544	0.000544	0.000164	0.000164	0.011946	0.011946	0.022833	0.022833	0.044551	0.044551	0.042907	0.042907	0.001158	0.001158	0.000256	0.000256	9.5e-05	9.5e-05	0.010646	0.010646	1.3e-05	1.3e-05	0.00125	0.00125	0.085259	0.085259
0.079633	0.079633	0.039739	0.039739	2.4e-05	2.4e-05	0.075955	0.075955	0.012031	0.012031	0.00091	0.00091	3e-05	3e-05	4.5e-05	4.5e-05	0.029018	0.029018	0.045318	0.045318	0.000343	0.000343	0.019294	0.019294	0.000487	0.000487	0.000151	0.000151	0.011009	0.011009	0.021696	0.021696	0.041632	0.041632	0.040299	0.040299	0.001105	0.001105	0.000233	0.000233	7e-05	7e-05	0.010341	0.010341	1.1e-05	1.1e-05	0.001109	0.001109	0.084489	0.084489
0.076953	0.076953	0.039246	0.039246	2e-05	2e-05	0.074234	0.074234	0.01106	0.01106	0.000696	0.000696	2.3e-05	2.3e-05	4.2e-05	4.2e-05	0.027434	0.027434	0.041645	0.041645	0.00032	0.00032	0.018154	0.018154	0.000381	0.000381	0.000119	0.000119	0.009787	0.009787	0.019889	0.019889	0.038371	0.038371	0.039664	0.039664	0.00091	0.00091	0.000185	0.000185	6.7e-05	6.7e-05	0.010147	0.010147	1e-05	1e-05	0.000996	0.000996	0.083532	0.083532
0.073053	0.073053	0.034709	0.034709	1.6e-05	1.6e-05	0.071233	0.071233	0.010135	0.010135	0.000658	0.000658	1.9e-05	1.9e-05	3.9e-05	3.9e-05	0.026742	0.026742	0.039701	0.039701	0.000272	0.000272	0.015815	0.015815	0.000359	0.000359	0.000104	0.000104	0.009069	0.009069	0.018739	0.018739	0.035713	0.035713	0.037731	0.037731	0.000886	0.000886	0.000168	0.000168	5.9e-05	5.9e-05	0.008849	0.008849	7e-06	7e-06	0.000911	0.000911	0.083205	0.083205
0.070413	0.070413	0.033667	0.033667	1.4e-05	1.4e-05	0.068749	0.068749	0.009063	0.009063	0.000558	0.000558	1.8e-05	1.8e-05	2.6e-05	2.6e-05	0.025168	0.025168	0.038512	0.038512	0.000236	0.000236	0.014927	0.014927	0.000304	0.000304	9.6e-05	9.6e-05	0.008232	0.008232	0.017229	0.017229	0.034556	0.034556	0.037053	0.037053	0.000681	0.000681	0.000154	0.000154	5.4e-05	5.4e-05	0.008229	0.008229	6e-06	6e-06	0.000774	0.000774	0.081751	0.081751
0.069089	0.069089	0.032081	0.032081	1.3e-05	1.3e-05	0.067597	0.067597	0.007884	0.007884	0.000537	0.000537	1.4e-05	1.4e-05	2.1e-05	2.1e-05	0.02317	0.02317	0.034788	0.034788	0.000216	0.000216	0.014395	0.014395	0.00025	0.00025	6.9e-05	6.9e-05	0.007578	0.007578	0.016382	0.016382	0.032401	0.032401	0.035776	0.035776	0.000585	0.000585	0.000126	0.000126	4.1e-05	4.1e-05	0.007655	0.007655	5e-06	5e-06	0.000761	0.000761	0.079765	0.079765
0.066363	0.066363	0.031776	0.031776	1.1e-05	1.1e-05	0.066317	0.066317	0.006616	0.006616	0.000456	0.000456	1.2e-05	1.2e-05	2e-05	2e-05	0.022491	0.022491	0.034122	0.034122	0.000193	0.000193	0.013913	0.013913	0.000237	0.000237	6e-05	6e-05	0.00687	0.00687	0.014997	0.014997	0.029613	0.029613	0.033987	0.033987	0.000495	0.000495	0.000106	0.000106	3.6e-05	3.6e-05	0.00648	0.00648	5e-06	5e-06	0.000643	0.000643	0.076317	0.076317
0.063909	0.063909	0.029336	0.029336	1e-05	1e-05	0.065366	0.065366	0.005911	0.005911	0.000414	0.000414	1e-05	1e-05	1.6e-05	1.6e-05	0.020565	0.020565	0.031556	0.031556	0.000181	0.000181	0.013617	0.013617	0.000184	0.000184	5.1e-05	5.1e-05	0.00625	0.00625	0.01402	0.01402	0.028992	0.028992	0.031528	0.031528	0.000422	0.000422	9.8e-05	9.8e-05	3.3e-05	3.3e-05	0.005345	0.005345	4e-06	4e-06	0.000535	0.000535	0.074904	0.074904
0.062539	0.062539	0.02725	0.02725	7e-06	7e-06	0.064569	0.064569	0.005751	0.005751	0.000372	0.000372	9e-06	9e-06	1.3e-05	1.3e-05	0.019811	0.019811	0.030261	0.030261	0.000149	0.000149	0.011801	0.011801	0.000166	0.000166	4.7e-05	4.7e-05	0.005693	0.005693	0.012317	0.012317	0.026653	0.026653	0.028249	0.028249	0.000372	0.000372	8.7e-05	8.7e-05	2.7e-05	2.7e-05	0.005043	0.005043	3e-06	3e-06	0.000462	0.000462	0.071012	0.071012
0.059865	0.059865	0.026286	0.026286	6e-06	6e-06	0.062491	0.062491	0.005373	0.005373	0.000298	0.000298	8e-06	8e-06	1.1e-05	1.1e-05	0.018721	0.018721	0.029903	0.029903	0.00013	0.00013	0.010795	0.010795	0.000156	0.000156	4.3e-05	4.3e-05	0.005308	0.005308	0.012229	0.012229	0.025979	0.025979	0.027726	0.027726	0.00034	0.00034	7e-05	7e-05	2.4e-05	2.4e-05	0.004832	0.004832	3e-06	3e-06	0.000422	0.000422	0.070486	0.070486
0.058682	0.058682	0.02517	0.02517	5e-06	5e-06	0.061783	0.061783	0.005344	0.005344	0.000278	0.000278	6e-06	6e-06	1e-05	1e-05	0.018192	0.018192	0.029583	0.029583	0.00011	0.00011	0.010474	0.010474	0.000145	0.000145	3.6e-05	3.6e-05	0.00477	0.00477	0.011112	0.011112	0.024742	0.024742	0.026132	0.026132	0.000303	0.000303	5.4e-05	5.4e-05	2e-05	2e-05	0.004425	0.004425	2e-06	2e-06	0.000383	0.000383	0.069535	0.069535
0.056753	0.056753	0.024848	0.024848	5e-06	5e-06	0.059684	0.059684	0.004946	0.004946	0.000256	0.000256	5e-06	5e-06	8e-06	8e-06	0.01662	0.01662	0.025595	0.025595	9.4e-05	9.4e-05	0.009531	0.009531	0.000116	0.000116	3e-05	3e-05	0.004296	0.004296	0.010491	0.010491	0.024116	0.024116	0.025189	0.025189	0.00028	0.00028	4.7e-05	4.7e-05	1.6e-05	1.6e-05	0.004324	0.004324	2e-06	2e-06	0.000339	0.000339	0.067893	0.067893
0.055718	0.055718	0.023168	0.023168	4e-06	4e-06	0.058174	0.058174	0.00449	0.00449	0.000223	0.000223	4e-06	4e-06	7e-06	7e-06	0.016292	0.016292	0.025362	0.025362	8.4e-05	8.4e-05	0.008413	0.008413	0.000112	0.000112	2.7e-05	2.7e-05	0.004109	0.004109	0.009667	0.009667	0.02241	0.02241	0.024316	0.024316	0.00021	0.00021	4.4e-05	4.4e-05	1.3e-05	1.3e-05	0.004146	0.004146	1e-06	1e-06	0.00031	0.00031	0.066397	0.066397
0.052025	0.052025	0.02239	0.02239	3e-06	3e-06	0.055829	0.055829	0.004378	0.004378	0.000205	0.000205	3e-06	3e-06	7e-06	7e-06	0.015435	0.015435	0.023575	0.023575	6.8e-05	6.8e-05	0.007988	0.007988	9.5e-05	9.5e-05	2.6e-05	2.6e-05	0.003836	0.003836	0.009557	0.009557	0.020525	0.020525	0.023853	0.023853	0.000193	0.000193	3.7e-05	3.7e-05	1.2e-05	1.2e-05	0.003634	0.003634	1e-06	1e-06	0.000285	0.000285	0.065443	0.065443
0.050875	0.050875	0.020748	0.020748	3e-06	3e-06	0.053626	0.053626	0.003633	0.003633	0.000171	0.000171	3e-06	3e-06	6e-06	6e-06	0.014134	0.014134	0.022967	0.022967	5.9e-05	5.9e-05	0.007258	0.007258	7.8e-05	7.8e-05	2.1e-05	2.1e-05	0.003535	0.003535	0.00899	0.00899	0.019492	0.019492	0.022787	0.022787	0.000191	0.000191	3.2e-05	3.2e-05	1.1e-05	1.1e-05	0.002918	0.002918	1e-06	1e-06	0.000265	0.000265	0.06497	0.06497
0.049709	0.049709	0.020391	0.020391	2e-06	2e-06	0.052541	0.052541	0.002965	0.002965	0.000159	0.000159	3e-06	3e-06	6e-06	6e-06	0.013447	0.013447	0.021903	0.021903	5.5e-05	5.5e-05	0.00714	0.00714	7.5e-05	7.5e-05	1.8e-05	1.8e-05	0.003102	0.003102	0.008236	0.008236	0.019021	0.019021	0.02165	0.02165	0.00018	0.00018	3.2e-05	3.2e-05	1e-05	1e-05	0.002693	0.002693	1e-06	1e-06	0.000234	0.000234	0.064617	0.064617
0.048226	0.048226	0.019499	0.019499	2e-06	2e-06	0.051743	0.051743	0.002637	0.002637	0.000143	0.000143	2e-06	2e-06	4e-06	4e-06	0.012528	0.012528	0.020136	0.020136	5.2e-05	5.2e-05	0.006919	0.006919	6.8e-05	6.8e-05	1.5e-05	1.5e-05	0.002892	0.002892	0.00749	0.00749	0.017026	0.017026	0.02025	0.02025	0.000161	0.000161	2.5e-05	2.5e-05	9e-06	9e-06	0.002452	0.002452	1e-06	1e-06	0.000223	0.000223	0.062965	0.062965
0.046471	0.046471	0.018997	0.018997	2e-06	2e-06	0.050662	0.050662	0.002452	0.002452	0.000129	0.000129	2e-06	2e-06	3e-06	3e-06	0.011868	0.011868	0.019857	0.019857	5e-05	5e-05	0.006376	0.006376	5.7e-05	5.7e-05	1.3e-05	1.3e-05	0.002649	0.002649	0.006621	0.006621	0.016913	0.016913	0.018333	0.018333	0.000133	0.000133	2.1e-05	2.1e-05	8e-06	8e-06	0.002416	0.002416	0	0	0.000179	0.000179	0.061954	0.061954
0.0454	0.0454	0.01767	0.01767	2e-06	2e-06	0.04916	0.04916	0.002366	0.002366	0.000115	0.000115	2e-06	2e-06	3e-06	3e-06	0.010991	0.010991	0.018717	0.018717	4.1e-05	4.1e-05	0.00614	0.00614	5.3e-05	5.3e-05	1.1e-05	1.1e-05	0.002464	0.002464	0.006173	0.006173	0.0164	0.0164	0.017732	0.017732	0.000115	0.000115	1.8e-05	1.8e-05	6e-06	6e-06	0.002288	0.002288	0	0	0.000166	0.000166	0.06047	0.06047
0.044215	0.044215	0.016924	0.016924	1e-06	1e-06	0.048685	0.048685	0.002282	0.002282	0.000111	0.000111	2e-06	2e-06	3e-06	3e-06	0.010079	0.010079	0.017999	0.017999	3.8e-05	3.8e-05	0.005494	0.005494	5.1e-05	5.1e-05	1.1e-05	1.1e-05	0.002188	0.002188	0.006005	0.006005	0.014931	0.014931	0.016783	0.016783	0.000107	0.000107	1.6e-05	1.6e-05	6e-06	6e-06	0.00191	0.00191	0	0	0.000149	0.000149	0.059852	0.059852
0.043354	0.043354	0.016293	0.016293	1e-06	1e-06	0.047444	0.047444	0.002153	0.002153	8.7e-05	8.7e-05	1e-06	1e-06	2e-06	2e-06	0.009703	0.009703	0.017196	0.017196	3.6e-05	3.6e-05	0.005073	0.005073	4.4e-05	4.4e-05	9e-06	9e-06	0.002094	0.002094	0.005687	0.005687	0.01438	0.01438	0.015757	0.015757	9.6e-05	9.6e-05	1.5e-05	1.5e-05	5e-06	5e-06	0.001839	0.001839	0	0	0.000122	0.000122	0.058864	0.058864
0.041718	0.041718	0.014777	0.014777	1e-06	1e-06	0.046704	0.046704	0.002041	0.002041	7.9e-05	7.9e-05	1e-06	1e-06	2e-06	2e-06	0.009153	0.009153	0.015844	0.015844	3.2e-05	3.2e-05	0.004988	0.004988	3.9e-05	3.9e-05	8e-06	8e-06	0.002048	0.002048	0.005438	0.005438	0.013585	0.013585	0.01553	0.01553	9.3e-05	9.3e-05	1.2e-05	1.2e-05	5e-06	5e-06	0.001666	0.001666	0	0	0.00011	0.00011	0.058411	0.058411
0.041082	0.041082	0.014601	0.014601	1e-06	1e-06	0.045246	0.045246	0.001985	0.001985	6.9e-05	6.9e-05	1e-06	1e-06	2e-06	2e-06	0.008567	0.008567	0.015405	0.015405	2.7e-05	2.7e-05	0.004582	0.004582	3.3e-05	3.3e-05	7e-06	7e-06	0.001906	0.001906	0.005359	0.005359	0.012907	0.012907	0.014981	0.014981	7.5e-05	7.5e-05	1.1e-05	1.1e-05	4e-06	4e-06	0.00146	0.00146	0	0	0.000104	0.000104	0.055599	0.055599
0.038917	0.038917	0.013779	0.013779	1e-06	1e-06	0.044963	0.044963	0.001805	0.001805	6.5e-05	6.5e-05	1e-06	1e-06	1e-06	1e-06	0.008256	0.008256	0.014897	0.014897	2.4e-05	2.4e-05	0.003895	0.003895	2.6e-05	2.6e-05	6e-06	6e-06	0.001697	0.001697	0.004887	0.004887	0.011244	0.011244	0.014541	0.014541	6.7e-05	6.7e-05	9e-06	9e-06	4e-06	4e-06	0.001357	0.001357	0	0	9e-05	9e-05	0.055336	0.055336
0.037856	0.037856	0.013459	0.013459	1e-06	1e-06	0.043423	0.043423	0.001593	0.001593	6.2e-05	6.2e-05	1e-06	1e-06	1e-06	1e-06	0.008151	0.008151	0.013827	0.013827	1.8e-05	1.8e-05	0.003839	0.003839	2.4e-05	2.4e-05	5e-06	5e-06	0.001643	0.001643	0.004667	0.004667	0.011086	0.011086	0.013556	0.013556	6.1e-05	6.1e-05	8e-06	8e-06	3e-06	3e-06	0.001282	0.001282	0	0	8.1e-05	8.1e-05	0.05443	0.05443
0.036545	0.036545	0.012815	0.012815	1e-06	1e-06	0.042045	0.042045	0.001309	0.001309	5.4e-05	5.4e-05	1e-06	1e-06	1e-06	1e-06	0.007544	0.007544	0.013523	0.013523	1.5e-05	1.5e-05	0.003614	0.003614	2.3e-05	2.3e-05	5e-06	5e-06	0.001388	0.001388	0.003926	0.003926	0.010781	0.010781	0.013288	0.013288	5.7e-05	5.7e-05	7e-06	7e-06	2e-06	2e-06	0.001223	0.001223	0	0	7.3e-05	7.3e-05	0.052837	0.052837
0.035831	0.035831	0.012446	0.012446	0	0	0.041439	0.041439	0.001186	0.001186	5.2e-05	5.2e-05	1e-06	1e-06	1e-06	1e-06	0.007395	0.007395	0.012798	0.012798	1.5e-05	1.5e-05	0.003438	0.003438	2.1e-05	2.1e-05	4e-06	4e-06	0.001307	0.001307	0.003882	0.003882	0.010385	0.010385	0.012138	0.012138	5.3e-05	5.3e-05	7e-06	7e-06	2e-06	2e-06	0.001138	0.001138	0	0	6.8e-05	6.8e-05	0.051628	0.051628
0.035056	0.035056	0.01214	0.01214	0	0	0.041247	0.041247	0.001044	0.001044	5e-05	5e-05	0	0	1e-06	1e-06	0.006722	0.006722	0.012246	0.012246	1.4e-05	1.4e-05	0.003276	0.003276	1.9e-05	1.9e-05	4e-06	4e-06	0.001281	0.001281	0.003646	0.003646	0.010176	0.010176	0.011625	0.011625	4.3e-05	4.3e-05	7e-06	7e-06	2e-06	2e-06	0.001058	0.001058	0	0	6.1e-05	6.1e-05	0.05047	0.05047
0.033351	0.033351	0.011375	0.011375	0	0	0.040293	0.040293	0.000995	0.000995	4.2e-05	4.2e-05	0	0	1e-06	1e-06	0.006498	0.006498	0.011292	0.011292	1.3e-05	1.3e-05	0.00298	0.00298	1.6e-05	1.6e-05	3e-06	3e-06	0.001208	0.001208	0.003445	0.003445	0.009251	0.009251	0.011067	0.011067	3.6e-05	3.6e-05	5e-06	5e-06	2e-06	2e-06	0.000877	0.000877	0	0	5.9e-05	5.9e-05	0.049328	0.049328
0.032631	0.032631	0.011277	0.011277	0	0	0.039194	0.039194	0.00097	0.00097	3.7e-05	3.7e-05	0	0	1e-06	1e-06	0.006058	0.006058	0.011088	0.011088	1.1e-05	1.1e-05	0.002779	0.002779	1.5e-05	1.5e-05	3e-06	3e-06	0.001122	0.001122	0.00323	0.00323	0.008781	0.008781	0.01066	0.01066	3.6e-05	3.6e-05	5e-06	5e-06	1e-06	1e-06	0.000854	0.000854	0	0	5.2e-05	5.2e-05	0.04883	0.04883
0.032042	0.032042	0.010609	0.010609	0	0	0.037743	0.037743	0.000903	0.000903	3.3e-05	3.3e-05	0	0	1e-06	1e-06	0.005785	0.005785	0.01032	0.01032	1e-05	1e-05	0.002684	0.002684	1.4e-05	1.4e-05	2e-06	2e-06	0.001027	0.001027	0.003007	0.003007	0.008355	0.008355	0.009891	0.009891	3e-05	3e-05	4e-06	4e-06	1e-06	1e-06	0.000766	0.000766	0	0	4.8e-05	4.8e-05	0.047952	0.047952
0.030604	0.030604	0.010384	0.010384	0	0	0.036879	0.036879	0.000845	0.000845	3.2e-05	3.2e-05	0	0	1e-06	1e-06	0.005474	0.005474	0.009902	0.009902	9e-06	9e-06	0.002582	0.002582	1.3e-05	1.3e-05	2e-06	2e-06	0.000989	0.000989	0.00279	0.00279	0.007766	0.007766	0.00985	0.00985	2.9e-05	2.9e-05	4e-06	4e-06	1e-06	1e-06	0.000701	0.000701	0	0	4.3e-05	4.3e-05	0.047373	0.047373
0.029573	0.029573	0.010219	0.010219	0	0	0.035641	0.035641	0.000821	0.000821	2.8e-05	2.8e-05	0	0	0	0	0.005255	0.005255	0.00978	0.00978	9e-06	9e-06	0.002402	0.002402	1.1e-05	1.1e-05	2e-06	2e-06	0.000919	0.000919	0.002662	0.002662	0.007406	0.007406	0.009102	0.009102	2.8e-05	2.8e-05	3e-06	3e-06	1e-06	1e-06	0.00064	0.00064	0	0	4e-05	4e-05	0.046481	0.046481
0.028356	0.028356	0.00947	0.00947	0	0	0.035072	0.035072	0.000805	0.000805	2.6e-05	2.6e-05	0	0	0	0	0.004746	0.004746	0.00916	0.00916	8e-06	8e-06	0.002206	0.002206	8e-06	8e-06	2e-06	2e-06	0.000825	0.000825	0.002488	0.002488	0.007069	0.007069	0.008661	0.008661	2.5e-05	2.5e-05	3e-06	3e-06	1e-06	1e-06	0.000565	0.000565	0	0	3.3e-05	3.3e-05	0.045866	0.045866
0.027951	0.027951	0.008785	0.008785	0	0	0.03454	0.03454	0.000775	0.000775	2.4e-05	2.4e-05	0	0	0	0	0.004489	0.004489	0.008759	0.008759	7e-06	7e-06	0.002146	0.002146	8e-06	8e-06	2e-06	2e-06	0.00077	0.00077	0.002444	0.002444	0.006457	0.006457	0.008519	0.008519	2.4e-05	2.4e-05	2e-06	2e-06	1e-06	1e-06	0.000528	0.000528	0	0	3.2e-05	3.2e-05	0.044643	0.044643
0.027201	0.027201	0.008325	0.008325	0	0	0.03342	0.03342	0.000681	0.000681	2.1e-05	2.1e-05	0	0	0	0	0.004304	0.004304	0.008182	0.008182	6e-06	6e-06	0.001961	0.001961	8e-06	8e-06	1e-06	1e-06	0.000711	0.000711	0.002197	0.002197	0.006242	0.006242	0.008362	0.008362	2.1e-05	2.1e-05	2e-06	2e-06	1e-06	1e-06	0.000515	0.000515	0	0	2.8e-05	2.8e-05	0.044512	0.044512
0.026329	0.026329	0.008187	0.008187	0	0	0.033003	0.033003	0.000576	0.000576	1.9e-05	1.9e-05	0	0	0	0	0.004098	0.004098	0.007927	0.007927	6e-06	6e-06	0.001884	0.001884	6e-06	6e-06	1e-06	1e-06	0.000706	0.000706	0.002168	0.002168	0.00617	0.00617	0.00797	0.00797	1.9e-05	1.9e-05	2e-06	2e-06	1e-06	1e-06	0.000447	0.000447	0	0	2.7e-05	2.7e-05	0.042906	0.042906
0.025718	0.025718	0.007854	0.007854	0	0	0.032106	0.032106	0.0005	0.0005	1.9e-05	1.9e-05	0	0	0	0	0.003953	0.003953	0.00751	0.00751	5e-06	5e-06	0.001847	0.001847	6e-06	6e-06	1e-06	1e-06	0.000678	0.000678	0.001983	0.001983	0.006009	0.006009	0.00793	0.00793	1.8e-05	1.8e-05	2e-06	2e-06	1e-06	1e-06	0.000419	0.000419	0	0	2.3e-05	2.3e-05	0.042707	0.042707
0.024847	0.024847	0.007554	0.007554	0	0	0.031878	0.031878	0.000459	0.000459	1.7e-05	1.7e-05	0	0	0	0	0.003878	0.003878	0.00725	0.00725	5e-06	5e-06	0.001675	0.001675	5e-06	5e-06	1e-06	1e-06	0.000598	0.000598	0.001837	0.001837	0.005334	0.005334	0.006962	0.006962	1.5e-05	1.5e-05	2e-06	2e-06	0	0	0.000392	0.000392	0	0	2.2e-05	2.2e-05	0.042193	0.042193
0.024672	0.024672	0.007054	0.007054	0	0	0.030667	0.030667	0.000422	0.000422	1.5e-05	1.5e-05	0	0	0	0	0.003495	0.003495	0.006915	0.006915	4e-06	4e-06	0.001557	0.001557	5e-06	5e-06	1e-06	1e-06	0.000563	0.000563	0.001776	0.001776	0.0051	0.0051	0.006763	0.006763	1.3e-05	1.3e-05	1e-06	1e-06	0	0	0.000381	0.000381	0	0	2e-05	2e-05	0.041713	0.041713
0.023578	0.023578	0.006884	0.006884	0	0	0.030058	0.030058	0.000409	0.000409	1.3e-05	1.3e-05	0	0	0	0	0.003298	0.003298	0.006701	0.006701	3e-06	3e-06	0.001426	0.001426	5e-06	5e-06	1e-06	1e-06	0.000534	0.000534	0.001605	0.001605	0.005021	0.005021	0.006515	0.006515	1.2e-05	1.2e-05	1e-06	1e-06	0	0	0.000364	0.000364	0	0	1.8e-05	1.8e-05	0.040889	0.040889
0.022573	0.022573	0.006702	0.006702	0	0	0.028706	0.028706	0.000376	0.000376	1.2e-05	1.2e-05	0	0	0	0	0.003194	0.003194	0.006161	0.006161	3e-06	3e-06	0.00137	0.00137	4e-06	4e-06	1e-06	1e-06	0.000509	0.000509	0.001551	0.001551	0.004614	0.004614	0.006236	0.006236	1.2e-05	1.2e-05	1e-06	1e-06	0	0	0.00034	0.00034	0	0	1.6e-05	1.6e-05	0.040759	0.040759
0.022068	0.022068	0.006457	0.006457	0	0	0.02805	0.02805	0.000359	0.000359	1.1e-05	1.1e-05	0	0	0	0	0.003134	0.003134	0.006022	0.006022	3e-06	3e-06	0.001268	0.001268	4e-06	4e-06	1e-06	1e-06	0.000463	0.000463	0.00147	0.00147	0.004522	0.004522	0.006026	0.006026	1e-05	1e-05	1e-06	1e-06	0	0	0.00029	0.00029	0	0	1.5e-05	1.5e-05	0.039769	0.039769
0.021115	0.021115	0.006017	0.006017	0	0	0.027589	0.027589	0.00035	0.00035	1.1e-05	1.1e-05	0	0	0	0	0.002963	0.002963	0.005677	0.005677	3e-06	3e-06	0.001211	0.001211	3e-06	3e-06	1e-06	1e-06	0.000444	0.000444	0.001351	0.001351	0.004161	0.004161	0.005508	0.005508	9e-06	9e-06	1e-06	1e-06	0	0	0.00027	0.00027	0	0	1.3e-05	1.3e-05	0.039083	0.039083
0.019825	0.019825	0.005916	0.005916	0	0	0.027392	0.027392	0.000324	0.000324	1e-05	1e-05	0	0	0	0	0.002809	0.002809	0.005467	0.005467	2e-06	2e-06	0.001163	0.001163	3e-06	3e-06	0	0	0.000418	0.000418	0.001298	0.001298	0.004046	0.004046	0.005384	0.005384	9e-06	9e-06	1e-06	1e-06	0	0	0.000253	0.000253	0	0	1.2e-05	1.2e-05	0.038408	0.038408
0.019445	0.019445	0.00548	0.00548	0	0	0.026644	0.026644	0.000316	0.000316	9e-06	9e-06	0	0	0	0	0.002633	0.002633	0.005202	0.005202	2e-06	2e-06	0.001095	0.001095	3e-06	3e-06	0	0	0.000388	0.000388	0.001155	0.001155	0.0038	0.0038	0.005064	0.005064	8e-06	8e-06	1e-06	1e-06	0	0	0.000239	0.000239	0	0	1.1e-05	1.1e-05	0.037799	0.037799
0.019124	0.019124	0.005411	0.005411	0	0	0.025788	0.025788	0.000301	0.000301	7e-06	7e-06	0	0	0	0	0.00243	0.00243	0.005103	0.005103	2e-06	2e-06	0.001062	0.001062	2e-06	2e-06	0	0	0.000355	0.000355	0.001105	0.001105	0.003733	0.003733	0.004888	0.004888	7e-06	7e-06	1e-06	1e-06	0	0	0.000219	0.000219	0	0	1.1e-05	1.1e-05	0.036992	0.036992
0.018844	0.018844	0.005099	0.005099	0	0	0.025362	0.025362	0.000272	0.000272	7e-06	7e-06	0	0	0	0	0.002393	0.002393	0.00487	0.00487	2e-06	2e-06	0.001032	0.001032	2e-06	2e-06	0	0	0.000327	0.000327	0.001026	0.001026	0.003484	0.003484	0.004818	0.004818	6e-06	6e-06	1e-06	1e-06	0	0	0.000199	0.000199	0	0	1e-05	1e-05	0.036319	0.036319
0.018476	0.018476	0.004977	0.004977	0	0	0.024824	0.024824	0.000233	0.000233	6e-06	6e-06	0	0	0	0	0.002322	0.002322	0.00456	0.00456	2e-06	2e-06	0.001007	0.001007	2e-06	2e-06	0	0	0.000327	0.000327	0.001015	0.001015	0.003359	0.003359	0.00443	0.00443	6e-06	6e-06	0	0	0	0	0.000182	0.000182	0	0	1e-05	1e-05	0.035356	0.035356
0.018043	0.018043	0.004739	0.004739	0	0	0.024187	0.024187	0.000216	0.000216	5e-06	5e-06	0	0	0	0	0.002125	0.002125	0.004164	0.004164	1e-06	1e-06	0.000881	0.000881	2e-06	2e-06	0	0	0.000292	0.000292	0.000961	0.000961	0.003037	0.003037	0.004338	0.004338	5e-06	5e-06	0	0	0	0	0.000173	0.000173	0	0	9e-06	9e-06	0.034702	0.034702
0.017338	0.017338	0.0045	0.0045	0	0	0.023725	0.023725	0.000199	0.000199	5e-06	5e-06	0	0	0	0	0.001997	0.001997	0.004142	0.004142	1e-06	1e-06	0.000782	0.000782	2e-06	2e-06	0	0	0.000266	0.000266	0.000914	0.000914	0.00303	0.00303	0.004181	0.004181	5e-06	5e-06	0	0	0	0	0.000162	0.000162	0	0	8e-06	8e-06	0.033919	0.033919
0.016502	0.016502	0.004413	0.004413	0	0	0.023307	0.023307	0.000175	0.000175	5e-06	5e-06	0	0	0	0	0.001931	0.001931	0.00391	0.00391	1e-06	1e-06	0.000744	0.000744	2e-06	2e-06	0	0	0.000253	0.000253	0.000839	0.000839	0.002893	0.002893	0.003976	0.003976	4e-06	4e-06	0	0	0	0	0.000144	0.000144	0	0	7e-06	7e-06	0.03327	0.03327
0.016154	0.016154	0.004146	0.004146	0	0	0.022655	0.022655	0.000173	0.000173	5e-06	5e-06	0	0	0	0	0.001839	0.001839	0.003727	0.003727	1e-06	1e-06	0.000711	0.000711	1e-06	1e-06	0	0	0.000238	0.000238	0.00082	0.00082	0.002681	0.002681	0.003827	0.003827	4e-06	4e-06	0	0	0	0	0.000134	0.000134	0	0	7e-06	7e-06	0.033116	0.033116
0.015642	0.015642	0.003988	0.003988	0	0	0.022536	0.022536	0.000163	0.000163	4e-06	4e-06	0	0	0	0	0.00177	0.00177	0.003631	0.003631	1e-06	1e-06	0.000683	0.000683	1e-06	1e-06	0	0	0.000231	0.000231	0.000758	0.000758	0.002507	0.002507	0.003589	0.003589	4e-06	4e-06	0	0	0	0	0.000119	0.000119	0	0	6e-06	6e-06	0.032662	0.032662
0.014721	0.014721	0.003885	0.003885	0	0	0.021639	0.021639	0.000157	0.000157	4e-06	4e-06	0	0	0	0	0.001663	0.001663	0.003477	0.003477	1e-06	1e-06	0.000634	0.000634	1e-06	1e-06	0	0	0.000225	0.000225	0.000744	0.000744	0.002442	0.002442	0.003368	0.003368	4e-06	4e-06	0	0	0	0	0.000116	0.000116	0	0	5e-06	5e-06	0.031833	0.031833
0.014486	0.014486	0.003712	0.003712	0	0	0.021425	0.021425	0.000153	0.000153	4e-06	4e-06	0	0	0	0	0.001636	0.001636	0.00345	0.00345	1e-06	1e-06	0.000599	0.000599	1e-06	1e-06	0	0	0.000206	0.000206	0.000702	0.000702	0.002321	0.002321	0.003056	0.003056	4e-06	4e-06	0	0	0	0	0.000108	0.000108	0	0	5e-06	5e-06	0.03135	0.03135
0.013994	0.013994	0.003564	0.003564	0	0	0.020822	0.020822	0.00014	0.00014	3e-06	3e-06	0	0	0	0	0.001502	0.001502	0.00311	0.00311	1e-06	1e-06	0.000578	0.000578	1e-06	1e-06	0	0	0.000192	0.000192	0.000659	0.000659	0.002164	0.002164	0.00298	0.00298	3e-06	3e-06	0	0	0	0	0.000104	0.000104	0	0	4e-06	4e-06	0.030999	0.030999
0.013532	0.013532	0.00338	0.00338	0	0	0.020115	0.020115	0.000129	0.000129	3e-06	3e-06	0	0	0	0	0.001433	0.001433	0.003053	0.003053	1e-06	1e-06	0.000563	0.000563	1e-06	1e-06	0	0	0.000174	0.000174	0.000618	0.000618	0.002024	0.002024	0.002878	0.002878	3e-06	3e-06	0	0	0	0	9.2e-05	9.2e-05	0	0	4e-06	4e-06	0.0303	0.0303
0.013157	0.013157	0.003232	0.003232	0	0	0.019595	0.019595	0.000117	0.000117	3e-06	3e-06	0	0	0	0	0.001378	0.001378	0.002898	0.002898	1e-06	1e-06	0.000518	0.000518	1e-06	1e-06	0	0	0.000165	0.000165	0.00059	0.00059	0.00199	0.00199	0.002814	0.002814	3e-06	3e-06	0	0	0	0	8.7e-05	8.7e-05	0	0	4e-06	4e-06	0.029826	0.029826
0.012743	0.012743	0.0032	0.0032	0	0	0.019252	0.019252	0.000111	0.000111	2e-06	2e-06	0	0	0	0	0.001283	0.001283	0.002774	0.002774	1e-06	1e-06	0.000505	0.000505	1e-06	1e-06	0	0	0.000154	0.000154	0.000552	0.000552	0.001834	0.001834	0.002784	0.002784	3e-06	3e-06	0	0	0	0	8e-05	8e-05	0	0	4e-06	4e-06	0.029195	0.029195
0.012613	0.012613	0.003006	0.003006	0	0	0.018897	0.018897	0.000106	0.000106	2e-06	2e-06	0	0	0	0	0.001235	0.001235	0.002632	0.002632	1e-06	1e-06	0.000455	0.000455	1e-06	1e-06	0	0	0.000145	0.000145	0.000537	0.000537	0.001805	0.001805	0.002649	0.002649	2e-06	2e-06	0	0	0	0	7.4e-05	7.4e-05	0	0	3e-06	3e-06	0.02891	0.02891
0.012422	0.012422	0.002985	0.002985	0	0	0.018177	0.018177	9.8e-05	9.8e-05	2e-06	2e-06	0	0	0	0	0.001211	0.001211	0.002493	0.002493	1e-06	1e-06	0.000444	0.000444	1e-06	1e-06	0	0	0.000138	0.000138	0.000522	0.000522	0.001698	0.001698	0.002506	0.002506	2e-06	2e-06	0	0	0	0	6.9e-05	6.9e-05	0	0	3e-06	3e-06	0.028608	0.028608
0.012252	0.012252	0.002922	0.002922	0	0	0.018158	0.018158	9.3e-05	9.3e-05	2e-06	2e-06	0	0	0	0	0.001149	0.001149	0.00245	0.00245	0	0	0.000405	0.000405	1e-06	1e-06	0	0	0.000132	0.000132	0.000474	0.000474	0.001671	0.001671	0.002377	0.002377	2e-06	2e-06	0	0	0	0	6.8e-05	6.8e-05	0	0	3e-06	3e-06	0.028521	0.028521
0.011377	0.011377	0.002631	0.002631	0	0	0.017587	0.017587	8.2e-05	8.2e-05	2e-06	2e-06	0	0	0	0	0.001061	0.001061	0.002312	0.002312	0	0	0.000376	0.000376	1e-06	1e-06	0	0	0.000124	0.000124	0.000434	0.000434	0.001634	0.001634	0.002353	0.002353	2e-06	2e-06	0	0	0	0	6.4e-05	6.4e-05	0	0	3e-06	3e-06	0.027381	0.027381
0.011198	0.011198	0.00261	0.00261	0	0	0.017109	0.017109	7.9e-05	7.9e-05	2e-06	2e-06	0	0	0	0	0.001023	0.001023	0.002179	0.002179	0	0	0.000366	0.000366	1e-06	1e-06	0	0	0.00012	0.00012	0.000419	0.000419	0.001502	0.001502	0.002283	0.002283	2e-06	2e-06	0	0	0	0	6.1e-05	6.1e-05	0	0	2e-06	2e-06	0.026954	0.026954
0.011131	0.011131	0.002531	0.002531	0	0	0.016648	0.016648	7.6e-05	7.6e-05	1e-06	1e-06	0	0	0	0	0.001006	0.001006	0.00209	0.00209	0	0	0.000354	0.000354	0	0	0	0	0.00011	0.00011	0.000395	0.000395	0.001423	0.001423	0.0021	0.0021	1e-06	1e-06	0	0	0	0	5.9e-05	5.9e-05	0	0	2e-06	2e-06	0.026149	0.026149
[truncated: 102 more columns]
