# Supplementary material for: Stacking Model‐Based Classifiers for Dealing With Multiple Sets of Noisy Labels
Source: Biom J. 2025 Mar 12;67(2):e70042. doi: 10.1002/bimj.70042 (PMC11898607; doi:10.1002/bimj.70042)
Supplement: Supplementary file 1 — Supporting Information [file BIMJ-67-e70042-s001.zip › density-based-ensemble-model-main/competitors_sims/LogReg-Crowds/types.jl]

try
     type LRModel
          N::Int
          D::Int
          C::Int
          M::Int
          V0::Float64
          X::Array{Float64,2}
          y::Array{Float64,1}
          y_bin::Array{Float64,2}
          mN::Array{Float64,2}
     end
catch
     # already defined...
end

try
     type MALRModel
          N::Int
          D::Int
          C::Int
          M::Int
          R::Int
          V0::Float64
          tau::Float64
          X::Array{Float64,2}
          y::Array{Float64,1}
          Y::Array{Float64,2}
          mN::Array{Float64,2}
          pi
          latent_posterior
     end
catch
     # already defined...
end
