# Supplementary material for: Stacking Model‐Based Classifiers for Dealing With Multiple Sets of Noisy Labels
Source: Biom J. 2025 Mar 12;67(2):e70042. doi: 10.1002/bimj.70042 (PMC11898607; doi:10.1002/bimj.70042)
Supplement: Supplementary file 1 — Supporting Information [file BIMJ-67-e70042-s001.zip › density-based-ensemble-model-main/data/50_sim_2_data_split/47X_train.csv]

1.43458926249096	1.05915287477144
3.6518175299285	2.78550810469662
2.00445396347366	2.4026829188721
2.14556852625634	1.55996823297389
1.71322216209079	2.12324151725278
3.0897664225123	2.55476684695479
1.83472944262496	1.88873894982101
3.29835665333008	2.69934396895765
2.08464553844387	2.47655769805976
0.994534056238288	1.28661440847992
1.92251907880831	2.24652868242504
2.22833978334241	2.53351188881274
0.890902053226376	2.29096025184831
1.22801832625298	2.05324783571418
2.26769845611283	1.66441461887154
1.61001340346765	2.08187048696287
0.461221482919581	2.82391424133609
3.71992848011007	2.81885555394917
1.78866461037714	1.73843023985546
1.17541639257119	2.22517035400785
3.53112330646901	2.36005620769048
1.77958929425916	2.08310160640718
2.32656427228754	1.3104776543677
-0.872199144661904	2.02985108630283
1.44044172693597	3.14198435404289
3.30606402843604	1.46368623319204
1.11722210979514	2.09923551914394
1.65140838687609	2.09341539220783
1.99651097106239	2.60519583567046
2.08017825473446	1.80568813051824
3.66891091773402	1.89416043118401
2.27088122721294	2.36848562460309
3.27643617548497	2.75539196200124
0.0130803684278487	-1.61627493521841
-1.85327227620843	-3.11366422757912
-3.91838834167331	-0.464068131602443
-1.94195380393696	-2.94186097235324
-0.289157635494325	-2.04502725014783
-0.791329985157284	-0.982572063696479
-2.06142800579434	-1.44443356772781
-2.55084795107751	-3.58324672853255
0.124280813672163	-2.49482527161038
0.477625742598268	-3.2382040885112
-0.640345261061538	-1.6230146094958
-3.81347739944627	-1.78648188497013
-0.512315958628959	-1.60256709648022
-1.91368795088466	-2.56903994605889
-5.4080150282566	0.108236606817605
0.595006591149783	-3.24501431017588
-0.339578208610088	-3.0128803088699
-2.6650528445263	-2.23303125481343
-2.6149672570184	-2.33600834106983
-3.4820175979508	-0.604984136149133
-2.31048391769501	-2.32229683787462
-1.03357705442608	-2.48361217089561
-1.80089686153467	-0.99755096104269
-3.23179950889888	-1.54600642566119
-2.82410761211676	-1.32680741624333
-3.39551255123505	-2.37874363482704
-0.20336224645334	-1.89680939035976
-1.81341753626453	-1.70180637619726
-3.48387306872364	-1.39054374438016
-3.36687136069627	-2.51668833476596
-2.66040060549674	-2.27190967463895
-4.86438008507051	-2.21314975836095
-0.171895704284071	-1.64140877567627
1.2062489134869	0.386858371552375
-0.609693422382853	0.933853688423068
0.736124195070083	0.515092518438122
-0.780381451327958	-1.10245656562815
0.948230672977372	1.36912978148555
-0.0701992395408023	1.95227133036403
0.268891058005401	-1.16984221924604
-0.696481461820272	-0.42346854027059
-0.393669578172881	0.789855109428121
0.762213665417548	-1.25388157515293
1.20433190845577	2.49157882698015
-0.34277237080134	0.0929784443298088
-0.300391199075973	1.48399360704264
-0.202989027678245	0.930957641986309
-0.963445034377562	-2.55615998920448
-0.469119607819614	1.20691133502026
-0.063446779014341	2.26609350314779
1.39767966891535	1.05633734845843
0.0772343315303762	0.108925896783831
-0.0641789058220127	-0.44199180739591
-0.502306852777844	-1.61512666511336
0.047567729932085	-0.0475945212593921
-0.823365147096848	-1.80820455732159
1.21831985388549	1.07342544478504
0.754168455085614	-1.19252700275227
-0.390954633819408	1.720366079386
-0.110502131271738	-1.38399253805325
0.0372684887039801	2.08047321827166
0.185337339532599	3.12072725543592
-0.64213159752579	0.851515690573278
-0.350920452477513	0.265095719706847
0.305830972416799	-0.161449344547614
-0.0219777870891401	0.785124786937413
