# Supplementary material for: Stacking Model‐Based Classifiers for Dealing With Multiple Sets of Noisy Labels
Source: Biom J. 2025 Mar 12;67(2):e70042. doi: 10.1002/bimj.70042 (PMC11898607; doi:10.1002/bimj.70042)
Supplement: Supplementary file 1 — Supporting Information [file BIMJ-67-e70042-s001.zip › density-based-ensemble-model-main/data/50_sim_2_data_split/25X_train.csv]

1.66543644729426	1.85591646774856
2.30824620598465	1.69923063131283
1.04404342369248	1.1418959941609
1.65456807846137	2.64138992898456
1.58423464992436	2.41492700627282
2.69031771283168	2.14599713064543
2.12647805567026	2.15709956238988
0.851913696372309	2.04146075528639
2.05558502538866	1.98392430624941
2.50872030615664	1.7585632883187
2.3217716934217	2.24207412699217
-0.15699065150186	1.45439716893279
2.24094178555808	2.1257187490402
1.43365048828353	1.6218501692364
1.79317985858174	2.03550982466405
0.215546143765539	2.58210095316084
1.5905179354911	2.47354472724169
1.83001911164855	2.00521978502204
2.31394697315246	2.32155934821155
2.46782613317563	2.19120545597738
1.89194323061744	2.59341282758839
2.26012834569232	2.00204707336747
2.50732111125698	0.788762861243763
0.356778298149088	1.42212270585726
2.08007544739467	1.62595245123613
2.70661449254612	2.41628289619409
3.87790256629368	1.89055722816984
2.6431520159976	1.69200352606303
1.48638717998272	1.44228044594041
2.59309146822962	1.73153984562407
0.884298771733882	2.43414033029852
2.45631312430078	2.63044565925216
1.56372931776345	2.34813017120346
-1.94016655654806	-2.31131062003597
1.3298562159162	-2.76077167179852
-2.89461933627632	-1.53337132030805
-2.67519612641199	-2.11322702859027
-1.42873484033605	-2.42508071616383
-2.5481084518683	-2.07279738725873
-1.63115247436845	-1.56645555123699
-1.69119015705845	-1.74050926108737
-0.763817156880312	-1.82777683482089
-1.29473924140416	-2.41253874918356
-2.27819015444169	0.14081104772008
-4.09718491619557	-2.01653925034961
-2.63111655961947	-1.79883916890472
-2.51888923374672	-1.12754687087398
-0.926179369033796	-2.72240785259878
-2.17359237189652	-1.38244432049397
-2.69414893781991	-1.36232870008356
0.918067286075055	-1.94445022269084
-4.25956177127033	-0.92171611684966
-3.75094925179036	-0.937217788253339
-2.88895488179454	-2.45406446654899
-1.17169235556042	-1.73414273777619
-3.87475851487247	-1.27285576547585
-2.89562846374664	-1.11252239252315
-2.6666322917146	-2.96454418997786
-0.68114334529599	-0.845220691899546
-4.39208468033345	-0.444638280892473
-1.13227682156194	-2.33869521557068
-1.91568177323285	-2.65080211572995
-3.91571419503325	-1.14721756940285
-3.69761040919428	-1.68147310529668
-2.23449419859293	-1.23923859916162
-0.878251036996759	-2.31066497582332
-0.624627693604878	-2.1682115978791
1.38566362460671	1.02357985639485
0.804540917211475	-0.304777772678416
0.399301596498784	-0.302463078882129
0.5174619097344	-1.01517055963454
-1.17044445776739	-1.39694668217209
-0.901204907759613	1.37791019281511
-1.39166972414601	-2.27844654763114
2.5714583908803	2.20169976958001
-0.770280161846872	-2.74910784426998
0.24994917267686	0.803328757322648
0.727079888668214	2.32945215356572
-0.30206655005192	1.68083022736895
-0.194630853903605	0.292208482207275
-0.356453590444765	-2.04683734375127
-1.01259016989639	0.611301218157861
0.275730040824607	3.1110703077004
-0.398053482118656	0.421748091216209
0.741729389758519	0.591216558397817
-0.387044341867739	-0.539944843179205
-0.735065892073379	-0.817210549433811
-2.02481662485459	-0.840796248621264
0.721807224015347	0.196186505143122
0.333047117371327	0.890211113929684
1.13018410323129	0.143463971722284
-1.31919366090263	-0.519123519227227
-0.444204659719833	-0.508893754325646
-0.839591587857032	-3.24387201839902
-0.0949251437933342	0.897356815489966
0.12977581943665	0.301801803150978
-0.212822532510745	0.0929324980787512
-1.10980934892714	0.495986758779581
-0.733753428527054	0.462679703321539
