# Supplementary material for: Stacking Model‐Based Classifiers for Dealing With Multiple Sets of Noisy Labels
Source: Biom J. 2025 Mar 12;67(2):e70042. doi: 10.1002/bimj.70042 (PMC11898607; doi:10.1002/bimj.70042)
Supplement: Supplementary file 1 — Supporting Information [file BIMJ-67-e70042-s001.zip › density-based-ensemble-model-main/data/50_sim_2_data_split/12X_train.csv]

1.89686163016506	2.26425518543511
2.72384609817779	2.12017268060737
2.09082219678643	1.96005151978791
2.72660631801001	2.50021202276992
1.86426867964701	1.51644669325994
2.3179140333996	1.30306077480885
1.44291786418674	1.55332552948038
0.718490781293235	1.84917362636568
2.75286712119273	1.47666576877263
2.70106814932641	1.70913876996803
2.2785904927741	1.69519455637413
2.64266359333253	1.54013601546768
1.98373297469163	1.34663715059639
0.841903756474336	1.86682903083303
0.972603573309992	1.90610060137927
1.22512343378858	1.3328662972888
1.89920700033562	1.95173325861506
1.52154247268319	2.55251292734355
3.23246404745312	2.16710070442733
2.7927576643906	1.46450984191152
1.43962193610482	2.66501231074035
3.09176551104789	2.79957916981318
4.49319100740389	1.9728587800035
1.62262586139926	1.95063990341651
2.6302458741304	2.06685078587422
0.767100454155992	1.13723598368762
0.957364310977989	2.32271257077221
2.68672807745865	2.9204617844689
-0.179341804776584	1.62648199262069
2.95453354474819	1.68552594313664
1.51166620839653	2.01550933675649
1.97644418250488	1.79673400549729
2.43777457049706	2.75285682056583
-2.34158784520982	-1.99545976862982
-1.7167945435155	-1.81144582809081
-0.546474222841212	-1.70104182560673
-5.31427265694706	0.582470052433145
-2.8886085172589	-2.12298599464733
-1.93867444144552	-1.56780115542841
-1.22425193006203	-1.58716657766756
-3.01897613955974	-1.57523241979011
-1.59263525053941	-1.99164373999285
-2.26523675214258	-1.58190785412734
-2.05989728434495	-2.41889520176507
-1.99275408728454	-1.72283321928072
-3.18777851700319	-2.46667743349174
-2.18723113712197	-1.7537342026058
-4.6521347696551	-0.79758078158498
-1.23693777048522	-0.24111377848432
-1.1711565950352	-2.64382098126322
-4.13530204345703	-2.01013083448713
-1.15903129106523	-0.713542787910568
-2.90033918146596	-0.690922377815474
-0.0994086943691097	-1.72463755776606
-2.51453913342076	-1.40441841893939
-4.83573893841191	-2.56768596732557
-4.08319555355773	-2.69948746303216
-1.32789309356417	-3.91570740018046
-0.550605303636268	-2.65364721944281
-1.61094180980287	-3.36351506099615
-1.95107657838038	-1.34277798284389
-0.672056545681709	-3.02931242435247
-3.06780715801992	-1.85808386769999
-2.37788721927051	-2.20002882361627
0.140660216873349	-2.77772140443606
-1.21135374477107	-2.57078400518078
1.8822199556455	2.14874671811556
0.206727908100472	2.62892642508131
-0.132780383000102	-0.663053088502332
-0.301035610874427	0.953353160756427
-0.200691071489856	0.335396349743689
0.726004613770013	1.23778178339366
1.2896648024247	0.706226722982709
-0.344078467038542	-0.445832731152017
-0.0276845706258779	-0.620163951949007
0.617866232868503	0.444286276326915
0.873966493866012	-0.928559984222444
0.187756340659215	-0.780287902753105
-0.407410135864397	-0.599833192639325
0.215988570950479	0.632066041471186
-0.594394477581106	-0.845241984129066
-0.727834839903341	0.66315112658689
0.317965687173347	-1.168289342245
0.516941033922966	-1.55376075991198
0.517350573739918	-0.403582754428164
0.983000974716817	2.76984282563589
0.514416088143406	1.0764749594265
0.601920561858004	1.2191684634784
0.0152701246058515	-0.447471255576988
-0.105306590548193	-0.124824141744953
1.63083251680367	-2.07108903444008
0.534474493741371	-0.113518686896283
-0.835759241649304	1.36930378581267
-0.456330979158636	0.435130285059315
0.243188469779234	0.726196705056885
-0.229382442322532	-0.347912805244241
-0.362680533664817	-1.10870176560688
-3.28919869847078	-2.35906363291839
0.336025960110568	1.25616265516411
