# Supplementary material for: Stacking Model‐Based Classifiers for Dealing With Multiple Sets of Noisy Labels
Source: Biom J. 2025 Mar 12;67(2):e70042. doi: 10.1002/bimj.70042 (PMC11898607; doi:10.1002/bimj.70042)
Supplement: Supplementary file 1 — Supporting Information [file BIMJ-67-e70042-s001.zip › density-based-ensemble-model-main/data/50_sim_2_data_split/44X_test.csv]

2.24528552189898	2.42350230835689
1.56003044590206	1.32797636089814
1.46504841488266	1.90245142864331
2.23400555619975	1.72825652473161
3.35399443790213	2.59292005418993
1.97170449338323	2.34105829986321
2.03835611029676	1.73349310941033
3.26930518345964	2.17191856150661
1.135009194089	1.74996516711294
3.45721991090694	1.35355132083653
1.84184491656133	1.70039955481898
0.60713272998269	2.93845313660443
1.50041329570861	1.32615680196634
2.49134084434399	2.8659256237745
1.64683107787575	1.99820909941598
0.967056831395899	1.22133858548422
1.9480206287362	1.82249085060394
0.0419945435085638	-2.50085525189769
-3.3751398600314	-1.49896104085647
-2.5465186772428	-1.68756527221916
-0.976447968959006	-2.01176791429383
-1.35912658929473	-2.70751885853586
-0.456556564411946	-2.85342469093239
-1.33222538915888	-2.70695882047772
-2.43775423138751	-2.08229332952418
0.500909187758472	-1.37964008451991
-1.43726812904328	-2.50091846032873
0.355119770084837	-2.82986612905773
0.334658290891226	-2.06277767959541
-0.157614894917271	-2.27155729222574
-1.60697900056719	-1.45514117592456
-1.74976433375795	-0.926739753752719
0.0738997706702236	-1.73488680594034
-0.948833891273712	-3.10892255289165
-0.221237318381793	-0.422306155202739
-2.12696549514779	-0.980420731228282
-0.559699636248606	0.992737975044527
-0.35414650948742	1.30714223833811
-0.732506074372264	0.00972551500444896
-0.829806666701053	0.468436586337524
-0.99056254078416	-1.25390367821028
-0.643300487019045	-1.86383178690187
1.25020512646545	0.747029651088304
0.624473628672821	1.47823136956703
-0.31474314694904	-0.571935961799484
1.94842910108495	1.76753930097713
-0.342663810492056	0.665192337103285
-0.19909489510799	0.843086643499039
-0.0231520439378498	-0.667288625035372
0.796046304104213	-0.428950900220397
1.28729651811026	2.59863703236909
