# Supplementary material for: Stacking Model‐Based Classifiers for Dealing With Multiple Sets of Noisy Labels
Source: Biom J. 2025 Mar 12;67(2):e70042. doi: 10.1002/bimj.70042 (PMC11898607; doi:10.1002/bimj.70042)
Supplement: Supplementary file 1 — Supporting Information [file BIMJ-67-e70042-s001.zip › density-based-ensemble-model-main/data/50_sim_2_data_split/39X_train.csv]

1.25545136120484	1.3749692543482
3.17656019065303	1.80577344657823
2.78107498726034	1.85031202064501
2.48925262830403	2.45805966107336
2.19729227742898	1.90025706706008
2.72446503321595	2.34881461595254
1.2602088017247	2.84443430505307
1.737529727846	1.03806889299069
3.51552056165215	2.5701098214783
1.30103611374428	1.05178561320669
4.74906971672347	2.50591819627808
1.43414569211909	1.84541881472954
2.82402021058436	1.86409632418013
2.07059437530733	1.58513906218834
2.6715372802674	1.82635576129732
0.244889370404022	2.45635470134706
2.30448222370362	2.56156320947781
1.52331979455182	2.00154364691499
3.41810324218941	1.84640675738843
1.92106236377437	2.09439098172994
3.35647807336488	2.30500184730513
1.90697390601551	2.32955641647475
1.47656324259687	2.01430120587879
0.411273607797401	1.59128371474894
2.63948419423583	2.02954543262326
3.00920687867475	3.69340715330303
1.95863639844649	2.46984195433539
0.923927396188822	2.44827592950528
1.95867476911155	1.54729732293206
2.66569975750506	1.8908428472638
0.680336980380881	2.44416584687741
1.70626586286975	1.62974659181189
2.28025724893858	2.17088136035219
-0.682469855237398	-2.42912393457633
-2.70788577755555	-1.63659317229404
-1.75699924992382	-1.75726712768818
-3.63352677110721	-1.70889413739466
-3.64496903105981	-1.27236331856447
-1.82328147395155	-2.07437850254911
-1.08807296273635	-2.43778171307518
-1.6494723149165	-1.93036454359203
-2.75921363796364	-2.46085502773555
-1.28869430592071	-1.5790964224046
-0.821391614462122	-1.93718566098572
-2.49956478534358	-2.49969179478643
-0.54659414025636	-1.30550752680822
-4.43644606493598	-2.24827331877439
-0.981538643081558	-1.95219369636617
-1.5449357946596	-1.54470381250458
-1.38659182057509	-1.51670883269332
-2.67634660564874	-2.0759872045731
-3.06870660368181	-2.38776292660735
-2.68292177609908	-2.46692637278019
-1.86313699686801	-2.65311025206332
-2.35945291060531	-1.51100427200752
-0.303029852484833	-2.41285117957607
-2.85632856244561	-1.86552366796082
-0.0506344333111957	-2.61869402626592
-2.93988293742499	-2.66773242158979
-1.80722202767787	-1.30312491151474
-2.90305877377328	-1.42007037477299
-2.69665973436248	-2.22932593187659
-0.714923570894512	-2.43395245913043
-0.732310342748376	-2.55902809902504
-3.67268105941152	-1.07953718878507
-2.36121342074714	-2.65690367080766
0.548895267930127	0.993319305126751
1.68919917222331	1.00126375484435
-0.105397522212394	1.64402697657905
-0.818012892919048	-1.07941536115364
-0.195233703418601	-0.298095267374251
-1.00395993483899	-4.85599784375716
-0.786856031787441	-0.352754121647134
-0.5319551721155	-0.186170051020777
0.570638626815762	-1.81763216705158
0.503542006724156	2.37945796127737
-0.0285212017075102	-1.79626941998194
0.216640410247936	-1.45445494355351
1.64644521181565	0.814767815814172
0.717413932511883	-0.983779682260182
0.283386580064063	-1.8093001254453
-0.548253632185232	-1.04261438845048
0.214736990566749	2.54464162108694
-0.0882670259224588	-0.0647991989845205
0.130313580241791	-0.474998917344939
-0.00368710734603185	0.219149439137159
-0.609611068004571	-1.26466650436027
0.250693851392739	1.25396586470081
1.96606232678207	3.66883793514373
1.23921490206928	2.17647056279396
-0.357746534555376	1.00599285725753
-0.492676510482329	-1.33545359317379
0.585617771324858	-0.467638191839253
1.29145556540545	1.13267775294566
-0.548979716388725	-0.463423615478093
-1.05726344126753	-0.643650755986968
-1.89689916143687	-3.9465065148384
-0.569400061140391	-1.28723487952361
1.25381177342598	-0.476383277501775
