# Supplementary material for: Stacking Model‐Based Classifiers for Dealing With Multiple Sets of Noisy Labels
Source: Biom J. 2025 Mar 12;67(2):e70042. doi: 10.1002/bimj.70042 (PMC11898607; doi:10.1002/bimj.70042)
Supplement: Supplementary file 1 — Supporting Information [file BIMJ-67-e70042-s001.zip › density-based-ensemble-model-main/data/50_sim_2_data_split/50X_test.csv]

1.7194852128226	2.55990379199601
3.39264367645765	1.37188642601312
2.37894483037686	2.88128699077858
2.86129898336892	3.35386072021543
1.64616741916939	3.0274652975912
1.77446159039845	2.42750266768077
0.692910964774452	2.21414820610673
1.96742358018458	2.30828033003532
2.85235432560603	1.67810589715193
0.79086508814863	2.20997689804109
1.33679180253719	1.41964151116866
-0.215519760903145	2.55319153124605
0.130660130392903	2.58322053086498
0.666769731267688	2.40312998934226
3.32751973778637	1.82511020773879
2.23661756395839	2.28506194258657
1.040428342821	2.32665358874749
-0.340443976985509	-2.30862791280158
-4.21950007018677	-2.84972392023851
0.187629408324725	-3.14116182128561
-2.34970389454253	-2.04459816120029
-4.06571243490821	-2.21467022289898
-1.66289325051932	-1.18470693545915
-2.35352020513042	-0.935634603806428
-2.25931021555988	-1.91263196100531
0.724797482458995	-1.44812601056317
-0.772054247317573	-1.9152274741599
-2.85946156310403	-2.20962564477574
-1.82311577742363	-2.3239055424463
-2.58551753211061	-0.803113943373682
-2.00745554616934	-1.67142642175655
-2.13007585715922	-2.70530930136398
-3.60414699261987	-1.12024142131499
-3.65149200675098	-2.25799696756473
0.0684724353155877	0.582256841678846
-0.659541263398363	-3.33049105313982
-0.146074611871399	-0.0951543088496086
0.615255307170947	1.89324844958128
-0.654132237709757	-0.303000330353737
0.174153483396201	0.163989883825889
-0.77679814166261	-0.631134348807141
0.37175563578519	0.191862554111974
0.010917618216678	0.146188183025423
1.26968816783721	0.360779150030244
-0.969464448355575	-0.400332405407298
2.21095787374441	1.41307777867598
-1.46231679650331	-0.638401780279334
0.0162230602206297	-0.954498456856306
0.208880892838825	-0.928639454132787
1.35439061669592	2.51484916350408
-0.62042097002364	-2.56975850123747
