# Supplementary material for: Stacking Model‐Based Classifiers for Dealing With Multiple Sets of Noisy Labels
Source: Biom J. 2025 Mar 12;67(2):e70042. doi: 10.1002/bimj.70042 (PMC11898607; doi:10.1002/bimj.70042)
Supplement: Supplementary file 1 — Supporting Information [file BIMJ-67-e70042-s001.zip › density-based-ensemble-model-main/data/50_sim_2_data_split/1X_train.csv]

2.86881295450756	2.01625660854182
2.07324864290581	1.58423894865232
1.53816903656859	1.70067609511656
4.29689164303398	2.39075705871098
1.89461451469279	1.85317025981737
1.80038441785281	1.61632776272897
2.67981210747184	2.43330949388518
1.83283198752488	2.1123282278708
1.9686250630294	1.50230782232051
2.66203126471663	1.7608795365694
2.42877058194946	2.29490683096501
2.00802942593064	1.63431152255074
1.17840686804735	1.04817121677004
1.45160266381426	2.64703971982989
2.07365437746842	3.0013082082457
1.65724764925962	1.29783006995185
2.89501671289823	2.68559943736439
3.12891685983994	2.11895918998636
3.64337607322054	1.76093987626032
-0.365639017503453	2.70088084576978
1.79171084170973	1.74677449577312
1.29196865187896	1.54703544896054
3.6193502804848	2.87810472732166
1.62525637255978	1.66820703138841
2.77115039215687	2.68038744953698
2.612181725418	1.7218648108515
0.251742587481505	2.27170315518683
0.566752799583223	2.09246668284861
2.20916005539374	2.56339417038669
3.59237577450551	1.61549185017832
1.30933253418263	1.64696661277954
3.20182391370733	1.37184466309918
3.01188842825221	2.3764289784257
-0.333197287327118	-1.78016888144005
-3.86603355606713	-0.196954587905133
-1.09345108485017	-1.59894791805258
-2.01105622206783	-1.36250449151282
0.340886475232588	-3.10113470192946
-4.90466249339598	-2.14214879224923
-1.91178050859472	-2.47784083125577
-1.4391426044036	-1.97067266305036
-0.588248155574364	-3.13217853565634
-2.88433232593687	-2.43569337336158
1.09932425966495	-3.595792117886
-4.20541076371124	-1.01806949471581
-5.43052919928564	-2.06362122143106
-2.53895320079297	-1.26627375586413
-3.89858614757466	-1.82450897856495
-1.86807383630393	-1.59997503690734
-2.48328290500807	-2.08156384918701
-1.76408409449436	-2.15938122817804
-2.09046635492252	-1.61949005657614
-4.04739708101413	-1.20279136877275
-3.27652639962456	-1.13225665927805
-1.72348263500797	-1.73037075140652
-1.19853588216149	-2.30117432265026
-1.22314139293943	-1.56658394888986
-1.94825428681067	-1.34086033201606
-3.09932364756606	-1.72453614761442
-0.178241114357496	-2.12920848542161
-4.59499098850127	-0.599617593926694
-2.99935992031868	-2.70137642501825
-2.10231341734869	-1.65597405966181
-2.99787048732155	-1.38496458310924
-2.4802404982628	-1.76701355979777
-2.76858679023878	-2.92280926440106
-0.0840734711467342	-2.13511924560722
-2.45724193258468	-2.47463257373329
1.23468666751694	-0.75469323953975
0.426529426549557	0.889533930686951
0.0300101463096059	-0.0283777874429445
0.728034104438039	-2.5984290637532
-0.576417935399265	-0.167322156051684
0.167931332768525	1.64065999782967
-0.592935350349232	-0.0541942601307248
0.320299689659547	-2.53366602085677
0.114714617144928	-0.445655559695215
0.803896556299653	1.78098797912199
-0.133598059724797	-0.911818248561623
-0.344592144202762	0.328170994979415
1.03307551208412	-0.0726830836073286
-0.632267591086007	-1.4118654202434
0.0776286812091651	-0.84401506398647
0.897683277302591	0.138101827725903
0.378961756683748	-1.172133233876
-0.0635994013652007	0.263484411513761
0.737465267545199	1.31828448969298
0.172010327519223	2.0673491193971
0.0689545737701534	0.971829690826545
1.5647168942446	2.64290776651971
0.459882696977193	-0.633844663341206
0.78826295663041	0.508097617320742
0.647802805261762	1.4590803940587
1.16905854193843	1.51902459977853
-2.3543048389727	-0.418262737735723
-0.209277250863837	2.75824173451786
-0.871800600914005	0.257363316495952
-1.73021656877849	-1.85001421477764
0.60460612592725	1.23798771193251
