# Supplementary material for: Stacking Model‐Based Classifiers for Dealing With Multiple Sets of Noisy Labels
Source: Biom J. 2025 Mar 12;67(2):e70042. doi: 10.1002/bimj.70042 (PMC11898607; doi:10.1002/bimj.70042)
Supplement: Supplementary file 1 — Supporting Information [file BIMJ-67-e70042-s001.zip › density-based-ensemble-model-main/data/50_sim_2_data_split/28X_train.csv]

1.2218471418696	2.52472890103232
1.87274177439671	2.219816835783
1.38952360136714	2.54435737371607
3.48074237011423	1.13093571365357
2.85997686957267	1.74323020208318
0.240795499086801	2.06185914581532
2.25299661948707	1.90133984235883
3.02537032019229	2.62120835601719
1.51910997764428	2.71904810047398
3.80711218005099	2.50289534623622
1.17707339740118	0.925632056909214
1.55327304934583	1.78365851530561
1.69866597323203	1.14212953123041
0.837786763939391	1.39239389753092
2.0098313471799	1.96081638010749
2.25136910806849	2.3696386383596
2.35903781469404	2.19146457594613
3.54541785627971	1.85625845864381
1.2506294521101	2.00538715525647
2.46403415668065	2.75451744068614
1.09822234978948	0.804803538457962
0.876615454203798	1.67216339646646
2.39587112050924	3.11407311653613
1.03730259185544	1.78920934951035
1.98020908196362	1.33823991905649
2.40647992760236	2.46171167138778
2.16386036493743	1.49900840539298
3.07556534531169	2.09992999397517
3.32282669822358	2.05329170924663
2.40046245710911	2.31118760765536
3.3217013078379	2.31412773780476
2.55791018574641	2.59293971953448
0.926718046376894	2.18364189415564
-0.745053777459456	-2.93448917042025
-0.626561598502126	-1.99794782793797
-3.07942044844144	-2.14292250376643
-3.04284693927815	-0.592162395098366
-2.02460582214703	-1.83753505003108
-3.66080030143059	-0.621116961236442
-0.873212864672212	-2.20052258839669
0.32475731576087	-2.93726729505493
-1.88788625304619	-1.93784049451253
-2.9099958708536	-1.32633915745533
-3.28121390856783	-0.983938163453208
-1.45176464318359	-2.2328610688665
0.241889906265961	-3.60940702036445
-3.64094796862997	-1.26009702861841
-0.347263326092627	-2.93186289455888
0.921538777982528	-3.01477850544903
-0.353613334349135	-1.95166540523587
-2.88893177902219	-2.69322969683731
-4.49801424459825	-2.40496952374587
-1.28280039086612	-1.67844090765446
-3.35854217618101	-1.50474111387419
-2.51860531421155	-0.720085512480968
-4.5429455525491	-1.37641724629698
-0.619004390805985	-2.573988904056
-3.81366608059903	-1.94867369043169
-2.74248740457179	-2.65317913372152
-1.17276832110627	-3.28020313670514
-4.67589878671733	-2.80158682005519
-2.73176485853591	-1.63373724356201
-0.962518622994134	-2.89503482602838
-1.19039234601941	-1.72656178983422
-0.174804328082706	-2.51361612680912
-2.40835580932536	-2.41390956666202
1.24605906006998	2.71931975148685
0.267317659493058	-1.71238748954236
1.00083282364427	0.869649449488382
0.154664528761651	-0.310855115815592
-0.749550005937829	0.580113497545436
-0.0048612555341175	0.0975794002302908
-0.268312890244582	0.131316993000957
-1.9284617315004	-1.1424040613393
0.914263354413382	0.616407151009586
-1.29165796109101	1.19127767625341
-0.088857107155318	-0.782021782769996
-0.0322763477554013	1.97119658608951
2.18184127235254	1.25525849832543
0.601314776130914	0.898051421198234
-1.1961853865187	-0.991378008054224
-0.170357660727799	0.881171323105266
1.57088007874972	-0.239684966213677
-1.35806876434722	-0.515065654290814
-0.186492009106273	0.433681303850693
1.23905829914987	-0.661647359831437
-0.274780346661289	-0.0163595094710386
0.777925424378929	0.445144840752722
-0.78145645673436	-1.75567917838345
0.103200876645783	-2.01047742929706
-0.553573833850058	-1.93316112340042
1.42929887913612	0.453632503904398
-1.46449041529946	-0.709672172619071
1.32735120883419	0.133922510419782
0.481486541837273	0.979675211745847
-0.326876948440653	-1.98354300534792
-0.652365831362231	0.135630155962248
0.354331187771486	-0.557185307193117
0.400552573367295	-2.25287470164786
