# Supplementary material for: Stacking Model‐Based Classifiers for Dealing With Multiple Sets of Noisy Labels
Source: Biom J. 2025 Mar 12;67(2):e70042. doi: 10.1002/bimj.70042 (PMC11898607; doi:10.1002/bimj.70042)
Supplement: Supplementary file 1 — Supporting Information [file BIMJ-67-e70042-s001.zip › density-based-ensemble-model-main/data/50_sim_2_data_split/12X_test.csv]

3.20122643206408	2.25511161776199
2.6942778586387	2.15672192766056
1.66599657067268	2.14662842947724
1.69880263504528	1.92863466551345
0.601498678835052	1.61423324918747
1.5731766618024	2.11418725259104
1.07879495036268	2.51391961348334
1.09452729570066	1.41461042685901
1.6493954666631	2.50750100618753
2.66202889232622	2.6229256392886
1.37135340845952	1.53628574672013
3.18759675344922	1.85264769204708
2.37051961936078	1.7855367670708
3.04123883174512	1.31415798982874
1.03869499002338	2.56556677569755
2.99250887753163	1.97965776413919
1.26206575207861	1.26031440900971
-2.17416181474797	-0.682696616371461
-1.72439923935764	-2.11591352012238
-4.51858984400452	-2.73892135903818
-2.46068286530519	-3.4841671172217
-2.267026854833	-1.46752254052349
-2.80888471334703	-2.2210386841781
-2.15972974900832	-2.81765052868362
-1.31847691836618	-3.02232618223905
-1.22770704417564	-2.15888308800138
-3.24455959631003	-2.38772544959204
-1.10469307823668	-1.232241772586
0.134415888608606	-2.54594758451656
-2.06860780416133	-2.02998801702587
1.06529709725155	-3.38728769891506
-1.46209271884783	-2.23661962562767
-2.1781102735529	-1.49709497129018
-0.780853272468046	-2.22537075713151
-0.902278325086983	-4.34444353270762
-1.75803716739933	-0.263897301685863
-0.832924838675073	-1.80167018942457
-0.800603403843158	-0.809248309153594
-1.06603294653995	-1.06504673783145
0.344581600989811	-0.600664594368157
-0.0670573621677827	-0.333338260856344
-0.0822560833575115	-1.30865855796903
-0.00348155554762158	-0.940353633367479
0.231499976982034	-1.94890382066006
-0.562268076290353	-1.81256930797319
0.399302829834246	-1.82331088946779
-0.00875041954602973	-0.843484341566266
-0.546012835556556	0.563078676066323
-0.470768961179743	-1.34469351515244
-2.02317467293529	-0.929015352636217
-0.619279582543248	-0.425288720528458
