# Supplementary material for: Stacking Model‐Based Classifiers for Dealing With Multiple Sets of Noisy Labels
Source: Biom J. 2025 Mar 12;67(2):e70042. doi: 10.1002/bimj.70042 (PMC11898607; doi:10.1002/bimj.70042)
Supplement: Supplementary file 1 — Supporting Information [file BIMJ-67-e70042-s001.zip › density-based-ensemble-model-main/data/50_sim_2_data_split/33X_test.csv]

2.25742368304462	2.10491550123035
1.7270486530008	2.40804412354359
1.27047736445983	1.45165548517669
1.2432264431953	1.12956413206188
3.77919582902163	1.45375481184572
1.12174922785688	2.28818586659038
3.12152804427498	2.63029307459666
1.95893046720685	1.69627866215759
1.11370249714494	2.0647139020559
2.46742382014058	2.71116926842305
1.11615036035449	1.49305502598797
1.39051019290558	2.01116557058725
2.50343998745765	1.01626533672827
2.61816945456573	2.35880737042792
2.13542886313264	2.76750546054647
1.67428700262781	1.71561248599347
3.14102132854403	2.39822508654614
-3.37100585415772	-1.77316711198697
-3.23302632211219	-2.34066100972233
-1.46512196462258	-1.64559366664797
-1.36615998281384	-2.00259568873095
-2.16499572609605	-2.0931441840441
0.234911494968846	-4.01895603185061
-2.64171455229523	-1.05951540902337
-1.31437395339205	-1.36925378536427
-3.23887511018269	-1.52293216878057
-0.778103061948383	-3.27590246012352
-1.87460242648209	-0.794461145410564
-1.21507727646269	-1.80041432876755
-1.80000950445217	-2.69705420502729
-2.17820419694296	-1.87051555104821
-1.72695154184106	-1.488576471869
-3.32360206062391	-1.59454068140164
-0.823721279584058	-1.38069917621817
0.444963436081754	0.342131765665762
-0.439192545863289	-2.35088469572432
0.226116906016739	-0.0164774290900284
-0.159866070426366	-0.474658412298061
-0.467055765317289	-0.123174432729707
-0.0940396987241036	2.08467424465984
0.108293931452309	0.460843810625131
-0.965562630222187	-1.75323655801389
0.304368519832034	-1.17006965455762
-2.03838880272582	-4.4873281577394
-0.0869873214616745	0.985833453615089
-1.05402938402966	-1.05442720877394
1.15411841618799	-1.67706513592054
-0.0987012590850202	-0.144251717620035
0.459901847056434	0.734694574462795
-0.659741030594677	-0.949511468042277
0.00616432131182766	0.374691916759801
