# Supplementary material for: Stacking Model‐Based Classifiers for Dealing With Multiple Sets of Noisy Labels
Source: Biom J. 2025 Mar 12;67(2):e70042. doi: 10.1002/bimj.70042 (PMC11898607; doi:10.1002/bimj.70042)
Supplement: Supplementary file 1 — Supporting Information [file BIMJ-67-e70042-s001.zip › density-based-ensemble-model-main/data/50_sim_2_data_split/49X_test.csv]

4.53620010366731	2.23204320238309
2.6218614962115	2.19860027504211
2.84389648748149	1.56082999851638
3.77638293726161	1.44544270927542
2.78543680196881	0.965510010918959
2.88982595324001	2.75790945395019
2.80322541132665	2.01249065079113
0.826065630160598	1.79069915397653
2.36278663750502	2.68225030155579
0.754872187383506	1.73860670470012
2.29022165370659	2.37880801087218
2.02225197359514	2.52140445759093
1.25218492648327	2.24138720173883
2.75671693243451	2.01275452276912
1.75278855591102	1.64271424365124
1.4027915491319	1.84369942186762
1.8572606205103	2.24362195251209
-1.43697606379364	-1.79615502130357
-1.79203804456411	-1.95447068845815
-3.08934283982502	-2.10771556143223
-2.67666656483996	-1.33442575850999
-2.08387382027267	-1.6456854385968
-4.10391577820198	-1.59559592832365
-1.48710742112951	-1.45470836030259
-2.14713507599751	-1.85879555281406
0.305119768833955	-2.82531414324535
-1.3934540731942	-2.00609223216515
-1.96422602692661	-0.762034001180223
-4.67797227502987	-1.39954830890083
-0.609226056998116	-1.83942779818985
-2.95689068032673	-1.87448017869539
-3.46144213208279	-1.28073520336658
-2.4520834642561	-0.632817374788297
-3.66915408404652	-2.07378769605821
-0.339869123808785	-0.443962362817725
-0.866914311395414	-0.0948789984828567
-0.0990104592951189	-0.109297977826866
-1.55386673206967	-0.383110995514979
0.882229961194614	0.526683479404107
-0.22464161318578	1.75789084879621
-0.378669181962755	-0.307729307228076
-1.77536032299358	-0.20971522548096
1.30973133866549	1.30284267030547
-0.603842407686649	0.0300505293136647
-0.193687371526426	-0.324196600854565
0.49152052426716	-0.067423629121534
0.345231923293035	-1.48825739185654
0.472289184419132	0.348137807956425
1.32996172086252	3.35594175761422
-1.68234054240098	-2.50465416780298
0.51112610175687	-0.108697230530516
