# Supplementary material for: Stacking Model‐Based Classifiers for Dealing With Multiple Sets of Noisy Labels
Source: Biom J. 2025 Mar 12;67(2):e70042. doi: 10.1002/bimj.70042 (PMC11898607; doi:10.1002/bimj.70042)
Supplement: Supplementary file 1 — Supporting Information [file BIMJ-67-e70042-s001.zip › density-based-ensemble-model-main/data/50_sim_2_data_split/34X_train.csv]

1.12989186489659	2.47214392358845
0.223579942234367	2.83509708472761
2.98287796227695	2.43228971993137
0.813132224619304	1.9326928718591
1.53140576048351	1.70855093321303
1.0506604197635	1.47564004530322
0.823006997013704	2.26779398053881
2.71139142187216	2.62865892029057
0.807974111943884	2.76706627155377
2.03228807175544	1.60034300642974
0.815936005197527	1.83860362067647
3.36036627869543	1.58922639267015
1.03969414393049	1.05355433004171
1.47379725302323	1.82854674357466
2.1536135368818	2.22902565516634
2.74796903194187	1.49279981700831
2.76986165701504	1.99697399681523
3.29249184924229	2.85189839411224
2.33421863301476	2.47833606820616
2.89001969719289	2.36852757304911
2.32221343473252	2.76365213605172
0.261848862121843	1.49292996645279
1.59260716460071	2.28403920646035
1.19713818452196	1.82247704216017
2.78427065504423	2.65344218283501
2.96206844456271	1.77358087059012
1.27656376693193	1.80173153669923
2.81365478183637	2.08772722689178
1.09263403692561	1.63715814599625
2.06141738249637	2.34076407241678
2.05431391765267	2.44944660814003
0.189379597351509	2.89310792658916
1.16436285855116	1.57828532371805
-2.76886607383413	-3.09304319298195
-1.83328074234506	-1.8097421162239
-3.31045001526173	-1.7545835428067
-1.61903232416071	-2.64996553971487
-2.94972504069925	-2.88095787850821
-1.81781408843296	-2.07474950101975
-0.872112579158761	-2.10801757808402
-0.784372728977508	-2.83315048190477
1.28914369668361	-2.51207715876328
-2.1674903940717	-0.00598727336971172
-1.67932181463409	-2.84803937022797
-1.44821903724115	-1.98612254472559
-1.08196140278477	-0.953692212199944
-2.16299295898004	-2.12557831684882
1.12164646883353	-4.09801907410518
-2.46391890678462	-2.215919988769
-5.06155095365452	-0.793822642871129
-5.77733407024192	-1.51045468685975
-2.82993328201622	-2.39767668163881
-2.30293056597636	-1.58388554298118
-3.87387810970307	-1.07850300629238
-3.1766049808723	-0.619707652110199
-3.47343723570188	-1.88191461391056
-3.71084272625454	-1.78439466567366
-1.07154748102195	-1.81669741831664
-2.30644439712059	-1.34141112106381
-3.41922742866305	-0.654679558200657
-1.1929275055323	-2.60600617622958
-1.15621601851591	-3.05205680566741
0.106330984581214	-1.97331931791609
-2.22879228415113	-2.24141813423461
-2.68524156352317	-1.73955298928871
-2.07932184519394	-1.17452615805178
1.20690646273961	4.12569860684288
1.16604956674187	1.09442997020082
-0.238043704145144	0.531751212102274
-0.542446260047386	1.51531277472952
0.65105251751697	-0.171842814300901
0.509783150291677	1.49443727061702
0.448606966103073	-0.282884800485472
-0.778837763776438	-0.1194515724619
0.334171072547077	-1.90951161012155
-1.55692072000627	1.6877572413345
0.728599658481331	1.67365745460896
-0.788401904684099	-0.101025063737905
-0.899654245255314	-1.24904781031429
-0.0964708630792115	-1.67223899034926
0.789383822903925	2.3600974067322
-1.95365477344412	-2.5273871082395
-1.72283214697806	-2.29310906877237
-0.210948879516368	-1.46684185723016
-0.939304094042552	-0.631876007689145
0.962686327677211	-0.123473773354006
-0.171322972653676	0.391849767117867
0.817838668086732	-0.0437401296565837
-0.151526364021583	1.42213536452754
-0.0776319050743665	-2.16418094170267
-2.32143740523888	-1.51695175550684
-0.218583636042699	-2.71683163104108
0.100179376712621	0.693954645801754
-0.395916276479703	-0.414226746831572
-0.182401055883019	-1.76967623324458
-0.631819631159428	-2.31942942240748
0.118176716024704	-2.38714292016482
-0.283801343595133	-1.25513047815912
0.500958747740904	-0.889019166840041
