# Supplementary material for: Stacking Model‐Based Classifiers for Dealing With Multiple Sets of Noisy Labels
Source: Biom J. 2025 Mar 12;67(2):e70042. doi: 10.1002/bimj.70042 (PMC11898607; doi:10.1002/bimj.70042)
Supplement: Supplementary file 1 — Supporting Information [file BIMJ-67-e70042-s001.zip › density-based-ensemble-model-main/data/50_sim_2_data_split/27X_test.csv]

1.76697854337531	1.50845624547966
1.45928966454685	2.20378642165916
1.24650396327247	2.30501379162149
0.843433368021499	2.97478126939567
2.33178436541272	2.38243164045672
1.96961928093835	2.52760048249722
2.24314746897152	0.642615736490167
1.28546485556841	1.66315476942766
1.89261849468805	2.18638197603529
1.55696796503666	1.48610275000966
1.51637069202051	1.86576396837845
0.952177152823321	1.68104317776315
0.496200951834848	2.57437780191092
3.60114283720831	2.32533236434924
2.1795097984465	1.86973862032878
1.25506711644876	2.1123228591596
2.40301407622791	2.39992788027383
-4.47472850354357	-1.11757023098008
-4.32178786023733	-0.0985962051959934
-3.01461969427702	-1.36908543742453
-1.33691258204539	-2.73801896110656
-2.63543726323734	-2.12313934530457
-2.38183911434878	-2.52926473813185
-3.76867139795242	-2.13685052824146
0.611057375386508	-1.9666254127974
-1.51657530989943	-1.67881784414359
-1.51944532663499	-1.81726835583
-1.60697892286074	-1.76993701904484
-1.20074466287213	-2.10283763373421
-3.82469738873736	-2.52748276670931
-1.37180288634037	-3.03382532954684
-2.81945878042183	-2.07041727750854
-2.26311627248794	-2.67151510354996
-2.28350290915025	-1.24469307142601
0.966993275902591	-0.962361793961526
0.702418902966046	0.858867090403023
-0.936346333278854	-2.57309247432823
0.887150303623096	-1.35410508216352
-1.92014063832198	-1.37793644268588
-1.30129940057236	-0.122261206613236
1.40930337710259	0.211528595700793
-0.32080154405869	-1.11572225499533
-0.62030192870038	0.765082699090961
-1.12763569153521	-1.05026559829063
0.510810912942054	1.81607428970617
0.845088901738611	-2.19012114115088
-1.07796178438157	-0.962791905675672
-1.37616824601953	-1.8266241837533
-0.806395905752068	1.95062495498372
0.196095475683723	0.469770098242444
-0.196382879946747	-2.1031265408662
