# Supplementary material for: Stacking Model‐Based Classifiers for Dealing With Multiple Sets of Noisy Labels
Source: Biom J. 2025 Mar 12;67(2):e70042. doi: 10.1002/bimj.70042 (PMC11898607; doi:10.1002/bimj.70042)
Supplement: Supplementary file 1 — Supporting Information [file BIMJ-67-e70042-s001.zip › density-based-ensemble-model-main/data/50_sim_2_data_split/42X_test.csv]

1.26548291916811	2.30924570511852
1.90117794866318	1.27131187501502
2.82093000022521	2.45624502230007
3.31568139527233	1.7893928373183
2.85178991177301	1.95486438600252
1.69867505033364	2.40161409712895
1.42378776745883	1.1959075073099
2.27821875801301	2.78052791368566
1.65520225499719	2.77972419066859
3.13196236585068	3.1888483977493
1.81947222439043	2.85039571244773
2.84136314106675	1.43619726357949
3.07368494884067	2.44910729027872
1.88201898481999	1.64570070606312
2.98515983136933	2.76587539436748
-0.0752598897361652	1.96713228190458
1.60438920053043	2.34788386490394
-0.977204694200611	-4.44533860690546
-3.99520137729526	-1.40961846505965
-2.02095517444716	-1.24585535251508
-2.12102844985457	-2.43877189194632
-1.21830895397991	-2.16631141243129
-0.926659979399475	-1.41648558737955
-4.415553751779	-0.612451899520733
-1.39907588467205	-2.07400972650789
0.25113217704463	-2.59134720725371
-4.02150574743724	-0.675229793475095
-0.761106469673523	-2.58787706300003
-3.70863848225648	-2.13357750377721
-2.33670563854172	-1.67605083829703
-2.69763178642318	-1.5916157243714
-4.00422130834363	-1.10586825269067
-2.22950918830717	-2.54305786746909
-2.47834586817032	-2.55662707497068
0.442237796269886	-0.734383766182412
1.00579877140799	-0.0830107693999207
-0.0916059714198568	-1.14099359398137
-0.997381962091509	-1.61090403354534
1.20189070662085	1.12360935443657
1.46684760877779	2.17133516365016
0.0425103125338219	-0.572787738647425
-0.511938647898113	0.412028446978461
-0.618799746287175	-0.710684524080346
-1.26672089889722	0.861616628084665
-0.228417508052906	1.36297817363396
0.234608146326185	-0.0756326982248079
-0.385808700715132	-0.329264011202144
1.15190001418636	1.15348312012598
-1.69606500571088	-0.740993622020568
1.19521912898332	0.776026073184399
-0.58798137037693	-0.235130450691442
