# Supplementary material for: Stacking Model‐Based Classifiers for Dealing With Multiple Sets of Noisy Labels
Source: Biom J. 2025 Mar 12;67(2):e70042. doi: 10.1002/bimj.70042 (PMC11898607; doi:10.1002/bimj.70042)
Supplement: Supplementary file 1 — Supporting Information [file BIMJ-67-e70042-s001.zip › density-based-ensemble-model-main/data/50_sim_2_data_split/38X_test.csv]

2.41644811758509	1.85648632525293
1.37108735770913	2.7496224870537
1.56431314268138	3.66100089703529
1.29401028533128	2.4807285392461
1.44081541336741	2.37451465947123
1.71282782581908	2.07859082536433
-0.945929600291669	1.78820451048592
3.96121696475639	1.43709189657895
3.98272820992399	2.14955246271414
1.91268011624062	2.27623720527928
1.12103115708701	1.81635944042218
1.03884181300651	1.25356361453083
1.82388777489731	2.15448716085539
2.71751828805019	2.1385950965095
2.44334218403426	3.10173806871198
2.418706835457	1.37197026926341
3.46963639565462	1.55840831966237
-2.89986047837492	-1.08789829021654
-4.50390861696755	-1.36182369447282
-2.96215501574173	-1.59048942033919
-4.77722387787658	-0.589272400842457
-2.0780285732948	-2.17469457292483
0.220789392553227	-2.1600059738711
-0.904285033590079	-2.62952183246257
-2.53430085489934	-1.92716167499737
-1.16995383423943	-2.92173392040632
-0.608434456789268	-2.90338122352405
-2.37079035167712	-2.10077681430591
-1.82385921195307	-2.3527337413853
-0.753896400282176	-1.94654984447292
-3.77619906799724	-1.45478145792446
-1.21120436214984	-2.0215746005458
-1.37994638175271	-2.50716169707815
-3.36738187007404	-1.6161287736047
0.136251243877451	0.317094854874374
-0.758302528357426	-1.36757367932718
0.249017478523662	0.351021855549532
0.268060729656641	0.759352867766756
0.6237822138572	2.46848017148724
0.126212982072002	-0.143591270436628
-0.0964185991537513	1.82621286057258
2.679364489667	-0.82016535274783
-0.551561853280597	0.55725404499562
-0.330469835546476	0.130509497317722
-0.257939460717617	-0.259137696064261
-0.325854010062918	-0.741244129660845
1.06835407817282	0.177686813265516
0.37974156299956	1.06856463637689
0.974950004451604	-0.402361999448274
1.23373395644035	2.26807501305258
-0.407695734125458	1.226517239942
