# Supplementary material for: Stacking Model‐Based Classifiers for Dealing With Multiple Sets of Noisy Labels
Source: Biom J. 2025 Mar 12;67(2):e70042. doi: 10.1002/bimj.70042 (PMC11898607; doi:10.1002/bimj.70042)
Supplement: Supplementary file 1 — Supporting Information [file BIMJ-67-e70042-s001.zip › density-based-ensemble-model-main/data/50_sim_2_data_split/6X_test.csv]

1.88639568923619	1.66064264628746
2.30653326692737	1.17045860486868
0.297018819536021	2.74199766230109
0.351228993931433	1.88855745033717
2.22509726353159	1.35749801224599
1.55631107434682	2.65120691334302
1.4776097321803	1.23143720682433
2.1030408204267	1.91244997456615
2.36100641582893	1.45635461075449
1.93097815218008	2.28966078893871
1.42015382673502	2.06103404608701
0.424408536877239	1.31804541054099
1.64080111026717	2.23861255328522
0.567984275120109	2.31422137064748
2.77669965352679	3.05974206945475
2.21792777781792	1.78775325803216
1.50726735476646	1.70864978485323
-2.78541225327933	-2.26393922046361
-2.30795798942929	-0.915604730171849
-0.190332242067142	-2.79058720934472
-0.0503386952900331	-2.6352180567777
-1.17371935086774	-1.28662466174001
-2.90932293669078	-1.34210340195826
-2.91571014404108	-0.362243545341465
-2.74685391767606	-2.77601901921965
-1.40052747844085	-2.19068031308751
-3.27404431299441	-2.01364820866418
-0.532780354279706	-2.3391563121496
0.526139432905779	-2.04446874595586
-1.68973759660427	-2.52961640764044
-0.237586556080219	-1.36270423113815
-2.97076645020339	-2.58481751122372
-2.36615492923856	-2.45504969447839
-2.77943190705613	-2.11366910906746
-0.648254642795433	0.82616925891195
-0.142130243131919	0.829255135509666
-0.128643242043154	-0.774466536919781
-1.45710660989132	-1.37745257785596
0.999000635837876	0.158292848669097
-1.71474782720983	-2.31029603312362
0.819056080520689	2.89304624478323
0.771290458526822	0.0717027093510982
0.820747863205909	3.32824514281116
0.393344114047248	0.137520829854672
-1.96637426325879	-1.11122176356755
-0.0617978925478699	0.150583377625299
-0.449990824300619	-0.720952573220209
0.792580189799034	0.384451747717096
0.159300073663084	-0.292784806812174
1.99493033976259	0.0716010930432698
0.2172323230043	2.20188657843059
