# Supplementary material for: Stacking Model‐Based Classifiers for Dealing With Multiple Sets of Noisy Labels
Source: Biom J. 2025 Mar 12;67(2):e70042. doi: 10.1002/bimj.70042 (PMC11898607; doi:10.1002/bimj.70042)
Supplement: Supplementary file 1 — Supporting Information [file BIMJ-67-e70042-s001.zip › density-based-ensemble-model-main/data/50_sim_2_data_split/31X_train.csv]

2.92002773218944	2.36482253320308
1.36257936851507	2.74663868944028
2.00816942330518	2.12980514056442
1.21363708016269	1.75751867853005
1.15286269879164	2.71851652717656
2.73789210604555	1.9007441935789
2.4650696633714	2.88944920824605
1.44380725987962	1.69090390638969
1.83515474733721	2.43045186935731
1.62841991356313	1.61246674193312
3.10474510989837	2.29402048849112
3.27057787234437	1.43860235287715
2.4588623408612	1.97976687579861
2.49740588649502	1.96348671590419
1.31901442329893	1.7893312349904
1.38298642965068	1.87672502718404
1.47462736910781	2.83198602201898
1.7985413594782	1.07810044506513
3.2791476584905	2.67646124947472
1.52818192047328	1.63108127218825
2.11911070813039	2.13505029428647
2.67665826154932	2.08126135017831
0.830258195922685	2.04621665469327
2.04423481733309	1.66875159351053
1.48410543750884	2.19124856122311
1.26332685584922	1.37979423144137
1.99879392391441	2.0312143351164
1.78331690495169	2.60504376897804
1.14636778196946	0.554271161530939
1.52669961182323	2.69797839198534
1.74322491357638	1.01549502516555
2.28933241972649	1.36931981443521
2.23101057445359	2.53222702848589
-4.83311361482582	-0.944079548755301
-1.65369709714139	-2.61018393612878
-3.2406704122885	-1.69613198958819
-3.48623266755886	-1.62660733779545
-3.68378404015944	-1.19194483314405
-2.77787786560171	-2.02193850319288
-0.969824908136261	-2.77787518599489
-2.91560220158001	-2.16736991680781
-3.66898777048344	-2.69990344738478
-1.20064446143286	-0.431417287430556
-1.60630922048731	-2.35657300055538
-0.353291549692196	-1.68092458167707
-3.09264551890362	-1.24609818172279
-1.13333235503184	-2.80461581433364
0.785832908646655	-3.96655818475505
-3.38547006493884	-0.265965547150467
-1.39660870780329	-2.07647269296988
-2.15164280471283	-3.26233530074956
-2.2529025779121	-1.59096947288073
-3.01953870308881	-1.23665789286774
-1.81009147572452	-2.13080817683618
-0.867216025775668	-1.25492795713478
-3.88669041176383	-1.8323477070154
-0.850420489496523	-3.15918431239231
-1.27364440473162	-1.84381851333594
-3.88204748434499	-2.42875458498583
0.0546255832107638	-2.3982585072744
-3.03510506848042	-1.48481236681749
-0.461792003867623	-2.42603242587742
-3.63113683138925	-1.87562888600337
-4.41957568040617	-0.96168547098139
-1.00943157539285	-1.95697331972773
-1.9181110573187	-2.76998863700623
-0.194421823312854	1.34572266265692
-0.476180989547596	0.099220206328611
-0.789357637313663	0.158110729756834
-0.444334117182479	1.27730869911864
0.00739301451974505	0.0531140333406017
0.276698589801893	0.636131109346448
0.0180052225377572	0.870877621140183
-0.420592957977835	0.858683855805638
0.620051550477249	-1.41295618026866
-0.557182999818934	-3.17615257301962
-0.41096853523165	-0.074623622299051
-0.590593217699206	-0.305128955635408
-0.104696366829461	0.329614134970073
-0.380717090002405	1.15926469051032
0.446332988319106	0.663458776226301
0.0937136319014061	0.65424588092123
0.153109997560223	-1.91432703393276
0.929250823523296	2.52095610923271
-0.327177386664091	0.295730501365075
0.0703101386018443	-0.543350358860607
0.55032919721352	0.936138004138226
-0.538048141098735	-0.593834517661727
-0.160202860819844	0.735244696793995
0.0684128055814215	0.648270320566269
-1.90581969067831	-1.46932817787325
-0.956319881573535	-0.644619217941827
0.571519547123073	0.846005767074285
0.18645555757415	1.41183774961222
0.531421414653115	0.808847888840312
-0.717301880297997	0.249322149335176
0.164777382187136	1.87561665358771
-0.0371058784456535	-1.06956505060601
-0.212132535315711	-2.32250375522836
