# Supplementary material for: Stacking Model‐Based Classifiers for Dealing With Multiple Sets of Noisy Labels
Source: Biom J. 2025 Mar 12;67(2):e70042. doi: 10.1002/bimj.70042 (PMC11898607; doi:10.1002/bimj.70042)
Supplement: Supplementary file 1 — Supporting Information [file BIMJ-67-e70042-s001.zip › density-based-ensemble-model-main/data/50_sim_2_data_split/9X_train.csv]

0.755756591972204	2.34853819283171
0.122138442898504	2.66888000215068
1.69005691838205	3.10897509054522
1.77841684385121	2.18346104937123
0.218819248183652	1.88303718286838
2.60519114118819	2.43245878204595
1.34241108215777	2.87598455381383
2.939314821942	2.16478707267625
3.09565945628797	2.38885257012552
1.97823208942546	1.49732571578027
1.49489741982696	1.78239164135485
2.57822171674975	2.2314722730832
1.6443991253474	2.61526450670329
1.94747475585377	1.51753048998418
2.22048855567508	1.78615432850446
2.65147812278809	1.70420890479564
1.15291232698499	0.652685610482194
0.965436419253795	2.00195191627249
1.22519883508288	2.5691171202177
0.276658850886268	1.09997146102484
0.512239597166707	3.0665801017218
1.60726593620222	1.47050795405651
3.14523658628486	1.89727861960529
0.195658504784196	2.702222568659
2.1845562636917	3.16236460078312
1.94845378255296	1.85138195716707
2.46369297736515	1.08628340385178
3.15551455446387	1.79795905548269
2.45909396197245	1.47125243094165
1.85688910746977	3.3814079959261
0.800491052307795	1.7211415008539
2.33095033373898	1.55627549931413
2.30601733440045	1.68492571400467
-2.9166805909301	-1.09278960815868
-2.63405067311997	-1.37156879747832
0.626061637133773	-4.0696080037258
-6.03562087950497	-0.172030947088715
-1.36859725597916	-1.44235603912664
-3.32611793098127	-1.8810083987892
-1.69030310360641	-2.70447355693673
-1.38083513558384	-2.5604874120697
-0.715569824228717	-2.32790819400104
-2.29691116791853	-1.43892267586468
-2.97005712070922	-2.00543454963474
-3.11433898035859	-0.6379878979404
-2.84459085520675	-1.93308793397387
-2.21901273080791	-1.41616416729432
-1.84197124830999	-2.02590385988683
0.678321142217768	-2.92802650757904
-4.85536576054814	-1.88068022936232
-0.309512237881105	-0.858391927734459
-1.22141743962747	-1.67998566571213
-4.40110384519992	-0.83027886078637
-3.9401993072857	-2.97128569875111
-0.702881750397775	-1.59243437146616
-2.64599001641194	-0.598162918020898
-1.15262215187262	-2.53984802122477
-0.765629278099804	-1.25239828250407
-0.889122141170658	-3.13096435177121
-1.03245508202346	-2.07355603366123
-1.26758214665897	-2.71834955572533
-1.54809793056952	-2.25873475413069
-3.33792969859853	-2.08365115682584
-4.21691618452666	-1.65758708728688
-1.2870562614143	-2.08854634237872
-1.9709231821116	-1.18418651448717
-1.21899299009886	1.58068465438975
-0.0549265081738841	0.635898909090397
-0.9034268515341	-1.02817964973803
2.33015645662358	2.5385008495561
-0.188833213157073	-1.8091264608902
0.818168978793222	1.42846130069831
1.87823733381414	1.71440915679782
0.890314630485614	0.83254560335753
-0.947335854887904	-2.02928576524812
1.32037003838609	1.7021468939741
-0.0896369392213552	1.31610085368335
-0.441662193279936	-0.210406623459842
-0.308291639943143	0.508287170811863
0.632064808798175	0.503109023102238
-0.187654644241563	0.443805059461845
-1.29235705267952	-1.17258925639882
0.196728366542661	-2.67182907361454
1.43850687507417	3.5351819334626
-1.42219912880323	-0.817334350143642
-1.00058420679482	1.20381737687626
0.85431833799668	0.825268508461247
-1.0938159054864	-1.891855876811
0.748220742852566	-0.889637841576872
-0.491564895841463	-0.623922386923736
-0.104352429458013	0.314884162798684
-0.0959545407802143	-1.43794526079879
0.902506755587703	1.27085570256802
0.227501329703958	3.33466475584354
-0.187898270669085	0.732392436998419
-0.815531796404936	0.354973074572839
-0.379752273543737	-0.160274269655841
1.93315907495589	2.52345193145392
2.1327446081553	0.239818007882794
