# Supplementary material for: Stacking Model‐Based Classifiers for Dealing With Multiple Sets of Noisy Labels
Source: Biom J. 2025 Mar 12;67(2):e70042. doi: 10.1002/bimj.70042 (PMC11898607; doi:10.1002/bimj.70042)
Supplement: Supplementary file 1 — Supporting Information [file BIMJ-67-e70042-s001.zip › density-based-ensemble-model-main/data/50_sim_2_data_split/19X_test.csv]

2.30320406993966	2.28515609592859
1.96150405136336	2.1383400379646
1.49886101633923	2.30810372832224
2.47441365243086	2.22100299409842
0.490316627453236	2.29378645737881
1.28825726015306	2.19362464036275
2.21665469695865	3.00031601262688
1.46095752910729	2.14442341861052
3.65986125634653	2.11938826480297
2.96951220506094	3.81813500020127
1.09223703684307	2.9707835459622
1.26138031323523	1.32923700694756
1.67621968294088	2.23836551048925
1.54234265800907	2.41906129937711
2.21669619457821	0.93012859147517
1.4435035714726	1.55312055663356
0.789369810424138	2.36272905673444
-0.197363579890359	-2.64114454516388
-2.6678909841159	-2.33968303490075
-2.34482599480983	-2.06476952460674
-2.53151149520348	-0.683109635058346
0.521474426771976	-3.71522149502091
-1.29089022194239	-2.37700889586266
-4.89568485334058	-0.750286629287511
-3.26632426752911	-1.71392426665519
-0.645320792950497	-1.78047005222184
-1.93187543672909	-2.25434604282324
-0.915017968207761	-2.66633652577806
-2.90443395342157	-1.78464940276552
-3.893493602452	-1.12861169617126
-1.03764653009501	-2.36731848939925
-1.87120319171122	-2.29817474951432
0.0671224629975491	-4.46831073018477
-3.06405666594969	-2.5510406942305
1.10517063904764	2.74041410821742
-0.307357108533801	-1.28467501398169
1.08295963089026	0.20648991378058
-0.709700338792273	-0.928969637907776
0.00683738911812315	-3.7256303676361
-0.531818957106655	-1.60090515343192
-0.0175414710818897	-1.58466099333512
-0.579585296661672	-0.749579019690368
1.86059902244102	1.62425458105373
1.69408541807268	2.58284519451112
1.55512777593322	0.749355838965325
-1.39643452740675	-2.77522724981887
1.00236365678428	1.38830999463753
-1.22007026369226	-1.41137808043983
0.678538138495302	-0.242910833349156
0.146014160680077	-0.14770364137055
1.92728457874685	1.28040474823504
