# Supplementary material for: Stacking Model‐Based Classifiers for Dealing With Multiple Sets of Noisy Labels
Source: Biom J. 2025 Mar 12;67(2):e70042. doi: 10.1002/bimj.70042 (PMC11898607; doi:10.1002/bimj.70042)
Supplement: Supplementary file 1 — Supporting Information [file BIMJ-67-e70042-s001.zip › density-based-ensemble-model-main/data/50_sim_2_data_split/35X_test.csv]

2.43801939141194	2.00744408234115
1.60564177736702	1.56690610260543
0.681239350204919	2.64289071899549
2.09023363508787	1.66085828225214
2.48036351151073	1.29743600236381
0.981427257172957	2.03839234893146
1.11674277263991	1.53527383507457
1.7226270855473	2.66106248970954
0.899197116564253	1.05823264949247
2.52451569507124	2.14375086536369
2.51504406694273	2.39431982636269
3.33926466732041	2.14964654999255
1.11359141021726	0.756416252482181
0.570923393137551	1.95880385396831
1.88818479921884	2.32856578851926
1.72216486224116	2.57649230351203
0.782567992260968	2.36205755105764
-3.56314026484642	-0.568856973771229
-3.38893533414055	-2.04456690865653
-1.63673027908678	-2.5280146169767
-3.3126689520323	-0.71845347082311
-1.64637921629659	-1.81753739619993
-2.42447955733624	-2.6392009165278
-2.32426222673756	-1.40759163499844
-1.22771156567659	-2.87199766598409
-5.11057031826949	-2.55424115464206
-1.32207464809523	-1.65963703994931
-2.29073621111515	-3.07586726347155
-3.03876236343564	-2.70567965596533
-1.65898337739584	-2.46405023036271
-1.27679099369271	-3.49557739904626
-1.56735118157901	-2.3986236089441
-0.44397363967809	-2.88379314951613
-2.88787212991146	-1.589489755159
0.553828824487136	0.873503846764788
0.321177458748751	-0.382163686313418
0.307524435191804	0.807786421433865
-0.414739335936383	-1.30369593932631
0.995294825838871	1.28994124775085
-0.0803962401025332	-2.3648350000025
-1.62663093900435	-0.195737088771595
-0.777411097110392	0.234646484325407
-0.473245454604278	0.811993660553745
-1.01683471260912	0.00264736423623019
0.742307654383517	3.02104052498766
-0.0595076925656385	0.362373203946861
0.0910617649684532	0.292893063276753
1.19575768785415	3.06307920150541
-0.71007869162283	-2.20459295545795
0.243448062902217	-0.398711600572427
0.855220350991078	0.440724602428169
