# Supplementary material for: Stacking Model‐Based Classifiers for Dealing With Multiple Sets of Noisy Labels
Source: Biom J. 2025 Mar 12;67(2):e70042. doi: 10.1002/bimj.70042 (PMC11898607; doi:10.1002/bimj.70042)
Supplement: Supplementary file 1 — Supporting Information [file BIMJ-67-e70042-s001.zip › density-based-ensemble-model-main/data/50_sim_2_data_split/21X_test.csv]

1.44425471013522	1.35911644248507
1.77449062351535	1.80536362226881
1.98895833329743	2.8677770239294
0.831107429089447	1.98947254677423
3.42816256364528	2.02622635477615
3.1075696031793	1.96731889636352
1.32200031969667	2.43069463000057
2.35560737474908	1.58970121233403
2.2861969740375	2.45098432191666
2.42703048625976	1.80855692375741
2.94114260057002	2.24757211028198
3.26016660456343	1.80307401743006
1.84031186710795	1.87320427891982
3.31059064280703	2.15098954799442
1.84571044151584	0.835697647186835
2.63617539985628	1.62098166868556
2.23203424606672	1.74513759628664
-1.71894818437094	-2.20748599091921
-1.72096753087537	-2.02014095028581
-3.13033749246718	-1.43852223922419
-1.71282715022914	-2.43679444542142
-1.82897615500225	-2.16266230275916
-1.06277133995001	-2.38268007313691
-0.52465294033943	-3.22879717137851
-2.55542920105336	-2.83219765761366
-2.21382033710771	-2.75871298808788
-1.41957950621239	-0.690191642872992
-1.62721606140195	-1.84291174878691
-0.214622868691204	-2.32719604087582
-1.31200586231923	-2.219263336278
-3.6495332648717	-1.64161633041877
1.05618789421783	-3.08793526100417
-0.356872383237749	-2.37796820369222
0.712821229223907	-2.53702346233591
-1.14129304480718	-2.7780323629506
1.00608333201147	-0.320146040490303
-0.775219246649113	1.14051352436974
-0.188346210926451	0.825109357923824
-2.37242696023202	-4.58108733945998
-0.3572762139443	1.29897757198782
0.505496836886288	-0.761887917892458
-1.15128749836594	-4.07873350483555
0.706200173342671	0.317273580098785
0.286302333719693	1.9290232792478
-0.973791620523741	-0.312634118061957
0.0584702560300907	-0.215001989781059
-0.712762625526645	0.274511513768908
0.545775133895508	0.450317829528892
1.69061693868013	1.36133994887502
-0.244636393266679	-0.571548099075501
-1.13777748429275	-2.01488460349771
