# Supplementary material for: Stacking Model‐Based Classifiers for Dealing With Multiple Sets of Noisy Labels
Source: Biom J. 2025 Mar 12;67(2):e70042. doi: 10.1002/bimj.70042 (PMC11898607; doi:10.1002/bimj.70042)
Supplement: Supplementary file 1 — Supporting Information [file BIMJ-67-e70042-s001.zip › density-based-ensemble-model-main/data/50_sim_2_data_split/42X_train.csv]

2.02677367729068	2.31431747861246
2.60705569113202	1.74813991574234
2.20313815085857	2.22247905258145
2.60461221600433	1.74991852833182
1.57469130454767	2.35238188046147
2.37082187084229	2.44053010349242
2.45073141234674	2.12341966113362
3.76766370050678	2.03187354375455
1.47040485280355	1.47358884059357
3.07259726388241	3.52065953209965
1.28855736363268	1.35634193031359
3.53582203939845	2.08907455629542
1.19091548424565	1.95246016371461
1.63033636109142	1.85795146870923
2.89300095191039	1.86421150555083
2.84549699968058	1.49059502248642
2.11541181683155	1.2243794800603
1.28022286161719	1.44319487059439
1.6343293171466	2.35063444358455
1.0779795992968	1.7349948905059
0.152744990339512	1.68412528086057
1.75190647227075	2.06199979570023
0.121706945271624	1.72928283660595
2.90776643856612	1.62059323722081
0.798732359023722	2.53313780716815
1.77181524903898	1.85357623775689
0.640348114083355	1.88458363889038
1.00384411136941	1.67966637404853
1.50819729703491	1.39105668762877
0.700693817548059	2.47604643315769
3.33912074467173	1.75807745935909
2.64587513556801	2.40381293936955
2.30487183467888	1.49942374447427
-2.02880293498202	-1.81604252058995
-1.36007091965973	-0.801524814679609
0.424038282355999	-2.96749362705176
-0.388703163878521	-2.58390882475077
-1.45137948433329	-2.58939887652711
-4.77887748687241	-0.949388504201876
-0.344393863052864	-2.09918071716322
-0.476526308431046	-2.4719753319471
-0.694193748151785	-3.11888272091362
-2.13733574480558	-2.7352110475978
-1.34416083258409	-2.29436742543227
-0.541715181339765	-2.34580895183028
-2.15990657942883	-2.47928868499265
-1.54727320743105	-2.36220026713961
-2.41712266712962	-1.77022751193163
-1.29319937292351	-2.31188412379471
-4.30754242846557	-1.49504517474043
-1.9772285341361	-1.98723171406723
-0.276424768165388	-2.37181627233141
-1.48911447378682	-2.27928115596273
-1.196095349735	-3.33200739231627
-3.2152886195987	-2.22797342194094
-1.12914766961874	-0.606111221368142
-3.48047647561195	-1.86255583575339
-1.17728141267053	-1.74579034046012
-0.00452825484574371	-2.59630590014266
-2.28306626548002	-0.940180550786426
-2.62149433287206	-2.08214093702025
-2.443980654926	-1.68166885304734
-1.3887238475583	-1.36328105676965
-3.85951370265332	-1.00530596074799
-2.97693340024862	-1.89821279398049
-1.09506019318607	-1.26876791748928
-0.421266862788648	-1.05017616620445
-0.874985618262194	0.772769633687242
0.924239288291984	0.163785724342095
1.42379375754374	1.2593429465709
-0.830858461902944	-1.44679132201118
1.36912788801754	1.6344617132134
0.604637978245891	-0.119010503188778
-0.217936089029369	-2.65896279926965
0.703865950210817	0.162288714398026
-1.19074972596293	-0.760270793428149
0.444917530055555	-0.231897537446584
0.129137598841487	-0.409080723107641
-0.958321583546656	-1.24011894051569
-0.338674217942336	-0.648981576209544
0.129310912518736	1.14267260444847
1.16303245048678	3.74823450105556
-0.368440349372421	0.732978613511247
-0.773932912448184	1.33158657659954
-0.238167099224599	-1.07766780467153
-0.233571889885479	-3.59557415350135
0.251754184514985	0.0339950622989271
-0.273675867743566	-0.415856388572466
0.233542879301576	-0.636569467310942
-0.353717913690074	2.89667136829283
-0.0345524101111996	-0.991463547446872
-0.427629704573249	-2.82279309872782
-0.742358509920062	-0.104536737158423
1.79085560506044	1.60823205387401
-1.79339060851456	-0.621386582797635
1.18337814790039	0.000314508193563601
-0.601748989540634	2.08428151715323
-0.279527757801017	-1.61395279064697
-1.16297143922017	-1.92875169147445
