# Supplementary material for: Stacking Model‐Based Classifiers for Dealing With Multiple Sets of Noisy Labels
Source: Biom J. 2025 Mar 12;67(2):e70042. doi: 10.1002/bimj.70042 (PMC11898607; doi:10.1002/bimj.70042)
Supplement: Supplementary file 1 — Supporting Information [file BIMJ-67-e70042-s001.zip › density-based-ensemble-model-main/data/50_sim_2_data_split/17X_train.csv]

3.79953505170174	2.12621073464498
2.36878376525287	1.39205523470025
1.96273967895301	1.93501270609125
2.33399205998632	1.47912371439956
2.28130801776362	2.80974210955179
1.67577721975281	2.80077471989142
1.79272871657968	2.4801804968885
2.95959547833984	1.9974863629781
2.41576990373459	2.70055772383426
1.48950944199906	1.81887191811688
1.40455165636548	2.21279807125672
3.49104483749155	2.23754954354735
0.718841350421083	2.58690340866486
2.01422755663074	0.837569723703013
1.61262509418607	1.64864438396543
2.73968432679275	3.02264990192714
3.0573227358479	2.05405008074762
-0.663519440766903	1.93510728869766
1.54238773069505	2.07254097996628
2.46851981583941	2.37540997393701
2.13150157334958	1.8990400140054
2.22806371650722	1.49841174541691
1.06811498398359	1.60311258063655
2.95512037750858	1.34506236394707
2.2254239537971	2.30660613434423
0.0368939637604226	2.10752932019352
1.34803466966803	1.93054936115437
3.16758669177899	2.84485265812695
2.39344688154055	1.73120340705121
1.73108725129539	1.95579952193446
2.7189188102121	1.94851067791169
1.83759460467012	2.4549577235714
2.06103524259419	2.38474024020363
-0.848953621797179	-2.24586591417212
-1.55698060025508	-2.62554318674887
-0.467884839524183	-3.06746067769645
0.922525331599232	-3.39943852267074
-2.05424612941336	-2.17521101894424
-2.54016115961996	-2.44148315381107
-2.22537165216198	-2.65932923863972
0.0309798818486509	-1.31873280663293
-0.430020303021607	-1.24255112581211
-2.77490696099126	-1.67101703524889
-0.139413329771736	-1.79547077136721
-1.90095994625443	-2.51416301937711
0.386300869115094	-3.2978303136857
-0.919964170483789	-1.48024480743425
-2.43852316788315	-1.89671063768816
-1.36405970734588	-3.13296340002246
-0.386510527032047	-1.73577771275309
-3.49131233462431	-2.21337532383464
-0.960478993934771	-3.11512214545205
0.010029174953234	-3.21372047945852
-2.1444412583047	-2.54078383480451
-3.93850031864333	-1.9638389978952
-4.45281373831276	-2.13574417518512
-0.865410451186359	-1.88922215906121
-0.692234894267667	-2.00645017133437
-1.54450979349877	-3.07767020116931
-3.85373137147115	-1.91912415729189
-5.17875623995527	-1.1533096300848
-2.25367235636865	-1.35248697850825
-2.65891502982204	-2.04689289581875
-1.38494014688673	-1.70596492409292
0.112418924969044	-2.99478692430961
-1.48101502350738	-3.53736663893019
-0.400429201742749	-0.612950945171291
1.1195203856355	-0.28786202811939
0.446267095815318	-2.0706166138738
-0.0286313968899662	-1.09860464063072
0.00334926318077194	-0.411743054253584
0.0475202519768689	-0.439914028680034
-0.408994419788659	-1.79094559330334
1.17298989836118	0.410936684860047
-1.01879490783033	-1.35438192910262
-0.287488104337205	-1.69164671278939
-0.476011407265622	1.21627598695303
-0.160462636971371	0.0946905064036717
-0.614897799590064	-0.72198523054102
0.497128423889058	2.62301338580124
0.394478781289517	-1.18291111372598
0.534089511614408	-0.362108065051217
0.721963359976642	2.63532310355489
0.0098787565719242	-0.165635756186213
0.360636333678316	0.677517077795425
-0.166120748890004	-0.227366746642656
0.866632734332038	0.404955815399857
0.812688434072185	-1.49004508619121
-1.25549723289221	-0.921808191913708
0.10666342704645	-1.19321387887043
0.0183095904751977	-0.0970311108905502
1.16576305343108	2.81154602189292
-0.789435309582919	-1.04718009054034
1.11843846543985	0.0916934951027079
0.0435745395246757	-1.80591819041222
1.80254614474265	2.62727217372895
1.07524086759432	-0.212236538267428
1.91778065153307	0.220349285044773
-0.507891533367724	-0.579009039635249
