# Supplementary material for: Stacking Model‐Based Classifiers for Dealing With Multiple Sets of Noisy Labels
Source: Biom J. 2025 Mar 12;67(2):e70042. doi: 10.1002/bimj.70042 (PMC11898607; doi:10.1002/bimj.70042)
Supplement: Supplementary file 1 — Supporting Information [file BIMJ-67-e70042-s001.zip › density-based-ensemble-model-main/data/50_sim_2_data_split/20X_train.csv]

3.48967632401876	2.46523140146819
1.08081962192219	1.81657819573614
3.57559252601813	1.91546604441062
1.25775618880408	1.65297756487436
3.08482479768991	2.69218937138518
0.914819412072226	2.03461316202893
2.24649663731311	1.43488269890808
0.80213150705366	1.54956722807299
2.12868095519092	2.07068050642414
2.30641276827903	1.34175812300821
2.27711977907871	1.86590826946919
2.39218699974024	1.42129502345475
1.63324340274673	1.37142877370589
1.76517335345622	2.44603383659504
1.45416581253956	1.93756148658217
2.24960134107862	1.64164983954444
1.27099755221817	2.46581368055448
1.24911324043318	1.35596559520169
2.12526663544613	2.10836896968167
1.44006253308463	1.73483467363868
1.92734734521499	1.65786663807771
3.36012544188818	2.40895821666365
3.4495491077779	1.59343978672774
2.49763504558359	2.0297826565049
2.15437515285197	2.06711892118598
1.19588780783891	2.73722038233552
1.2891265656826	1.32517393626205
4.33309101661156	1.70843947239993
3.01172136741261	2.11859856835035
2.02306225673616	2.41968506398211
3.95664600321656	3.4371100220895
0.910348692950358	2.904778944772
1.19815492743786	1.64106490040483
-2.48974442224927	-1.92990481110076
-5.10694555637354	-0.994594364960983
1.54882034192746	-1.94447469722071
-3.09395129270554	-3.55033659337473
-1.62825131178776	-0.416696359937457
-2.48677847526292	-1.04793257995966
-2.09485117016854	-3.87512761304502
-4.5395823774547	-1.17675813950017
-1.57246421214217	-1.47965473143071
-3.59428997304897	-0.76861464735688
1.8588299542739	-3.55795803861757
0.741917393272081	-1.55450700945499
-0.117591384578394	-3.01069145790501
-1.69380615688087	-1.44809566163002
-0.990772475914694	-2.20443626213879
-2.56026278917646	-1.60620497115239
-3.61846033083404	-2.92234395585808
-2.52902510098902	-2.46233898011593
-2.10946437561634	-1.79312243441296
-2.17948914694176	-2.90756477346376
-2.83210496120151	-2.32020700277981
-1.4239836866798	-1.85709330146248
-2.10902029370938	-2.09391920383449
-3.07353071246952	-3.655018236047
-1.17948056822672	-2.97084875487788
0.381912537779213	-2.15567656706599
-0.866001138974288	-2.489161959305
-1.19052806630294	-2.13741897418715
-2.59170948587738	-1.97716754271329
-0.490157976921827	-2.7641596005255
-0.501485240525149	-3.18914807040916
-1.1615144583461	-1.8953298707571
-1.32949808503643	-2.69502742301888
0.15443231683881	0.78580211793245
0.314490577253288	1.87947257159197
0.664893669119358	-1.32693531358807
0.271713902074831	3.20479418326806
-0.412662345192267	1.82456152763362
1.47645293444972	2.87089927751236
0.38711648826216	-0.00667998258887231
-0.167213764970974	1.03296881231953
-0.551065099967496	-0.353039757613798
1.46093729152244	3.16810809922571
-0.853159248575776	-1.76592338959442
1.8728917324811	1.55738058772613
-0.419458700688646	-0.609404263577587
-0.756260377509606	-1.41277771631149
0.201298073217888	2.17264044669756
0.247074896661716	0.751303695475275
-0.519921660962182	-0.236955543174802
1.06974610596923	0.591057743247622
-0.953040855209379	0.980128249066771
1.39647487888128	1.93386209695483
0.0548945134303245	-2.23018497627909
0.112844833576479	-1.12867382567848
-1.88048847603405	-0.771476499007003
0.675813633179148	0.806024252744456
0.0969215307826327	0.727190324606501
-1.05784543188404	1.66602018773995
0.0707634004537472	-1.11164918660769
-0.486105046643483	0.317631153977457
-0.314994739890705	0.909319958034723
-0.553514807780031	-0.325340310039719
-0.6033919587543	0.499828392748998
0.926405254005806	-0.717877262402984
-0.800257091861449	0.672163693248215
