# Supplementary material for: Stacking Model‐Based Classifiers for Dealing With Multiple Sets of Noisy Labels
Source: Biom J. 2025 Mar 12;67(2):e70042. doi: 10.1002/bimj.70042 (PMC11898607; doi:10.1002/bimj.70042)
Supplement: Supplementary file 1 — Supporting Information [file BIMJ-67-e70042-s001.zip › density-based-ensemble-model-main/data/50_sim_2_data_split/4X_train.csv]

2.11221312006149	2.30511490404269
1.41066768090491	2.90587909753318
0.793630755364292	2.00151738565716
2.55936028819634	1.29121632512856
0.77497434670323	1.81433414502654
1.88562526776559	1.44145599328791
1.84694680271276	1.8180220566199
0.679610242777112	2.11924916523666
1.63473476055351	1.61309920228327
3.00722077529568	2.56081579387213
1.90287198482647	1.92935346279184
1.9759355655124	2.57440013621421
1.9640632146378	1.71745320639515
0.962348541059199	2.28600404456056
1.51983543584681	2.33853327571917
1.99332524483451	1.20790875683994
1.22891908815988	1.9597101010728
0.94989569950452	2.12257350897037
1.5613088875146	3.02154859893459
1.01648051048219	1.90955884561209
2.24579926884425	1.77047394020296
1.40041173239211	2.75440510107726
1.72235126425453	1.91137049714358
0.404762201569371	1.90236091112796
2.12653094683787	2.19843840353085
3.11439735771812	1.98744729583388
2.79251785228163	2.13251106816883
1.34859500498161	1.58681182098806
1.10770066229086	1.85568762320607
1.75782883835653	2.55638553224316
0.484285584836092	2.87225527463836
3.43594012368267	1.71978518216159
2.58325044035417	1.67902888222841
-2.48502881808492	-1.30637600638082
-1.57106884720778	-3.0909940520052
-1.17704203454138	-2.55176453891325
0.584252468452056	-2.05671010827284
-2.85266707947441	-1.89181637613182
-3.08663607835497	-2.60324882763858
-2.34087059452681	-0.637543254138553
-2.0262899965904	-2.19724522235974
-2.66796652031788	-2.03486872629617
-1.92728774220969	-1.86899530849489
-2.28885389130759	-1.92444389801944
-4.05737798225486	-2.05066575699081
-2.0174990471377	-2.49646863839045
-2.54889478347076	-1.55188866576967
-1.76932519092757	-1.24997082091627
-0.168133158253772	-1.95819662680073
-0.737150388073772	-2.15066447007394
-3.791220562108	-2.33480967707075
-2.00055959167879	-2.51522047842817
-1.75360061251743	-2.24403133343036
-2.41845496576195	-1.57879537235493
-2.76874487797915	-1.24781084482241
-3.57519912950046	-2.22607461245709
-2.64962099079682	-2.1216424036763
-2.11930003267493	-1.13550412755842
-4.37918955872091	-1.09177014045751
-1.42100193934413	-2.2211047706884
-3.8982027184123	-0.642932307740468
-4.22216840048073	-1.85985219849568
-1.0996592977561	-2.44005508197631
-2.07862609066743	-1.11977919045052
0.323263844524275	-2.39743038866794
-1.75338152403085	-3.52074594321219
-0.519677942618007	0.612718247300055
0.661107755947392	3.26729905928064
0.402859073882874	1.30072488417957
0.917892137413927	0.358799671952738
-1.03192994308115	-0.952257327764671
-0.605930116054932	0.774950935821801
-0.255880483321533	1.83572896020052
-1.56392547888379	-1.73594132157258
-0.627005514026263	0.107947840177627
-0.559799681630455	-0.156200314234066
0.022202737533296	-1.69821511294496
0.57926138243013	0.659340677008455
0.906290143149671	2.86650309237753
1.43982221398593	-0.456302111398749
0.563431701056464	-0.500335611905301
0.752089280769799	0.785611492372244
-0.0710256300370653	0.637376497996024
-0.577519028603423	-0.571812065744934
0.484999177189617	-0.115375573520247
-0.0711167607723513	-0.0355974083001008
1.97641844568514	2.97130262152969
0.31501573622117	1.61292259861163
-0.215996934156304	0.0250910069362197
0.307685229967902	0.89558935783981
1.87391789365058	3.14135176862469
-1.36679387914359	-0.758625297134573
-0.101771935971497	0.508990302013334
-1.29447040900082	-0.734092335297178
-0.754517316833531	-0.153225482985517
-0.300443643248438	-1.07607212631382
-0.969199666384701	2.18402056824342
-0.0508450287461568	-1.10953220464791
-0.576645293816864	-0.398378325068943
