# Supplementary material for: Stacking Model‐Based Classifiers for Dealing With Multiple Sets of Noisy Labels
Source: Biom J. 2025 Mar 12;67(2):e70042. doi: 10.1002/bimj.70042 (PMC11898607; doi:10.1002/bimj.70042)
Supplement: Supplementary file 1 — Supporting Information [file BIMJ-67-e70042-s001.zip › density-based-ensemble-model-main/data/50_sim_2_data_split/14X_test.csv]

3.29578152547877	1.35485704234243
1.6456832895321	2.41224888788274
2.87316206810784	2.50891541152023
1.98611600393462	1.28870821677207
1.23517065789615	1.14811269291051
3.6558712803442	1.47860349190107
0.891320317230135	1.81995717976667
0.899222943332291	2.26690449713604
1.36880345151332	2.13949817043841
3.5948449951614	1.97480055361281
1.41247057315673	1.46168859622077
2.19827050276215	2.27794575159005
1.86192102238705	3.01444591091445
3.30230040457167	2.22174235071419
1.12638363720795	2.42570964552854
-0.0529191523600132	2.21225207243784
2.65443150682452	1.8754472000515
-1.75009033566177	-3.00315689341157
-0.292922331032755	-2.29236369626547
-0.919033590325048	-2.26878193450695
-2.95361519914719	-2.65096162748691
-2.10240595879372	-1.24792368143319
-2.30895505409508	-1.64089593182663
-1.59364059441195	-2.17634956802429
-2.51355939441605	-1.54680701876048
-3.73331493459526	-1.36328400186741
-1.37881888246202	-2.3392487012066
-0.600989286297069	-2.17988275122408
-0.705114400839897	-3.68344545470783
-0.550013215409216	-1.88908235095277
-0.368298215563508	-1.72803257908091
-3.6049313530158	-1.75695199839322
-4.39482724042449	-1.60153447726867
-1.63991107730662	-2.52482035193863
0.999857713114667	1.43038557664379
0.300870881065628	-0.209407492464144
0.65611725880756	1.76063847661981
-1.53316644610189	-2.41676910597755
-0.173412584526839	0.93164900214879
-0.26777476079429	0.0321099670131649
-0.167407016296215	-0.918818165013988
0.471987970876662	0.0269316468064966
-0.779502474687963	-0.640654303475776
-0.589799445065628	-0.541790853768744
-0.289764807045377	-2.36968650321168
-0.0918812531240672	0.408569267851064
0.54615255851466	0.973080771312142
-0.956333359996573	0.173142787998212
0.528098645794737	0.701448392312786
0.101738977536816	0.263157679967535
0.312996625158136	-0.493690459208691
