# Supplementary material for: Stacking Model‐Based Classifiers for Dealing With Multiple Sets of Noisy Labels
Source: Biom J. 2025 Mar 12;67(2):e70042. doi: 10.1002/bimj.70042 (PMC11898607; doi:10.1002/bimj.70042)
Supplement: Supplementary file 1 — Supporting Information [file BIMJ-67-e70042-s001.zip › density-based-ensemble-model-main/data/50_sim_2_data_split/3X_train.csv]

2.35493578808869	2.03901019593722
3.48068177494085	1.94235734487214
2.38278501490712	1.22120899374379
0.998342789594769	2.83391172425619
3.09284770104928	1.80111573183255
2.13762793118386	2.09683274208793
2.19013124217731	1.62296711666424
2.4487715525741	1.87727634579414
1.03961235344028	1.54704370156131
0.77840657595233	2.00504040961007
2.09586720871454	1.89420147432405
1.40080879582769	2.3338781345392
1.57825074779958	1.79150913027235
2.20059646440375	2.53580671854454
2.11507588100402	1.88317721989545
2.70782411019019	2.29328290929707
1.7216686660246	2.73518967636794
1.11498946544517	1.58606889868899
2.36417321794818	2.39856158932032
2.49163221260029	3.01020983608982
2.180180883921	1.62803222723709
1.9983575568932	0.614239873450066
1.88685720364755	2.1179958340655
1.49708384390303	2.39442837526268
0.618916104787568	2.31279507185193
-0.263133687226138	1.56392249942763
1.14620545266575	1.16051821805462
2.16152590927793	2.31863767006263
2.20496174855523	1.32308548633529
1.87337188979147	1.85176828609904
1.41432336240415	1.90940894483084
1.8873040787759	2.50717111940546
2.932886148223	1.81966481715015
1.55412204982592	-2.64102350606613
-2.99473519898974	-2.2569204575911
-3.34359971274143	-2.36051292076895
-2.43803330332343	-1.31690105688608
-2.15549733040944	-2.35923995848974
-0.354784185114014	-2.21359426065183
-4.31207034896463	-0.923468729790929
-0.369368849895459	-3.42695078557812
-3.62343367483017	-0.842875791357191
-2.60484117119027	-0.42936680831916
-1.27754174331106	-2.67225192642594
0.0244386160270631	-2.44460587734889
-2.38495846064864	-1.83064745209263
-0.316957994877835	-2.83278615652355
-1.51578155738986	-2.70975401157326
-3.90983167367841	-2.72035403845166
-1.76703067997123	-2.2893332864469
-2.2364592114187	-2.80457433476951
-0.459942494725014	-3.86612295053471
-2.58166507863773	-1.49774592638269
-1.09737091096916	-2.62112358590808
-1.57918571560323	-2.56810009075263
-0.965744816367244	-1.63217190371444
-3.0056248880898	-3.46700846903515
0.996391352182395	-2.75713671219165
-3.26007965680302	-1.50903325319994
-1.19178092784732	-1.4944731505149
-3.88703048313566	-1.92096953364355
0.266092604602678	-2.29582472213446
-0.218317724494919	-1.87676927162622
-1.34174171382494	-2.81743709794567
-2.87483708099459	-1.88206779907645
-1.87065025744429	-2.18333961275029
-0.380646507470062	1.19177807887021
1.51268109575153	0.0321850112751866
0.0210710013510439	-0.906022742434616
0.0831478582193921	0.030720911204365
-0.881195661674339	0.802029387513323
0.282256968147323	0.498239160549546
0.349309167626091	-0.908916919243164
0.904090611278999	1.48872506534965
0.616963890694909	0.404131416901044
-0.440715418694325	-1.98301301024873
0.812731461850344	1.40807439658397
0.978209690477645	-1.17487887646334
-0.133988816150198	0.821705643950774
-0.536679076733969	-1.72909708906854
0.415216356214516	0.195418805601677
0.848911379833738	1.65954993554726
-0.984348124595079	0.762891526806421
-0.0697183338618464	-0.28407359034867
-1.68293228348005	-1.77405566431385
-0.40477727264791	-0.391624971981964
-0.745735631292556	-1.64918885013013
0.27360735359521	1.33474478205591
-0.193885409810596	0.456009703088615
-0.548768223713096	-2.00035883839445
-0.151814662012224	-1.16236451979856
-0.453402092949613	0.876094757909813
1.9011144238292	-0.215747825111431
0.244388688315237	0.414095258448305
0.173832694882866	0.658884262722882
0.436185972926837	0.948126441578411
1.65823727439853	2.22221833896742
0.943545924456608	-0.201374309191649
-0.256283800125797	0.711372486369086
