# Supplementary material for: Stacking Model‐Based Classifiers for Dealing With Multiple Sets of Noisy Labels
Source: Biom J. 2025 Mar 12;67(2):e70042. doi: 10.1002/bimj.70042 (PMC11898607; doi:10.1002/bimj.70042)
Supplement: Supplementary file 1 — Supporting Information [file BIMJ-67-e70042-s001.zip › density-based-ensemble-model-main/data/50_sim_2_data_split/45X_train.csv]

2.13029213461113	2.53195751071691
0.955154228933588	1.18630249021513
2.95035174375325	2.69484718186925
1.49308855026345	2.7238148778916
-0.226812691582845	1.82267762614158
2.38429480511119	1.62579377375474
2.60279986927751	1.67678484443
0.71089792809993	2.03975627871438
3.01715735966874	2.16628481958235
0.462377102371288	1.99652629105439
2.26841059255927	1.27320916938734
0.971764615832913	1.19866989454771
2.0171301090322	2.28349141193397
3.19172759612125	2.22128667499827
1.0510671494261	1.46305939441154
1.36606769029202	1.66204095382019
2.36650671455264	2.36498371280072
0.879784882423038	2.399877349907
3.28118953659011	1.98436772096047
1.14916698602319	2.20833424288565
1.90823266315681	1.87422918164177
2.54380645462754	2.19433683704791
2.60983596881135	1.44787155390641
1.74720052003478	1.87457010600928
3.63567750407422	2.08166883641968
1.09798240344043	1.92306832945845
2.07063455024869	1.5930471473851
1.79886612837113	2.54089091479023
2.59176089843424	2.58506043786543
3.2980674105842	1.69055131601424
0.580202951734661	2.19059359253031
1.37717167714327	1.75857785966735
-0.153859231815674	1.42165125102682
-1.99415980443918	-2.21732683302452
-0.687421490748295	-1.81310573324403
-2.97953911756545	-1.61206213368124
-1.47169894084525	-1.43753820435437
-0.519863781407535	-1.99834604441569
-1.80957054965996	-1.81808854731571
-1.53410382052419	-1.31477105254797
-3.48785407395832	-1.25186445942352
-2.70528631125432	-2.64300953850435
-2.59771473470581	-1.5404273829356
-0.76742817083593	-2.77585087736976
-1.6289874116476	-2.05850433171372
-3.00536011688088	-0.461410602186428
-3.69148534595231	-2.0407170645329
-0.8003500543667	-2.90233327730135
-5.43958897027068	-0.232062922796235
-1.95813078414657	-2.66603757609587
-3.12085650852761	-1.02175823866839
-1.56083135176327	-2.63747218607165
-1.01245550310689	-1.33993619938792
-5.0109212096902	-2.23427730969995
-3.11890620053577	-2.06290718368061
-3.93666560336049	-2.94605208164072
-1.7381839938216	-2.52809969288273
-3.5367604727131	-1.21516191027745
-2.89110025630101	-2.50202443748331
-1.02814450336865	-1.91074901314869
-1.51737819908943	-2.47768936446465
-0.636050107284337	-1.8593911140138
-1.49119833848147	-0.298029528740562
-2.7763633240978	-0.880088348553652
-1.08033614692528	-1.15566245668604
-4.62990955326055	-1.24594343966613
0.935005109167717	0.371709766543518
1.01904573870012	2.92694940553872
-1.12108362711563	-1.85814730578712
1.54178344018904	-1.22228061850861
-0.282829966434542	1.26277381196112
-1.28727704999523	-1.83483221695609
-1.67017887157848	-0.648235267565016
-0.270993999249891	-1.9214553262094
-0.2658966245898	0.641235701002146
-0.842186432874394	-1.15591073227593
1.09992371823602	-0.235238074452097
-0.555490772604171	0.232877205059981
-0.916816707602668	-1.50687504114408
1.03962070140455	0.156138086314971
2.48798055015124	1.54673217400783
0.76465641812122	0.206996691745288
0.530365222285862	-0.920964309598498
-0.640213949006534	0.212241331654584
-0.774320156535563	1.46421530310501
0.276736469792776	0.471614428138007
-0.684062392372428	-3.96404662165042
-0.125919722449078	0.724611705335172
0.161853211044989	0.868586521830045
0.362966775487226	1.49331644966243
0.742680062625868	0.946886309658127
-1.1914496413916	-1.70358098761508
-0.265853524701013	-1.39809337371705
0.923638580660889	2.25371834339312
0.38557649406043	-1.13724917143368
0.508432381956628	1.82345138855331
-1.42313041624298	-1.07358882600894
-1.11083019874182	0.215933988195461
0.525103740999311	1.09079664288023
