# Supplementary material for: Stacking Model‐Based Classifiers for Dealing With Multiple Sets of Noisy Labels
Source: Biom J. 2025 Mar 12;67(2):e70042. doi: 10.1002/bimj.70042 (PMC11898607; doi:10.1002/bimj.70042)
Supplement: Supplementary file 1 — Supporting Information [file BIMJ-67-e70042-s001.zip › density-based-ensemble-model-main/data/50_sim_2_data_split/10X_train.csv]

2.70891352514501	2.31011322885248
1.6008537432711	2.1939623364617
1.66273018052691	1.73427078087123
2.61290404576837	1.64022603144494
2.72996347764786	1.73168495923338
2.55405128275215	2.70281963733996
0.488540097541706	2.06910865435954
2.43602121778306	1.00232838960087
0.767681499947188	1.28982447353575
1.12490569114258	1.82995324073355
1.25341154002664	1.78407617892468
2.12500049215128	1.17797985439614
2.49278109616488	1.48720694685801
2.80164056436101	2.51309931121104
1.29265761309121	1.16374141150712
1.74126405665681	2.11858733246337
3.24695110854219	1.43882622545729
-0.0291674205496988	1.38509227803339
1.73406791288181	1.72281470577
2.63946939957229	1.99896912825125
2.32051841526792	1.95185695738003
1.54211044008205	2.66324541557215
3.43307800240306	1.94263281664533
1.76511200631919	1.43409089863701
2.22871574471106	2.14840735027761
0.865503485994734	2.18137815672286
0.665678251394046	1.63004178330925
3.59704530735428	1.78013219644203
0.405524878245767	1.59392095482834
1.53504717707945	1.70790476866154
0.819432284541625	3.10280132773737
0.553349832417529	2.11402395581956
1.54890997156049	1.89956552017379
-2.92474966435522	-2.83962288677383
-1.52734575092439	-1.07651473554376
0.730418251872638	-3.01998752585898
-3.93505448366704	-1.95972333119644
-2.79026693024408	-2.07921194600548
-3.31837806286782	-1.63218465941846
-0.928736774839082	-1.71239644623847
-4.86613870001535	-0.804919586548816
-0.663386154017135	-2.64257462528655
-2.05640838521288	-2.78358968968272
-0.707273161895672	-1.58100285903664
-2.77358882812843	-1.79035870664818
-2.66403648657509	-1.83127512125813
-0.579640426291044	-2.13393027794563
-1.95783623488518	-2.06574016729473
-2.57585564148655	-2.15713830589904
-0.595403952377719	-1.50872749441862
-3.64619970002378	-0.84862245628556
-1.81740964320032	-0.848312601947549
-0.32555037724555	-2.88654868479301
-1.33741647315606	-3.41636545485839
-2.85853806418075	-2.33224114442172
1.01133422507322	-3.46066845346536
0.312609962641282	-2.93943884728009
-1.02893798670898	-2.95464967669275
-1.0247610040072	-2.13702166790404
-0.340745989064666	-2.60020478351737
-4.46386991590722	-2.501660947052
-2.4679183959671	-1.63199564782426
-3.33199101757336	-1.87642495991227
-1.79748600530841	-1.46653697003082
-2.81858798823132	-3.74093107946917
-0.852383399317417	-3.05011965455817
0.602449603649948	2.40991995567388
0.00769513774548108	0.707586010752357
-0.290740853034953	0.48368172983287
-0.604208907594156	-1.15416536959479
0.331782548696639	1.45466034709582
0.826889044511691	2.22277295561066
-0.376790889512456	-3.32976497099544
1.12507936535112	0.417975966868077
-0.327904455426164	0.541818250805386
1.12980584861005	2.64211523459086
-0.271127303569625	-0.665372969986578
-0.116582959928168	0.398647131684363
-1.37641062410126	-0.283975713124015
0.601148966728052	-0.0144034511797975
1.04242369607418	1.00017736097385
-0.658294383793242	-1.71357048839526
0.460762072949768	0.258048379814544
-0.538828881805344	-1.77168591980445
-0.59022191138268	-3.11383804222426
0.302266474933713	-0.0300773124647472
1.33911232150734	-0.312827232675209
-0.835367271962706	-0.240431629529345
0.497738796648887	0.620903233975921
0.547196472331452	2.93041113772173
0.941225231069616	-1.95173053645255
1.1255158921194	0.315369675515375
0.358211074071052	-0.0283038159831769
0.201377766894122	1.27767962628544
0.336885316641553	-0.559421274698173
0.514029211276675	0.111190309614486
-0.753189019299802	-2.15578847307224
-0.816544517632065	1.28392812182702
-0.250944533350508	1.36870747092259
