# Supplementary material for: Stacking Model‐Based Classifiers for Dealing With Multiple Sets of Noisy Labels
Source: Biom J. 2025 Mar 12;67(2):e70042. doi: 10.1002/bimj.70042 (PMC11898607; doi:10.1002/bimj.70042)
Supplement: Supplementary file 1 — Supporting Information [file BIMJ-67-e70042-s001.zip › density-based-ensemble-model-main/data/50_sim_2_data_split/27X_train.csv]

1.59561342958506	2.27879888029032
2.68283131591725	1.85987641825498
1.7059781861496	1.54417431020259
3.43260489076578	1.72694527770322
3.44600080542304	2.59009668362411
3.39539691182489	2.76392606466401
3.43965076439178	1.89913571562578
2.25441868172776	2.56111011509372
1.67406426530824	2.30364519330223
2.16736908781683	2.30033322240969
0.455007373812802	2.5021971589699
0.242506318936687	2.0188932918613
2.4885780361719	2.32825650617124
1.18745005355781	1.65271478799288
1.99702308112499	1.93077335751766
3.5722144802762	2.13539457388933
2.84700404670042	2.03101565452761
2.44158877484906	1.07149447651434
2.60781063484364	2.7147140780299
1.46300240144365	1.89104113485556
2.70444513723621	1.64746386761611
0.716492252025946	1.63165119156923
0.69465564305566	2.21666592939935
3.35806067170533	1.14050166617508
1.86513189213206	2.83467723584782
2.41922932652487	2.66626734956579
3.91896680036045	1.63528534845334
1.48430795981231	1.25343315894044
1.33495244837414	1.78699364077349
2.93589983411074	2.04001408883261
1.40749704911111	1.07500778665187
2.23760848294654	1.50015204439767
2.58561844540857	1.44869116901463
-1.44826785258899	-2.59578633705047
-2.16898283270921	-1.73513972650094
-5.30085009293349	-0.963114606989023
1.26371796091545	-2.27142141015641
-3.58670958613258	-2.7293918358405
-1.68107754371635	-1.68307983993602
-0.661388230700021	-1.37799816299939
-0.533791886106513	-1.63578953490429
0.273214853295676	-2.33861259016527
-4.59675478196479	-2.62900954809998
-3.15082879602456	-1.23639683215761
-3.74843530707159	-0.732278109614162
-4.93687104983786	-1.72085164837159
-2.54954925889257	-2.14242755359675
-0.690722725234158	-2.32997260979294
-1.4062321513616	-1.78809604525391
-3.2739931725989	-1.1654750344904
-2.99891675531549	-1.97983125666514
-2.71380174472314	-1.64826459783373
-1.55248452332763	-2.27277078102582
-0.469493905804711	-3.15937746682106
-1.88611956877958	-2.09682578416549
-1.56389974521281	-2.38424464536072
-1.45591833190529	-0.420137261867038
-3.97621107092568	-0.61368463117469
-3.40300951488575	-1.27886030732005
-1.51324230541055	-2.76245714132882
-2.60590484214028	-2.63650821293064
-2.79021687432605	-2.28961173326785
-1.34639276870815	-2.63418261591266
-3.18404191588372	-2.1249088058971
-4.04451388478169	-1.14825196802178
-4.21292947746743	-1.48699769017906
0.553853062344667	-1.82956219934081
0.607632786138963	-1.1480546096708
-1.36364412621702	-2.7829017057208
-0.257918123469605	-0.489411796774273
-0.366440210244557	1.56693317909488
-0.636777014347137	-1.83763934085034
-0.0675825669393868	-2.1236777840974
0.061253815344456	-0.582801843361602
-0.309319040086409	1.01900148991921
1.13920649881233	-0.946796830631311
-1.03114690407297	-4.84084741609461
-1.021551001318	0.0558980701636205
2.0022395343194	0.864120319136877
0.644797941013121	-1.66577188537408
0.581180746112167	0.695332401712834
-0.937325779791274	1.122698075763
-0.819984861723126	0.107288514315434
-0.347414768624621	-0.0248136432186765
-2.02334684554323	-2.67694592123833
-0.650808554643318	-1.99089561207379
-0.482779189047921	-0.892848772421147
-0.517795328470474	-0.662724257669112
-0.37531911964774	0.63754249519059
1.0535366249516	2.0526978375419
-1.16370765140114	-0.398818877635106
0.622994794990696	0.667690850478422
0.59762658067292	-1.96793490085278
-1.52882121054908	0.498320860114526
-0.210500383545387	-1.50520989098725
1.45313112644697	1.826191729487
-0.0454230635489264	-0.259043739036489
-0.442251239137325	0.377091718786845
-0.181704027307176	0.516362801632992
