# Supplementary material for: Stacking Model‐Based Classifiers for Dealing With Multiple Sets of Noisy Labels
Source: Biom J. 2025 Mar 12;67(2):e70042. doi: 10.1002/bimj.70042 (PMC11898607; doi:10.1002/bimj.70042)
Supplement: Supplementary file 1 — Supporting Information [file BIMJ-67-e70042-s001.zip › density-based-ensemble-model-main/data/50_sim_2_data_split/1X_test.csv]

1.55485596285975	2.45307822034479
1.47145983838855	1.78865020025236
1.28730885578564	2.26739639197341
0.497972498424431	1.44175070548878
0.679348011199186	1.292121173569
0.0520741913362528	2.2642072158333
2.15528543066069	2.56753805556804
1.88770424075904	1.6860613129964
2.79171440036156	1.60544456471442
2.86823825150167	1.92395817224026
1.34535602623418	2.10589390043648
2.51072383755368	1.6509419857026
3.77992163409403	2.23161779584502
1.62355141811516	2.9145555075689
2.22572661841542	1.50291726414931
2.48831884392292	2.05440406099776
1.02137267969986	2.17618691354038
-0.666326384850395	-2.36562856460012
-0.743080855432524	-3.16920911333748
-1.07864794765269	-2.99958021033001
-2.50517249470443	-0.896103740936365
-2.18395658232815	-2.50116836283806
-2.62957854079073	-2.59266929648299
0.00102613976580912	-2.43251660695281
-0.260786434600498	-3.54371684386631
-2.04696382695369	-2.37733228443218
-0.271884882226116	-1.03566012300227
-3.12759025179016	-1.62025686331287
-5.32403563420865	-0.862964047043057
-1.62957612005168	-2.49582942094839
-4.39624874865583	-1.44923619331877
1.59357231803371	-2.6338561985791
-4.09419469494761	-0.303229084454762
-3.32565248738918	-0.683608995040559
-1.48795964238152	-2.34921027217352
-0.310562109478559	0.529716901154144
-0.574334734246278	-0.783045169311338
-1.87134475989915	-1.33093617655643
0.649568265905574	-2.30628374256229
0.539427049535879	0.301332551202333
-1.55842657556376	-0.717461697863263
-0.686307955774131	-0.28955076977577
-0.361500784512111	-3.1413935585287
0.973280960721837	2.05034756097875
-0.00275488860979692	-0.685609158082519
1.89735054587461	3.37652278300462
0.570583942708101	0.51314452340325
0.303702502150104	0.465171055522755
1.35713914569552	1.17107516356591
-0.119483880362445	1.38524713496434
1.04059105850126	0.378787993645666
