# Supplementary material for: Stacking Model‐Based Classifiers for Dealing With Multiple Sets of Noisy Labels
Source: Biom J. 2025 Mar 12;67(2):e70042. doi: 10.1002/bimj.70042 (PMC11898607; doi:10.1002/bimj.70042)
Supplement: Supplementary file 1 — Supporting Information [file BIMJ-67-e70042-s001.zip › density-based-ensemble-model-main/data/50_sim_2_data_split/45X_test.csv]

2.18130741217578	1.73056084568757
2.58480149086196	2.47624296948356
1.88674285753627	2.40380866396334
-1.22799773232969	1.86759248747748
2.99169104675355	2.57781025327673
2.52036711762048	1.93737623183231
1.30303276581264	1.25015708356295
3.02841563798061	1.50138190408752
0.881634853802362	0.928557202902353
3.19963552860793	2.06459299301907
1.47315516124489	1.9202461181652
0.330176097889224	1.88770763855709
1.59496383852554	1.85576411608152
1.30483316126944	1.36038686751774
2.5399072927583	1.83777873112348
2.1887721061756	1.74796847087226
1.65624425536078	2.62090431928854
-3.02412962903145	-0.574634685044495
-5.10524561647417	-1.29081873269856
-2.41378584856773	-2.41745765953445
-3.8832748756331	-1.37599692321751
-0.830343167633259	-2.62972204609742
-0.314657312893219	-2.46262565238669
-4.04836490929838	-1.36728782519508
-3.73681463373329	-0.525996918014559
0.23929519549266	-3.12582561534567
-2.3773861876001	-2.44038310726433
-4.12976898966462	-1.28657157156848
-2.93472358299712	-1.02494719482761
-3.08577560071146	-0.837750564676583
-2.90451237676815	-2.61467012012753
-1.89148124317183	-1.57695952420853
-2.20217434362765	-1.37339320799986
-3.01337614049138	-2.91135948723095
0.385128132760579	2.89698276412056
1.06059283646262	0.410617938745526
-1.67668507885501	-0.296000255052932
-0.00969497628368438	-1.50373228151297
1.73795299598611	-0.456612379780033
-0.723921231026055	0.9843685834783
-0.481481924208806	-0.0312623653632239
0.0941643221619056	0.92177150595693
-0.134047513591428	-0.996930470003328
-0.639177570797028	0.0815031680050963
-1.40246617762376	-0.880112977296114
-0.322418973279471	0.236669770362946
0.653330902651341	-0.462910404614165
-0.102604027190779	0.136098659856587
0.505911762910858	0.145857753803288
-0.0298142879356711	0.259670898636216
1.13897823454662	1.16111786919962
