# Supplementary material for: Stacking Model‐Based Classifiers for Dealing With Multiple Sets of Noisy Labels
Source: Biom J. 2025 Mar 12;67(2):e70042. doi: 10.1002/bimj.70042 (PMC11898607; doi:10.1002/bimj.70042)
Supplement: Supplementary file 1 — Supporting Information [file BIMJ-67-e70042-s001.zip › density-based-ensemble-model-main/data/50_sim_2_data_split/13X_test.csv]

1.5749589420451	2.57241172457261
0.901634377417946	2.06286814453694
1.8106581765776	2.29713279340346
1.85494166712123	1.79163876634934
2.83887269498094	2.20435452619285
2.42930432179072	2.19899904757999
1.96524715379807	1.49074432653371
0.71795490596697	1.57663433071697
-0.0871033418670617	2.39417177129193
0.80953049213471	1.9395926369849
2.74445749690756	2.20592941687853
2.83741175760514	2.09224827028716
1.81401044008716	2.35070821133378
1.94320301678403	2.47392286230486
2.04789514507927	0.898955959980724
1.8700312654865	2.99897465462754
0.86249893899518	2.49750808050577
-0.0330936090280152	-1.69539033421297
-3.56772615840183	-1.28637888871776
-3.07346722289623	-1.29848208522412
1.33578553341186	-3.34724940003222
-3.36562794856924	-1.24793837097461
0.134692622660723	-2.76969370716796
1.53154921122823	-3.31959019726755
-2.03050707314307	-1.87210911537032
-1.38503043788772	-2.57666404921393
-1.09311398925731	-2.44366978249415
0.731227069937223	-2.55100449172263
-4.41014727636593	-1.21383313633533
-1.1811885252439	-1.78012932174712
-3.97201242270401	-0.36735585051611
-0.797464060108267	-2.96543895014526
-3.26593942941514	-1.48615983091946
-2.42821065287956	-3.70962894860035
-0.191731734900904	0.102517538039834
-0.0210050676794883	-0.182736226973251
0.29932472258538	0.590062425338251
-0.0572440881044299	-0.181916760766052
0.0778529018656566	1.11916241814267
0.471435662558488	0.121704883868521
-0.269549269041711	-1.36047105227851
-0.0860958473005183	-0.0680231885956511
0.466252205558956	2.52069720312417
0.627021252543081	-0.427656333111651
-0.20650606435649	1.41354294783003
-0.155326788173656	-1.8532280430784
-0.633405669694641	-0.809256354791214
0.30468326734582	0.221763941451611
0.666602998780981	-0.90258493325223
0.364089054627593	-0.493115380801396
-0.729183557143344	-0.790451386134607
