# Supplementary material for: Stacking Model‐Based Classifiers for Dealing With Multiple Sets of Noisy Labels
Source: Biom J. 2025 Mar 12;67(2):e70042. doi: 10.1002/bimj.70042 (PMC11898607; doi:10.1002/bimj.70042)
Supplement: Supplementary file 1 — Supporting Information [file BIMJ-67-e70042-s001.zip › density-based-ensemble-model-main/data/50_sim_2_data_split/36X_train.csv]

2.38852846375945	1.67878329550572
2.88262909484061	2.49438193683975
2.40306263973255	2.00038688733221
1.52300408683434	1.97163355856357
3.14005178762012	1.82145485837889
3.02826598337577	2.28466949345065
1.1647891018832	2.47926051718648
2.12228405197396	1.18955105987633
2.72579619779418	2.71683536503549
2.22217679239038	1.58604405153364
1.79087199745666	1.59029312475722
1.66657701191438	1.89100232877698
1.28309000910086	2.10772455754625
2.72703226416469	2.5753189334813
1.8798679856241	1.83962869276812
1.66150664927678	2.40653249797617
0.758360148325735	2.24074232865487
4.12169809378172	1.5403738170667
1.80974168838898	1.7337409156937
3.26598625401531	2.15601689516212
2.13397334031421	2.295327755916
3.44332629967258	1.52233236361627
2.18424019560319	1.20717279862019
2.91185770946334	1.89388967386789
2.18013135836152	2.46297333862369
2.26766079765037	2.64545706333631
2.47875456122853	2.55249419055536
3.15496187475812	1.36176804667035
3.85331817778029	0.854323720075886
1.43657107095952	1.86430042549934
4.82963340491762	2.085255051469
1.39568279197308	1.78227511050136
0.318722638287882	1.57203062148082
0.2101350099027	-1.7346851254107
-0.229014085822008	-2.26794155677021
-3.98706597063926	-1.81210726714885
-0.821341505550192	-2.24916331587861
-2.01859145352395	-2.38068257712744
-3.55511743134637	-2.37106390327106
-2.15233362070645	-2.28790586102322
-1.42543728028091	-1.90792874455481
-1.96474108774424	-1.84846559140017
-1.93934618957376	-2.27955251170799
-1.69618509847841	-2.54081715138789
-1.5346020420026	-1.21240892327431
-1.22188654826021	-2.56117226261438
-4.73612749115717	-0.912642382151604
-1.48286439221765	-2.64490630343768
-2.66292523172682	-1.36097147586468
1.29462753807863	-2.19523274596961
-0.337130743335012	-2.97330214818476
-0.597606371653526	-1.88075157257921
-0.833265356579784	-2.68734627656329
-0.359825182709107	-1.68813561697359
-1.70405149031159	-1.71254198686441
-0.259853350744418	-2.14753520196546
-4.86184252982282	-0.798283915894482
-4.28260741222941	-2.3469588020781
-2.70395533542535	-1.49899055666738
-4.5158452536764	-2.32656795905082
-1.86190996451941	-1.27122800675229
-1.29650180519535	-2.20354729831497
-1.67423610982845	-2.3697549108052
-2.1415498793259	-1.04297265935309
0.192164796851784	-1.93468490309888
-3.1049266138114	-1.01455106065602
-0.102689430580702	-1.12149250530172
-0.752904758817865	-0.325801318183859
0.411762505200671	1.98722921242163
-0.469355892441234	-1.95324439334724
0.561711060635168	1.20238274656718
-1.33950081217792	-1.00003092469628
-0.0473328165230509	0.964714226981661
0.20126479354671	-0.497711491646578
0.264162479816197	0.885191877259562
0.539470010594796	2.15032110986093
-0.70509957476034	1.01136639735442
0.966794384314872	1.47802915806058
-0.285955149271653	-0.115493973252587
0.817588630507897	0.618569429888145
-0.193388475468908	0.149220495804053
1.44538563497647	1.44668188953743
-0.0169132749903403	-0.0519975323210691
-0.417898319403009	-0.863328073108678
-0.676785589632522	-0.779317612504572
-0.888121916236292	-1.35142457263557
0.0870738240185093	1.02751777402734
0.0211806562806101	1.14368123221175
-1.53215636981218	-2.32887838813765
-1.04099247507542	-2.22666203809409
0.690898712538343	0.975493283373393
-0.0728108479589875	-1.11984605065589
1.3199963459359	2.09266667538696
-0.336631142103227	2.60803001173477
-0.282134092235995	0.676739896310061
-0.299736055678301	-0.676848690350933
0.0922866850980124	-0.2006720607661
0.530595321975725	-0.0043949984742607
-2.26298656758233	-1.9930275402769
