# Supplementary material for: Stacking Model‐Based Classifiers for Dealing With Multiple Sets of Noisy Labels
Source: Biom J. 2025 Mar 12;67(2):e70042. doi: 10.1002/bimj.70042 (PMC11898607; doi:10.1002/bimj.70042)
Supplement: Supplementary file 1 — Supporting Information [file BIMJ-67-e70042-s001.zip › density-based-ensemble-model-main/data/50_sim_2_data_split/26X_test.csv]

3.35042730343524	3.25273464372022
1.13756641606754	1.50230972790545
1.10467957945522	2.33726922707565
2.3923862618878	2.10189845981663
2.70640033661476	1.59044021176241
2.51552420250012	1.63605423886565
1.66337780681339	0.757863804175522
1.92211710598023	1.41103215710132
1.2831895590076	1.73481224652097
1.65508434993415	2.26856860136871
3.62197540530126	1.93372684619515
0.0592454555216131	2.30710680102521
2.10824754666923	1.36632848926178
2.5221491989703	2.72798852565557
2.53777424203833	1.71055062520941
4.12333326640494	1.76674130303586
1.80851940096479	2.25132503638191
0.178058083320262	-2.38567817253545
-1.51983954363565	-3.11533565393013
-2.50413283028974	-2.41842068884992
-0.459161106391517	-1.95845585543934
-3.17224840499887	-1.50662389740655
-3.13598601925634	-1.68659389920692
-4.88917137123812	-0.850234072374406
-3.03599494394543	-3.42694533419106
-0.556324893115768	-2.19302825038584
-0.486630248482559	-2.00990808344463
-4.58209391271008	-1.37730393260133
-0.698844460614218	-3.00859407170523
-3.02258305235689	-2.64872699211304
-2.82812612335869	-1.81297082928961
-3.35217605432196	-2.19430859932452
-2.00352481952391	-2.15605353122124
-3.94020019753304	-1.60494189738285
-0.333187099035196	1.38463042212818
0.191754138005149	-1.22573659562142
-0.0217331553000968	-0.863817169894861
0.0801795979524263	0.070676030175346
-0.939120855992073	-1.5951129124514
-1.19517257787508	-1.75437049868772
-0.313251083543024	-0.2368603664112
0.267451888460522	-0.502510559235997
0.878347962896923	-0.519374101151152
-0.0658351608743357	0.85907037109244
-0.727980472323779	0.739258869548899
-0.513390089502847	-1.54286346318181
-0.013866965610662	-1.61011019836223
-1.44736901849989	-0.368818486688546
0.0137073394921211	1.93714855958462
-0.919080391004658	2.03478236522251
-0.136205002879342	-0.912413383579605
