# Supplementary material for: Stacking Model‐Based Classifiers for Dealing With Multiple Sets of Noisy Labels
Source: Biom J. 2025 Mar 12;67(2):e70042. doi: 10.1002/bimj.70042 (PMC11898607; doi:10.1002/bimj.70042)
Supplement: Supplementary file 1 — Supporting Information [file BIMJ-67-e70042-s001.zip › density-based-ensemble-model-main/data/50_sim_2_data_split/32X_test.csv]

0.436110751392302	1.84331118893977
1.29163767974889	1.68807843127033
0.708031668322006	2.36571589736163
0.601942749113274	1.18117944813759
1.77773208410803	1.81189495618797
3.23218507384411	2.15566827419742
3.07350603401879	2.66266816944089
1.61396457238835	1.82678595431085
1.51285246688756	1.3577818654124
1.25333995519129	2.18998096409606
2.30798165214834	1.41343052226132
3.26156306440957	2.94536606923731
1.0288376238816	2.83395103923787
1.70850651013559	2.00448911267408
1.54642514394129	2.49981032354676
0.972284729991435	2.14892928078684
2.59415821846058	2.77086832060934
-1.57637442092244	-2.28439537921279
-1.00106514428606	-2.22100513971278
-2.67860397872464	-1.76065203041327
-2.06140463542712	-1.55043198329367
-0.210000821839849	-2.92882592184654
-1.96919808842633	-1.8753914533169
-1.39236548178561	-1.93798472482585
-0.811660202278247	-2.31600266515288
-2.66250563250156	-1.4093608763478
-2.48430569665594	-2.11760064033659
-3.96876470551915	-1.45457493357703
0.920164133863147	-1.39521984626111
-2.54985172534708	-2.7167700460448
-3.29069302836542	-2.14494482637682
-1.17610181224687	-0.924102771410233
-3.96547992530706	-1.13374934408569
-0.699501415310774	-2.18913233460758
-0.140329351134598	0.670942014163726
0.581990438205133	1.42758098436928
0.310299441102475	-1.64815278666496
0.0698391163013499	-2.89703429649425
1.12538214496808	0.410777903027102
0.539609737609068	-1.28550412613891
1.77546002710171	1.81999697250705
-0.230965887182409	-1.94896636371372
-0.557797380793825	-2.35785316174748
0.407224746832463	0.419130240763801
0.046020565218108	-0.826310976214989
-0.358787219628552	0.612708440654353
0.679847527445779	1.34178474191315
-1.0935678926699	-1.41408903198325
-0.179615652352064	-0.881636266940563
-1.08859626619108	-1.22737994094059
-0.527800230795058	-0.380548910835197
