# Supplementary material for: Stacking Model‐Based Classifiers for Dealing With Multiple Sets of Noisy Labels
Source: Biom J. 2025 Mar 12;67(2):e70042. doi: 10.1002/bimj.70042 (PMC11898607; doi:10.1002/bimj.70042)
Supplement: Supplementary file 1 — Supporting Information [file BIMJ-67-e70042-s001.zip › density-based-ensemble-model-main/data/50_sim_2_data_split/48X_train.csv]

3.51818900557631	1.78853699546036
2.25398337494982	1.6799924123763
2.71219211917816	2.20874241006646
2.53004088021493	2.03834430678362
0.425071952677889	2.38038309085864
2.44682956181819	1.91020224597539
0.529728671930918	2.19569104725516
2.14964854976163	2.05460259224791
2.71496433777677	2.21028939695109
2.39473619481669	2.24191187890244
3.19296608566851	1.9974135619083
2.16337232561279	2.16990413991714
1.1055202533278	2.88116213748092
1.63858168258459	1.35483631154136
0.363167523831243	1.85490483040728
2.32530619347773	1.66051660715878
1.96766917941007	2.04787709616013
1.5741396435527	1.82525575488181
1.04199347662222	2.27386358458221
1.62736024609431	2.15583523697796
-0.626020927936777	0.975093984345582
1.4789944555315	2.28260513287719
0.246446698112623	2.49662425970701
2.67212016173466	1.78656848627837
2.40052799564741	2.12884790804268
1.66857835215733	2.08485644865514
0.704829280339028	2.24952322329612
1.3643837856469	2.12965689766277
2.18342969685643	2.51573006302858
3.14291101894264	3.13666967467365
0.756140028553322	1.683431804451
2.30901054651933	1.91419237593275
1.32954943136758	1.94273326273253
-4.36778952193772	-1.17450612661859
-3.75065716100458	-2.42747656207302
-0.856444121484497	-1.14030949558382
-3.48061866484431	-1.6461585380042
-2.07958804475799	-0.48398250502651
-4.10905856680634	-1.56910722382299
-2.90951401846132	-1.39021829066478
-2.86541684732493	-2.65498392899854
-2.66206334203431	-1.98820874223128
-1.78713628164657	-2.91321907942214
-0.688553790006524	-2.99018435100364
-3.78570578773378	-0.460082545765993
-0.690473078860637	-2.97398847029138
-2.65347142198318	-2.45750708539715
-4.60072825940935	-2.22832649511356
-3.79366378393019	-1.66998400668827
1.17722743831356	-3.48042936278903
-3.16446930491213	-2.21299757832007
-2.8609653493299	-1.78590619677943
-0.657794715560993	-1.94946566567618
-2.43151204990369	-1.42167747920174
0.39157261819306	-1.84511420536508
-2.05698377275701	-1.68000169326067
-0.798707114837491	-2.63250282682301
-2.43768373726101	-0.109542644143651
-3.99060763562198	-0.881408576137982
-0.474041963006273	-2.80922395961502
-2.92382001459239	-1.46931234905167
-3.01445659838273	-2.96892398828788
-1.27388758845835	-2.61199553609805
-0.737783358305823	-2.07006448398901
-2.04162517519475	-1.23170549741768
1.30409466520213	-3.13166989573261
0.657358022255977	2.78581470199085
-0.498224672731748	1.16086461509543
-0.879253862621607	-0.864146240764734
0.970052876500375	0.868758574392893
-0.431315898108852	0.895198718741063
0.404413818547256	0.934885120267533
0.867288131062464	-1.16610924385997
0.663919679278662	-0.46849250949275
-0.685779191157076	-1.61244951071172
0.421235646557566	0.77588635288023
0.21209624252588	-0.569534645220829
-0.0859197429228584	-1.41456166072013
0.468858452436219	-0.166040377762066
-1.72279492454343	-1.67280171408719
-0.862242944240554	1.7427457652642
1.6220742239653	-1.49736449664138
0.0403924590010294	0.08321632581451
1.00385577153733	0.194633841880475
0.769553251866316	3.03701481136868
-0.841823897965103	-1.80639093116899
0.596008318268288	2.01783563436269
-0.0516930709285206	-0.542870459499785
0.857383445281273	-0.658903098299659
-0.0321682422966039	0.0231440975627343
-0.525972443462818	-0.127211042927902
-0.860420189429053	0.0752475560450795
0.106143451095211	-0.328150036853088
-1.51778816480011	-0.803412937369043
-1.94353454047474	-3.0327977640244
-0.732901564936556	-2.21487473478855
-0.600643211969755	0.080282015816721
0.372036207301273	1.265261842408
1.24207087331956	-0.488051103226874
