# Supplementary material for: Stacking Model‐Based Classifiers for Dealing With Multiple Sets of Noisy Labels
Source: Biom J. 2025 Mar 12;67(2):e70042. doi: 10.1002/bimj.70042 (PMC11898607; doi:10.1002/bimj.70042)
Supplement: Supplementary file 1 — Supporting Information [file BIMJ-67-e70042-s001.zip › density-based-ensemble-model-main/data/50_sim_2_data_split/48X_test.csv]

2.24551450417015	2.37876947089283
0.98270699947352	2.95366819483075
2.73839617567286	2.31375503340663
1.46825300051461	0.60413632756258
1.41770053800301	3.09670719935105
1.29625122285817	1.6877583239932
3.02744628522638	2.29418984076284
2.64991211904234	1.30270400850518
-0.0588839684983213	1.87663039568803
1.24025700878135	1.74496728669847
0.359256254486015	2.58350813259823
1.2671402503174	2.37427303792787
2.6368016423097	2.00429672630146
0.336947888000726	1.57269378944582
2.49013872832416	1.04947142974051
1.19609824752244	1.64484730685337
2.67056564089388	1.6403479653017
-1.75753605378356	-2.80877488780194
-0.211409911513412	-2.34616656581173
-2.41339332360338	-0.609940470543834
-0.21152695358801	-2.59299692156551
0.381784730938955	-3.96806579270673
-4.40586980457094	-2.44104224411529
-2.178414790634	-1.9090545513459
-2.18316928339949	-1.6371597378316
-2.83363869231914	-0.811739949555439
0.605080990088797	-3.08124001213806
1.26129228589081	-2.20703628163189
-2.54722036518669	-0.735437339645982
-2.58402674364844	-0.581786369339661
-3.61696490254142	-0.724167819325248
-0.116613343327842	-2.51560851635948
-3.4110095114215	-1.11584531189252
-5.15299967495087	-2.30056816779803
-1.51569832331438	0.721979524102997
0.459299663099382	-1.03521533825632
-0.897410206177815	-1.95002753442387
-1.21517465229383	-0.67520396527704
1.46010742771257	0.87849383964605
0.824597857735621	1.34352956082909
0.783126977762637	2.30353157898946
-1.25570038151422	-2.7513255865839
-0.310665326373438	-0.565249040293327
-1.67263997547465	-2.51470805473838
0.134497640120976	-1.91001287728142
-0.19414342548119	0.43870097234115
1.14695168173739	1.65089532528101
1.41072760075016	0.512921725361728
-0.190105229946841	-1.44092748100973
-0.299320618289702	0.356223129729951
-0.202885151518436	-3.16939334651609
