# Supplementary material for: Stacking Model‐Based Classifiers for Dealing With Multiple Sets of Noisy Labels
Source: Biom J. 2025 Mar 12;67(2):e70042. doi: 10.1002/bimj.70042 (PMC11898607; doi:10.1002/bimj.70042)
Supplement: Supplementary file 1 — Supporting Information [file BIMJ-67-e70042-s001.zip › density-based-ensemble-model-main/data/50_sim_2_data_split/33X_train.csv]

2.98275845457986	2.27510845339894
2.43824442172858	2.36854596307067
1.73062072611371	2.15365178259661
0.126929810325315	1.82972057958949
3.26771056445213	2.23190899439493
2.64158831709358	1.66793737535553
2.30301915195916	2.06155797356167
1.22837307300571	2.05959646580921
1.34334777166739	2.52324730955932
1.40349195574757	2.18309903864707
1.60521687568852	1.38139803771088
1.3459200376524	2.31867373275574
2.56357603481817	2.6142955840836
-1.18944881933169	1.6383019590873
2.83617361952529	2.18066541240366
0.817929315494098	2.82278651207215
0.825604930532781	2.16203227154665
2.49139519785728	1.82974653829237
2.46079665670713	2.04463494326249
1.57541176441412	1.45791378904967
1.54068890496097	2.62172155897101
3.37729631285597	2.45981188867056
2.52110377607671	2.73431967044791
3.28867597673643	1.78905884147053
2.03394433757255	2.97779692799185
1.02311023222649	1.65891797091605
3.04021665787586	2.59598725574653
2.36265953248744	2.1840106302048
0.776743085376861	2.16459041192668
2.09627831788818	2.58657094840371
0.932476218904077	2.59141462184216
1.62353524881985	1.89943638054662
2.33466365598958	1.71065638114006
-3.89503868774004	-1.39891263486984
-1.36626488116978	-1.56955446004368
-2.15639183116398	-1.59684660209486
-2.67795273345423	-0.868305994628507
-1.40694470356337	-2.67813830386589
-1.74443415806999	-1.70199417413248
-1.50980732902895	-1.68467163593737
-1.98584786600876	-1.72004783913092
-2.99008005271504	-1.90418715028847
-1.77320390544131	-2.17277626753861
-0.126772325665993	-2.21936358208745
-0.430306337846192	-2.22382878492616
-2.08687706984776	-2.05952119655491
-1.28611612271774	-2.26276566686397
-3.45635472374039	-1.77945183251167
-1.27123805015955	-1.64963019977671
-2.49881064190241	-2.90382670124406
-2.79047287845552	-0.885471082631715
-1.14700524259334	-2.54725314509733
-0.952179404314687	-1.5013352716249
-2.83899290780036	-3.0843305284386
-2.55854997027428	-1.74229706488825
-5.12024668481284	-0.700394871980323
-0.252021434014712	-2.75195626377186
-2.85219247198112	-1.89778654157213
-1.72929529358035	-2.26009912027048
1.3347653260694	-2.67154462754539
-3.23830002481937	-2.90132136350442
0.758938762913146	-2.30770214644898
-3.17815661049825	-3.22443809432091
0.476011551881371	-2.56848545828493
-0.867574342735803	-2.19386056023166
-5.31627177316185	-1.21624353794954
-0.168221502390362	0.944151306819012
1.37362920612013	0.113642576394253
-1.05459297607987	1.16525011400922
0.646911695245402	0.551304980082287
-1.16585387245325	-0.520204485035892
-1.78900216756879	-0.559506244999201
-1.2659993834219	-3.38223529228231
-0.12798532206476	-1.52744521137888
-0.320411462487232	-0.571813485885489
0.0268425324535159	0.104589309173759
0.123857021153084	-0.917832457967682
-0.199035613659021	1.98858144558193
-0.944208877224659	0.175739683784061
-0.155753768828471	1.25942320614308
0.550311009590247	-0.417454591247257
-0.688246165691531	0.326835449569162
-0.40481139912047	0.692731175694009
0.301696805232825	-0.420032728678963
-0.648072281180327	-1.37472091681565
1.18019004023047	1.30021373035231
1.02106527309411	0.289764398995665
-0.728836030816505	-0.151350443504729
-0.164162506382576	1.42456598006435
-0.0899395264659658	0.859784768027727
-1.18308486624159	-2.51245160120171
0.372014083762692	0.148259036949384
-0.107265722066934	0.117813511552821
0.0948663702607842	1.4195048984189
-0.263993501710395	-1.24059936607867
0.635121928225998	-0.307602278898795
-0.411303347300947	-1.4981557932497
0.81355615329514	0.552930246761754
0.658684500072727	-0.190901821933807
