# Supplementary material for: Stacking Model‐Based Classifiers for Dealing With Multiple Sets of Noisy Labels
Source: Biom J. 2025 Mar 12;67(2):e70042. doi: 10.1002/bimj.70042 (PMC11898607; doi:10.1002/bimj.70042)
Supplement: Supplementary file 1 — Supporting Information [file BIMJ-67-e70042-s001.zip › density-based-ensemble-model-main/data/50_sim_2_data_split/7X_test.csv]

3.22246349701504	2.92091772465581
2.58836206255112	1.11136704052714
1.75277987325666	1.0289637439107
2.17509549355732	2.29287661783579
0.919869855713875	1.44588287594725
0.347960789854701	1.60022960434556
1.44176429421842	2.33607749208309
2.04463269921435	1.60343085254691
2.62206775616188	1.13615108837622
1.03527616123573	2.01954065586181
1.35879490063401	1.53580631998081
0.980905864159391	2.5109743507026
2.4462837235847	2.13458607726714
0.163589736908864	2.04423244336943
2.93732086758299	2.91175045202185
3.46627900091015	1.35716002599353
1.35820510561981	1.53731640047214
-0.317466819012286	-3.37654137332883
-2.77410720346294	-2.86848071351775
-1.34123484775686	-4.40984275565163
-2.12393636487858	-3.02514692654105
-0.634574852941288	-2.58987140309699
-3.88899976786375	-1.59567579110595
0.923977046312592	-3.39290960536602
-1.94875735373232	-1.59582138613863
-1.45273878865012	-1.62148147592205
-1.11906057102987	-1.31096018080707
-0.994278613372847	-2.34271694346777
-1.24298456999123	-0.921918757416576
-0.802197670392534	-2.53471437754395
-2.16265645318334	-2.12288811462049
-2.64558903216282	-1.03488204444893
-1.00441386081297	-3.08618451039706
-5.13028747056061	-0.983448093191461
-0.560135018076924	-1.60124283611823
-1.9147751060586	-1.93394207782323
-0.91156637693922	-0.220399627295565
-0.471518852239153	0.0874952723020422
0.798968876473535	-0.182491406129492
0.22752527993118	3.28658228318409
1.22593101882906	0.836901934342247
-1.80906957412045	-1.31106272136717
-0.109294315120035	-2.43616362274075
-0.721708847611878	-0.423393205348757
-0.342982717307592	-0.0624027730432063
1.00784937510973	1.1401472305352
-0.5365491460773	-1.20652952331601
0.0413539374324167	0.282222265552842
0.669008551673155	-0.295986087073234
1.28535018908336	1.09223811688056
-1.04731765345252	-2.37126410035867
