# Supplementary material for: Stacking Model‐Based Classifiers for Dealing With Multiple Sets of Noisy Labels
Source: Biom J. 2025 Mar 12;67(2):e70042. doi: 10.1002/bimj.70042 (PMC11898607; doi:10.1002/bimj.70042)
Supplement: Supplementary file 1 — Supporting Information [file BIMJ-67-e70042-s001.zip › density-based-ensemble-model-main/data/50_sim_2_data_split/43X_test.csv]

1.74816121707253	2.31121713159812
2.45338392063061	1.76019602001965
3.47593326751331	2.58152879693458
1.08868355584999	1.4819353218402
1.99824383103487	2.00398424849337
2.53440281181864	3.09838598316856
2.29390028805693	1.58770766549734
1.93485730025074	3.28758193661456
1.31335688369207	2.89899431098323
1.9125470047617	2.25460962079321
2.68292266243532	1.72836258236404
2.56040200302146	2.39068964097949
1.87649222804593	1.89309650787478
0.595504661432457	1.952217457667
2.89106266785482	1.86139967716248
2.00961918012552	2.17242270497576
2.10109090414188	1.89092812134662
-4.01567125843082	-0.539217654487351
-1.03866338749941	-2.21064160118362
0.590786574259148	-1.89545784064729
-1.94775759820422	-2.00932929293647
1.7281369067333	-3.20609250314392
-2.80787002399719	-0.538688322921066
-3.41163784652747	-1.47327386180562
0.629842744423807	-3.04365060487371
-2.95902551046268	-1.23037628385076
-4.10321406468965	-1.46669249917276
-0.959470710844317	-2.62298777437547
-1.09683008717074	-2.20007782251113
-1.64583522908633	-1.20657325114682
-5.48402016687077	-2.04209140889997
-2.82135074582078	-1.95322344864496
-0.220760910458965	-3.24038900826797
-2.22737754628232	-2.81889868016895
-0.533897299475207	-2.55809232238886
1.11056227487989	0.875399752880006
0.497810571077615	0.76462516849827
0.313213228274102	-0.556594480092286
-0.360896840148983	-0.701181370681808
0.611083910460948	-0.236997441762486
-0.670474529257591	-0.434098791738408
0.890711419567086	-2.06585634425781
-2.08709476888463	-4.06027813496967
0.334934642623735	1.5321934207032
0.740871263694964	-0.0105442725847975
-0.562696701429	-1.79424283811888
-0.0763086893007695	0.0722294316470376
-0.402832906729894	-1.22529522761152
-0.410049854648492	-2.39621186511072
-0.493604179552034	-0.0558245665902103
-0.322341563182853	0.544874549387797
