# Supplementary material for: Stacking Model‐Based Classifiers for Dealing With Multiple Sets of Noisy Labels
Source: Biom J. 2025 Mar 12;67(2):e70042. doi: 10.1002/bimj.70042 (PMC11898607; doi:10.1002/bimj.70042)
Supplement: Supplementary file 1 — Supporting Information [file BIMJ-67-e70042-s001.zip › density-based-ensemble-model-main/data/50_sim_2_data_split/39X_test.csv]

0.783178271866267	2.50302341821017
1.22483528474503	1.87897074469793
2.32483928353883	1.60663466210198
3.22110339047764	1.31658537005746
1.74974020600546	1.27109072055518
2.03978087193427	1.47333969379291
3.03410631510993	2.02270001092066
4.07759264027233	2.50957493162264
2.24753815776245	1.94610305601319
2.40631918517751	0.947121567122385
2.02635327926244	2.75556578289667
2.73063723271148	2.23160087276978
2.30917454560194	2.43748962108295
3.28551453068634	2.08462275058692
1.83623223140964	1.78216496767422
1.79095948716843	2.32349503983987
2.32417272924095	2.25799832301512
-3.23000603245122	-1.58650743585121
0.624952375585652	-2.28606113446287
-4.20103583111561	-0.779145398317849
-3.23909114683856	-0.858528308393955
-2.77745228077262	-1.66836035983742
-3.62484496270757	-1.4328645027581
-4.57891425318219	-0.954582500976403
-3.69023531678943	-0.742437767123822
-1.78069404984766	-1.94205611851465
-3.49567261176079	-0.914935014127789
-1.9807572039441	-2.57190877081932
-1.8120653673479	-1.23494882419587
0.0171632162524982	-2.02316641804815
-3.19416495342686	-1.98246862750105
-1.97782746655975	-1.94277288640683
-3.03281396133112	-1.14292614631951
-2.15493742345355	-1.37073303181083
0.246905579889301	-0.248310242197415
-0.949012830572663	-0.0534698898756376
-0.0801693195369689	0.41737051314811
0.92816172811734	1.27186561095667
-1.71700847731634	1.42030830763883
0.268328716168675	-1.11794379792689
-0.547913259099826	-1.1463468774901
-1.25894325332873	-0.404283498058642
-0.449734813421968	-1.28528456842492
0.577296104547434	0.668396265115021
0.00905043515471434	0.185657565725642
1.20662434711362	-0.0391021217239629
1.12398671002968	2.60057098936986
0.145537214900924	-0.798492307131982
0.761616609579692	2.25592066685993
0.609658618959625	1.27160568835706
1.17072746387287	2.67395031305561
