# Supplementary material for: Stacking Model‐Based Classifiers for Dealing With Multiple Sets of Noisy Labels
Source: Biom J. 2025 Mar 12;67(2):e70042. doi: 10.1002/bimj.70042 (PMC11898607; doi:10.1002/bimj.70042)
Supplement: Supplementary file 1 — Supporting Information [file BIMJ-67-e70042-s001.zip › density-based-ensemble-model-main/data/50_sim_2_data_split/18X_train.csv]

2.72016404626089	2.64074582793675
1.8473775357028	2.44831457809147
1.43967008563382	2.42507896664287
1.29667728750283	1.72360863753181
2.77740862855203	2.38771482321093
2.0709795912617	2.91908924234722
1.18000878012607	1.78982522029065
2.78880087369484	2.34105903530781
2.78315546812847	2.2101852081011
2.1629333673118	1.92271039644448
1.69953615242548	2.23614527851723
2.38117931138446	1.99273481835433
1.89577086059821	2.40435118856905
2.26414900633365	2.07071668402719
2.631915046965	2.29488437190305
2.05109971457161	1.67205919784728
0.243267196581728	1.84014920838712
3.16545092941091	1.23754367301898
0.661301867593218	1.5883724538007
1.43360543860868	2.5930368887511
2.984600338938	2.36904128127076
0.313084462553297	2.04398991629583
2.66661577433838	1.63916644028724
0.383704215648933	2.58192903612631
1.28818226974981	1.08889034060746
2.85363299039589	1.39364694541465
2.41052225295514	1.84257265354447
1.91001917891855	1.33723928980598
2.79548099875602	1.8588525936444
1.31802791363258	2.22584797438355
1.35902187803279	2.49834436073088
0.625211423165246	1.47340730320652
2.17433866870993	1.8004628285708
-0.321353467634826	-1.36759812954389
-2.86031604355238	-1.8115444084482
-2.96794262679641	-1.68755800953621
-0.624297914519286	-1.34018442282599
-2.79343640577017	-2.11052330588914
-3.052103955027	-1.78192648050756
-2.55361416032335	-2.08128647612498
-1.27584342762906	-2.04866888854768
-2.7645884311486	-3.12179491261389
-2.47225400809634	-1.68225329447962
-4.90693823829661	-1.6335518914533
-0.16684924378889	-1.96066714802798
-1.27631733277092	-1.75371992155356
1.62614417088661	-2.98439415844635
-1.29825467979787	-2.91388905336409
-3.11349988414202	-1.90028326707092
-4.29747529933968	-2.07354779605359
-1.35626938306093	-1.56487643480836
-0.451950113585828	-3.2210883473304
-4.16363636212421	-0.825337298938972
-0.723305601307469	-2.51322168126336
-1.02053016422888	-2.22446665601297
-3.24349399682504	-2.03988891396555
-5.50317893853249	-0.959593768969141
-2.3338961424586	-1.9290710674712
-1.90045730171807	-2.40459779545568
-2.64897829285564	-2.89677317614084
-2.88721471681432	-2.62645934251138
-3.55618956563782	-1.62402922625262
-2.99332101785177	-1.0418690829458
-1.98978705433892	-2.11109430997976
0.34157794303532	-3.4667737146656
-0.726161242864555	-1.74693459732243
-1.03379763031489	-3.02852857456993
0.25056745039463	-0.918988739608307
0.458488244874727	-0.682024258313218
-0.57948833389585	-3.39948770079228
0.325376017689779	-1.66649210074603
-0.420827356498269	-0.309537854387786
0.189400497821993	-1.62108342479957
0.317954644920807	0.196728107241431
-0.347289882528851	-0.84919306808762
-0.529153555202791	0.851379569275646
-0.417477642332915	0.101365331451453
0.338464033010776	2.6280005503258
-0.912537576725166	1.38518354032456
0.0103547967451096	-0.558856413290576
-0.524020394253639	-1.19617531462947
0.562757670295853	3.46061428163484
1.50741243725532	1.78367681633941
1.10178265259877	-1.29823663249152
-0.605752872270192	-0.821784380677005
0.493040036042746	-0.0312872473115548
0.479773496116167	1.14246890474252
-1.58365386579098	-3.2332388912259
0.574432436943058	0.831324966754055
0.974263006122282	3.38469490800395
-0.81517632649354	-1.08505264668529
0.0719474893015373	-0.617874731968417
1.03471591500437	3.77069063604198
-0.0725433718787442	1.83934472346036
0.178898304375744	-1.37153275606901
0.707196072161577	2.34796547275077
-0.796245145281774	0.831672627702416
0.452491000807413	0.333533429997635
-0.760042594136009	1.3595728846144
