# Supplementary material for: Stacking Model‐Based Classifiers for Dealing With Multiple Sets of Noisy Labels
Source: Biom J. 2025 Mar 12;67(2):e70042. doi: 10.1002/bimj.70042 (PMC11898607; doi:10.1002/bimj.70042)
Supplement: Supplementary file 1 — Supporting Information [file BIMJ-67-e70042-s001.zip › density-based-ensemble-model-main/data/50_sim_2_data_split/18X_test.csv]

0.978428215212787	1.34329532722786
3.07777020956096	2.4779697586907
0.558265570084929	1.77439822513774
2.09376145254319	2.05025948529033
2.0052786343549	1.743830397809
3.05553419693279	2.24346116543087
1.97815752535791	2.68701234945308
2.14963927848146	2.38240451397614
-0.277065466177392	1.17876526447623
0.973745004320757	2.12463768816044
1.98316791632634	2.32008059481479
1.56686916750219	1.59238589337248
1.37399787613265	2.11275657730019
2.70383583307374	1.64841962940081
1.39010264152291	2.03454337107254
1.44739254950886	2.89765736926934
0.729236806366112	1.07230061401913
-2.20506940589937	-0.761678154927891
-2.99295637141807	-2.00723212391906
-0.804032351310212	-2.84129286795966
-2.51528793364614	-1.6934264442112
-3.22096655592369	-1.7323065659697
-1.46511529386039	-2.13613098634346
-0.762090233603481	-1.88944426099662
-2.089522172069	-1.50599892133839
-2.8231255069939	-1.72536713367366
-2.53433718310143	-2.44821803384542
-2.68354414623102	-1.69473026180518
-0.0015800377062134	-2.93901850382695
-3.08139451960275	-2.3808621626799
-0.740217903229123	-3.26270290313147
-2.92638687568016	-1.97160343550553
-2.00169852445644	-0.855051752550199
0.193951871639172	-2.04457760528578
-1.40456575556365	-2.26749638657944
-1.16018687261594	-2.38852124603148
-0.0312951695023655	0.415370145566655
0.199273000785697	-1.29809409696261
-1.25413136051385	-2.31210191211452
-0.812295040627891	-2.10861427253151
0.855861758682981	1.11955622121906
-1.28620175642993	-1.18142537267847
-1.73653672246865	-2.3006227272681
0.446242842088535	2.15841661743074
-1.01355622036997	-2.08786644258673
0.966322182615202	0.569290124675939
-0.150785934048497	-0.0737413861931051
-0.647747403176611	0.433580801594665
-0.527978967859575	1.17258272997376
-0.263052984827055	-0.616856696433352
0.558406849566836	-0.850799048010852
