# Supplementary material for: Stacking Model‐Based Classifiers for Dealing With Multiple Sets of Noisy Labels
Source: Biom J. 2025 Mar 12;67(2):e70042. doi: 10.1002/bimj.70042 (PMC11898607; doi:10.1002/bimj.70042)
Supplement: Supplementary file 1 — Supporting Information [file BIMJ-67-e70042-s001.zip › density-based-ensemble-model-main/data/50_sim_2_data_split/31Y_train.csv]

1	1	1	1	2	3	3
2	2	1	2	1	2	3
1	3	1	2	1	1	2
1	1	2	1	2	2	3
3	3	2	1	1	1	1
2	1	1	3	1	2	1
3	1	1	1	1	3	1
2	2	2	2	1	1	1
1	3	3	1	1	3	3
1	2	3	2	3	1	3
3	2	1	1	1	1	1
1	1	1	1	1	1	2
1	1	1	1	3	2	3
1	2	1	1	2	1	1
1	1	2	1	3	1	1
2	2	1	2	3	3	3
2	1	3	3	1	3	3
3	1	1	2	3	1	3
1	2	2	1	2	3	3
1	3	1	2	2	1	1
3	2	2	1	1	2	2
2	1	3	3	1	1	2
2	1	1	1	2	1	2
1	1	1	1	2	1	3
1	1	2	3	2	2	3
1	1	3	3	2	3	3
2	1	1	3	1	1	1
1	1	1	1	2	2	3
1	2	3	2	1	3	2
3	1	2	2	1	2	2
2	1	1	2	3	1	2
2	3	1	1	1	1	1
2	1	3	3	2	2	2
3	2	3	1	3	3	2
2	1	2	2	1	1	3
3	2	2	2	1	1	1
2	1	1	2	3	2	2
2	2	2	2	2	1	2
2	1	2	2	3	2	2
2	1	2	2	2	2	2
2	2	2	2	2	3	2
2	2	1	3	1	1	2
2	1	2	1	2	2	2
3	2	3	1	2	2	2
2	2	2	1	1	3	3
2	2	1	2	2	2	3
2	2	2	3	1	2	2
3	2	1	2	1	3	2
2	1	2	2	2	3	2
2	2	2	2	1	2	1
3	3	2	2	2	1	2
2	2	2	1	2	3	3
1	2	1	2	2	3	2
2	2	2	3	1	2	2
2	3	1	2	3	2	2
1	3	2	2	2	2	3
2	2	2	2	3	1	2
3	2	2	3	2	3	2
2	2	2	3	2	3	2
2	2	2	3	1	2	2
3	3	3	3	2	2	2
1	1	2	2	2	3	3
1	2	2	2	2	2	3
3	1	3	3	2	1	1
2	2	3	2	2	3	2
2	3	1	2	3	2	2
2	1	3	1	2	3	2
3	2	1	3	2	1	1
1	3	1	1	1	2	1
1	3	2	3	2	1	1
2	3	3	3	3	3	3
3	1	1	2	3	1	3
3	3	3	1	2	2	1
3	1	3	1	3	3	1
1	2	1	2	3	2	3
3	3	2	1	1	1	3
2	3	1	3	1	1	3
3	1	3	3	1	1	1
3	1	3	3	2	3	3
1	2	3	1	3	2	3
1	3	3	3	3	3	3
3	3	3	3	1	3	2
3	1	1	1	3	3	3
3	1	3	3	2	2	1
1	3	2	1	1	2	2
2	3	3	3	1	3	2
3	2	2	3	3	3	1
3	3	2	3	1	2	1
1	1	2	3	1	3	1
3	3	1	3	3	3	2
3	3	1	1	2	3	2
3	1	3	3	3	2	3
1	3	3	3	3	2	1
3	2	3	1	2	1	2
1	3	2	3	3	3	2
3	3	2	2	1	3	1
1	3	3	2	1	3	3
3	3	3	1	2	2	3
3	3	1	3	1	2	2
