# Supplementary material for: Stacking Model‐Based Classifiers for Dealing With Multiple Sets of Noisy Labels
Source: Biom J. 2025 Mar 12;67(2):e70042. doi: 10.1002/bimj.70042 (PMC11898607; doi:10.1002/bimj.70042)
Supplement: Supplementary file 1 — Supporting Information [file BIMJ-67-e70042-s001.zip › density-based-ensemble-model-main/data/50_sim_2_data_split/20X_test.csv]

2.27534100537776	2.25474278582183
1.08715530049894	2.75126684914081
2.89442381998864	2.28339001724885
2.00085586960374	2.48553348758167
3.31897718963297	1.93421740498183
1.83151349646666	1.2323904972085
0.765215319290969	1.80135215836532
1.19783138618461	1.72129188275967
2.86642159003478	1.70107347812507
3.27279192263367	2.36059110532278
1.78908506270264	2.2959618450841
0.232767812948802	2.10098743709444
2.95985627144772	1.31782155574311
1.43803834292919	0.807131480213771
1.51123358374239	2.08400140804956
1.16049134818988	3.12980806546569
1.51456673252362	2.30767573824681
-2.55766700403655	-0.815061419053618
-3.81341769003426	-1.8671713977229
-2.90214575507348	-1.74553652795085
-3.3903962987045	-1.64191202938001
-3.59252162173884	-1.38218865515841
-0.893772145343782	-2.45508693493612
-4.6731685233202	-2.0313718448632
-1.11888806212539	-2.68729101370884
-3.51471410530292	-2.28792877430535
-1.25530901740733	-1.66471993036362
-3.77658802647244	-1.1892616726112
-1.19868625585176	-1.90056560411655
-1.59705384401744	-2.56435617531746
-1.37879504900649	-2.11182242569775
-2.44681735890939	-2.87408581880624
-0.202048465106528	-2.46342994030871
-2.12302134235581	-2.36791839421379
0.529005320878612	3.19777681497318
-1.46539040643463	-0.155883340144318
0.681698656505494	0.623247582202722
-0.375222525972749	-0.355041092817044
1.61082261002947	2.2286200970701
-0.278342489038412	-1.35251955056392
-0.655855984680044	0.569524900476513
0.191188018264643	2.15153081617487
-1.27481688826128	0.569528827244456
0.745093886035482	1.12341932955119
0.031242752603481	-1.54710212386921
0.506459080068436	1.3434037566265
0.150000275931049	1.23990042728242
-1.30014105510083	-1.25120377530474
-0.36598538314978	0.386119032389429
-0.576438844365636	1.1380699962
0.427613779170353	-0.133918230322221
