# Supplementary material for: Stacking Model‐Based Classifiers for Dealing With Multiple Sets of Noisy Labels
Source: Biom J. 2025 Mar 12;67(2):e70042. doi: 10.1002/bimj.70042 (PMC11898607; doi:10.1002/bimj.70042)
Supplement: Supplementary file 1 — Supporting Information [file BIMJ-67-e70042-s001.zip › density-based-ensemble-model-main/data/50_sim_2_data_split/6X_train.csv]

1.32158150099444	1.8949388283516
2.48473933116046	1.73166810718181
2.25532229961637	1.62168617340784
4.66690426807237	2.82280695017778
1.92456632490479	1.22147964045038
1.60833934292028	1.3735394452083
1.82242604341471	2.15606181856759
2.55149282323993	1.41502994079678
1.07598322490448	1.78581006829329
2.9494295437832	1.42294096446064
1.457865672345	1.20194553994596
2.72132051905256	1.35532151225277
1.15261198300784	1.70528063667965
1.19748874232969	2.04297016979565
2.41334373586052	3.15411606820208
1.93443369652475	1.96880664240931
2.01327131257159	1.18920740508534
1.74259275597885	2.80622746800179
2.09476018489024	2.04917212389742
2.1370782822629	1.51043089756444
1.53306897060268	2.22746470067182
2.07676903621297	2.04259950616877
3.63676528819404	2.21713937091038
1.95702957481298	1.54650479804691
2.85712333035086	1.75013822848438
1.68438568000816	2.46494380996922
2.47941740075858	1.6332871562602
1.58925317563657	2.04406723595065
2.66267655225647	2.00430087299929
2.44134288860203	1.54643008537937
0.798923550547449	2.0841997095876
1.84934175803827	1.80693618294195
3.20086892759039	0.973957388658306
-2.49013625097606	-2.08771895216804
-1.76326927050498	-2.45830417157924
-1.53723185778072	-1.72894312240722
-0.5848251833266	-3.09234138407953
-1.60337955493678	-2.06679499160291
-0.103044501812169	-3.16507986447692
-2.71258938046438	-1.60528050236752
-1.44870051577724	-1.61624615134103
-2.86779773541614	-0.833512463370076
-2.67780237739173	-3.55878846414393
-2.37556613221854	-1.56406442127641
-2.03798594934165	-2.39418769734046
-1.44723710691983	-1.96233113436399
1.95388867704948	-3.06311359900118
-3.56664224061719	-1.74359885441164
-3.03923114585339	-2.03116265080559
-0.949784610026408	-2.67230143621965
-0.92964344412155	-3.4692736758052
-1.59416993549268	-3.36949504030378
-1.44664604295754	-1.27956482170704
-1.68831397327191	-1.58497564112555
-4.08359444630157	-1.42139329273717
-0.262010038153933	-2.01492834218492
-0.0443065457804346	-1.73404525572531
-3.1451218228167	-1.88523100213107
-0.975289678841054	-2.37831020983367
-1.90409595620345	-1.5368472531139
-4.3716844900316	-2.42987563016163
-3.51127383351275	-2.36130250320957
-1.78869145117483	-1.27876158889581
-2.66055360769501	-1.40456910828865
-4.16603340648631	-0.300476407888675
-2.72181817525208	-2.11627114868487
-0.953155107868158	0.391438200366809
-0.997039809483634	0.887096973835648
0.644669759593266	0.350828891394181
-0.48149559154228	-1.22647530503053
-0.386915591856097	-1.97655536258342
0.81914358672033	1.14791148444068
-0.392351068273832	0.029049647898621
-0.386486209568867	0.528862596398619
0.00401068670133664	-1.01465191211971
-0.781117074752565	0.55604903235681
0.0279188515188468	0.173539964091527
-0.55464625178765	-0.204862111454807
-1.22071063203774	1.95660457569053
0.613256940027073	1.08527793159959
1.16172617668706	1.68606772634746
-2.42686764927722	-2.88071748796305
-1.1121405782145	-0.806112890293363
0.355302331500892	-0.628042098548243
1.27865046339424	-1.3494450628268
-1.23111651875737	-2.03159838499279
-0.601919743984215	-1.79521069558146
0.309136471636417	1.86215847951563
-1.66352868429286	-1.95797019265976
0.423147198579386	1.13881011827918
1.31011241202797	1.7559826471024
0.429983965793636	0.748321888179552
-0.436471461890111	-0.616050099657381
0.506233767030272	-0.712380427595753
0.536907151662494	1.64265739103553
-1.19338552390899	-1.27284295240812
1.75798631999892	1.87629730127889
1.05511316344145	2.69004962962136
-0.11711155315272	1.82457939843908
