# Supplementary material for: Stacking Model‐Based Classifiers for Dealing With Multiple Sets of Noisy Labels
Source: Biom J. 2025 Mar 12;67(2):e70042. doi: 10.1002/bimj.70042 (PMC11898607; doi:10.1002/bimj.70042)
Supplement: Supplementary file 1 — Supporting Information [file BIMJ-67-e70042-s001.zip › density-based-ensemble-model-main/data/50_sim_2_data_split/34X_test.csv]

4.13566994223717	2.21340513842552
0.691806345512138	2.85463006782669
0.512607231381536	2.34204711205172
2.74596433938361	1.34379602280788
1.6463978137802	2.37046882029401
1.08852048915019	2.3370439938855
-0.0958775508252212	2.02365866393195
3.49037191904409	2.1630328390393
2.25595073003722	1.90113719151774
2.34299734171865	2.39999019143987
0.927867527133022	2.4621074158552
1.25239648874345	1.99138310850095
1.18433000355044	0.909244168315025
3.63704345695261	2.48430669290952
3.63231781639321	1.52029250587409
2.57587923991605	2.08933192488626
1.42376261949828	2.39047689815658
-2.40133395727611	-1.91386640926425
-0.742855001255375	-2.45504526535091
1.37114192532841	-2.9713061169083
-1.03785951275929	-2.82440424430418
-2.76239887081847	-2.81599190153603
-1.44371363673639	-2.35134090107527
-0.480773525681988	-3.27335321343493
-5.53435660390643	-1.03204381538486
-1.75105724329291	-2.24915555184701
-1.93783487884378	-2.15605565674114
0.230719162674136	-2.66506512034573
-0.700269578076026	-1.31805100979381
-3.25585307188227	-2.27283910366674
-1.11269035242135	-2.79085649238264
-2.49617248131519	-1.80848014891336
0.0734654376693937	-2.56407830140616
-5.08054749429637	-2.46672189119001
-0.0397963397057127	1.30833013060717
1.56451120724223	0.473769892643553
-0.743008670335799	-1.12595934805426
-1.21724125287276	0.589744403583227
0.768329734524472	1.61754980745199
-0.600093987082549	1.20109014161119
-0.148068902176032	-0.80800971745991
-0.680444283551961	2.69197760130732
-1.06365755866979	-1.31592338584028
-0.340394739791449	-1.00489588491515
1.21372779627788	2.01155452791563
0.244514554302986	-0.917639189364474
-0.844707396226327	-1.05369310367139
-1.94974139217981	-0.606007726873041
-0.558447946979668	-0.848467753739278
-0.630370054374921	1.64038654286247
-0.0399942690275201	1.48147263951164
