# Supplementary material for: Stacking Model‐Based Classifiers for Dealing With Multiple Sets of Noisy Labels
Source: Biom J. 2025 Mar 12;67(2):e70042. doi: 10.1002/bimj.70042 (PMC11898607; doi:10.1002/bimj.70042)
Supplement: Supplementary file 1 — Supporting Information [file BIMJ-67-e70042-s001.zip › density-based-ensemble-model-main/data/50_sim_2_data_split/15X_test.csv]

2.26750851979967	2.01121263580077
0.940815122732396	1.73012038531451
1.7753904738306	2.26428301279059
0.688423628720721	2.12607185024798
2.63633452054123	2.18516956216771
1.03716530326742	1.9385295422915
2.13660909605395	1.37126753787973
2.19280492406641	2.18886441695638
1.49991184898234	2.74158103613119
2.05884368172757	1.90173487382602
1.82356155330039	1.45276543315358
2.2852797468865	2.67568353115782
1.85313372074356	2.24923829326704
0.442112797293876	2.29064162192729
3.050300357502	2.89954896654515
2.55905473580175	1.85731609804098
3.24137893638805	2.64281341381986
0.200895105997956	-3.33622788158818
-0.729727591303373	-1.16673314086677
-1.216473039932	-2.43975419989323
0.578018168924195	-2.61615748661797
-3.72466640723943	-1.98266900775177
-0.282019094617318	-2.96698402986456
-4.29667510848424	-1.82875789351515
-3.95601741700313	-1.9240206015853
-2.55151464576783	-2.05042214437762
-5.29883391684971	-0.994617414202395
-2.97095472799096	-2.79781261445058
-1.94582581379819	-2.44454629586626
-1.74889219687565	-1.93685813644589
0.0657475451122891	-1.51870535898093
-3.05155972867896	-0.796936226151453
0.420102534887683	-1.27597266747565
-4.19361511790079	-0.915880853814531
0.162242786674192	1.09512044913833
-0.391092885919526	-0.393803039611633
-0.347347999818096	-0.0869082550122513
-1.45740585872445	0.604562849108679
-1.39501150318217	1.14710584669251
0.555255975105558	-1.82034431571878
1.54454816560944	1.66828320277523
-0.212999222306345	-0.808912104224898
-0.455454792690053	-3.71610943668397
-0.60532713446113	0.242494040094818
0.501198782840324	-0.156997191070175
0.016704420033757	2.15592136669538
-0.30168608334783	1.9984408335304
-0.06881212661972	-1.70906731412452
0.150131696253384	0.470531996928112
-0.801021260703899	0.0817313130811277
-1.69869470082879	0.705603188471156
