# Supplementary material for: Stacking Model‐Based Classifiers for Dealing With Multiple Sets of Noisy Labels
Source: Biom J. 2025 Mar 12;67(2):e70042. doi: 10.1002/bimj.70042 (PMC11898607; doi:10.1002/bimj.70042)
Supplement: Supplementary file 1 — Supporting Information [file BIMJ-67-e70042-s001.zip › density-based-ensemble-model-main/data/50_sim_2_data_split/40X_train.csv]

2.33776539755368	2.5152028520502
1.35121093665162	2.51259062776442
1.41719440489188	1.81423484857255
0.494083077412491	1.92689350944875
2.70593952067896	2.52383464487632
2.81958629810713	2.17312683009253
3.48066198223314	1.49300807629568
2.66014424079536	1.66715497723297
2.49524685619433	2.43635560091643
0.763591059200091	1.64935253708267
2.01464617589734	1.99858424598418
1.81576344650698	2.58884356058332
3.18117408592116	1.77293530152693
2.17999700174851	1.75988452384347
3.75331613976869	2.26690392533659
1.98347900870541	1.90534236430829
1.07318723245445	1.16252544481664
1.40154894664103	2.80304397514688
0.60051445930736	1.36857098343933
2.23638513720587	1.79340931014647
2.3221013116088	1.45160841587064
3.78688802019343	1.63450778218364
2.08428724601537	2.1675748303196
1.516453387022	1.75286305096926
1.00531532796342	2.38344647343512
1.46647740632225	2.24500553383335
2.96960887275686	1.66339526686277
2.26306566862199	2.54438246188914
1.68766864466847	1.66760613877887
1.67653383941749	2.17680602796485
2.82013486742738	3.8728325925868
1.59004963710841	2.16650525235668
1.53388155838055	3.04705406534443
-2.80436646587929	-0.442832814989852
-1.36402966323442	-3.02393924738127
-1.34659988548496	-2.90481043405605
-3.84089792658838	-2.00014312244935
-3.54679097799644	-1.77420425627687
-1.72450841269979	-1.95215161946608
-2.48600307902766	-2.71856250549505
-0.982175552561769	-1.22426278390261
-2.7871439833068	-2.12049927321051
-3.21316883546732	-1.82630246523964
-0.62778445359388	-1.55494606021435
-1.87487856329612	-2.39116251922653
-2.35485087236712	-1.77313401056927
-0.418980117381529	-3.08139455894937
-3.23480417812121	-2.52211558012504
-2.24627978422929	-2.48303713339794
-3.95413548256479	-1.77345828886599
-0.499896652857494	-4.03077526880411
-0.0749626350119024	-1.78838880311707
-1.07133511032088	-2.34538594573605
-0.993825892640696	-1.4367324345808
-1.95726803851535	-0.525478746187453
-3.05165162841947	-1.13604676018732
-3.23465209421418	-2.02949020420266
-1.62361935821131	-2.27871202778551
-3.55931921486283	-1.03964707061237
-1.11847788386794	-1.94940717384481
-4.21632328225319	-1.97096490082693
-2.85754977420928	-2.24355927584537
-3.49569295369316	-2.07840493695294
-1.9338467399452	-1.11461086144423
-2.36438974060106	-2.00271814727011
-4.55245526954247	-1.48111547127073
0.0748377062980713	-1.43607858748774
0.350232134176465	-0.19071263652417
0.257448258509861	0.280283882092734
0.406203446983633	0.443744286035645
0.948762148116636	0.501122229317147
-0.00869817711418912	-0.169223886256135
0.555875740028003	-0.751872049820834
0.33375725489923	-1.35262441068049
-1.92875977897173	-1.12405781792106
1.56681412433531	1.28439540529025
-0.206160102822204	-0.867921361260453
-0.50724096636084	-0.473403184450942
2.09255987206508	0.833732943848557
-0.495512428787017	-1.37172994687204
0.206541432974487	1.60507581517896
-1.0126400177688	-2.58717224400863
-0.110827728096869	-0.321514004862938
0.65270798914	0.977731297271834
-0.572265683360391	-0.374222542658697
-2.65837128474058	-0.762051046968431
1.44074526348696	-0.703914385467478
0.384551957277131	-0.387402263694952
1.09197028345075	0.0757754084178853
0.345633600796256	2.63523219967532
-0.168237382409241	-0.182750536968582
-0.929291770187618	0.140117675267313
-0.110722345816642	0.0859574317197083
1.84940053964816	-0.267564251958245
0.775139706080256	0.395803249780744
-0.0774979583402211	0.159435544639436
0.768284515379443	-0.202242910019801
1.30751978351342	-0.23566481140787
0.276048683661261	1.54190669813454
