# Supplementary material for: Stacking Model‐Based Classifiers for Dealing With Multiple Sets of Noisy Labels
Source: Biom J. 2025 Mar 12;67(2):e70042. doi: 10.1002/bimj.70042 (PMC11898607; doi:10.1002/bimj.70042)
Supplement: Supplementary file 1 — Supporting Information [file BIMJ-67-e70042-s001.zip › density-based-ensemble-model-main/data/50_sim_2_data_split/22X_train.csv]

1.71079434335496	1.82208565240552
3.4908280482521	1.88561216403816
2.72038654435949	2.01035097230215
2.80877733387996	1.18026746661737
1.67666665966683	2.93182892690307
1.10976209175704	1.827575661771
2.89523544318236	1.37258263521865
2.08927081748026	1.65195041460558
1.76359380813124	2.05809790553818
0.172266489544078	2.14330366889791
1.92934816738253	2.03207271299521
2.07689727983819	1.28445815051996
1.63724726794055	1.86915413238974
1.49069397357742	2.2043371154598
1.08956553787717	1.83993463036231
0.90303419958806	1.2317251896392
2.53759919122365	1.44418874476455
1.7011133794769	2.10925345393455
2.52160908687437	2.39440215180859
2.13219620878172	1.95304106037962
1.40050657148637	1.9982227662177
2.50376570554274	2.33022056624557
2.27811800050766	2.24429977633371
1.838359350159	2.64860166233594
-0.216643350972276	2.06839030130361
2.2832651602352	2.43937898650741
2.31437285774198	2.33837376470239
1.82772676502852	1.64702714724664
2.89868009495037	2.84560521417175
2.53963852894224	2.22348451687295
1.47134053901446	1.02847942020178
0.922950919173455	1.3869008127034
1.87738120636291	2.81990990285722
0.934539014575885	-3.0904322788111
-1.03487970301383	-1.92522775798311
-2.44175290810073	-1.32925234473686
-2.33450771040436	-2.04517528090019
-3.79273056249284	-1.11410170576902
-0.549661942047637	-2.56006073315138
-1.93310395829401	-1.28793959890963
-2.42533731123169	-1.82777590937256
-2.13578187668	-1.69277509776011
-2.32275291648252	-2.55896569111978
-1.83390234054674	-1.95202056622264
-2.94290454346255	-1.79679267577275
-0.128020687398352	-1.99236691618831
0.357800424141253	-2.07474738620513
-1.22519619850485	-2.65206972093239
-0.60499503188574	-2.06762537766586
0.725673551978288	-2.57143807398342
-3.2659336113999	-1.48338994733675
-1.26994064775492	-1.41655683071729
-2.20909096806992	-1.61211473018581
-0.859107232216006	-2.78639002391682
-1.59037758827471	-1.38251897722423
-3.85289947851662	0.111144240747904
-1.4785723120564	-1.36435659825599
-3.12366535484549	-1.58062963851116
-0.0377407387585413	-3.25464682281608
-0.669651479483699	-2.46935281623153
-1.45017626122343	-2.618047466931
-2.16871807639108	-2.77452171251147
-1.45442828459058	-2.62358906419599
-1.99009173360689	-2.37349676767439
-2.08179656630604	-3.46002529488801
-1.54811383966015	-1.84567942443271
0.0850776920804316	-1.70123447899763
-0.673456208368196	-3.93881707210817
-1.08829081780876	-1.11272478706319
0.214950781706258	-0.128813313436668
0.506862593050998	-1.86828870044811
0.201222177972757	1.86930926329466
-1.37662038485394	-2.67181591079386
0.00830944257322169	1.89618372918993
-0.732759085706524	-1.50271685072378
-1.56510063466134	-1.09224406697137
0.0204319029984305	-0.0621413066049783
0.983374576238255	2.18945165191408
-0.720310486986473	0.201885905438128
1.3373686219185	0.241167272990368
1.55998596428898	-0.759547831911077
0.925170044561409	-0.411173063819231
0.269472728643332	-0.752332759628098
0.322753608305904	0.805692165753322
0.184471767159291	-0.29457003683023
0.963300549135191	0.773863894021039
0.856410629016043	0.694491804337395
1.53529169306723	0.693524171530894
-0.674654750629372	-0.495391562400378
1.0096175625396	-0.145722345343274
-0.229831458722575	0.373182624923495
-1.70114955038129	-0.81893490380162
1.42988497802735	1.18703955201
2.42362391787681	1.10846481156473
-0.957238058781166	-0.4058215047871
-0.23165613369119	-1.77983115470377
-0.81724102233834	-0.796491100686203
1.50238237581698	1.78686263858911
0.0228362433263707	-2.28492847068132
