# Supplementary material for: Stacking Model‐Based Classifiers for Dealing With Multiple Sets of Noisy Labels
Source: Biom J. 2025 Mar 12;67(2):e70042. doi: 10.1002/bimj.70042 (PMC11898607; doi:10.1002/bimj.70042)
Supplement: Supplementary file 1 — Supporting Information [file BIMJ-67-e70042-s001.zip › density-based-ensemble-model-main/data/50_sim_2_data_split/15X_train.csv]

1.57520832949399	1.6891903924036
1.94055950930914	1.20791334523162
2.98850767372621	2.17054657603128
2.78623631163287	1.70035077475594
1.89269826614147	1.46365893426119
1.42627129086867	2.54901809870861
2.19841588812211	2.3634774435736
1.48658447885149	2.0172001146085
0.967390387299801	2.24577546120919
1.59728707587838	2.4602225853803
1.56514560095311	2.14875085998588
2.3885313756802	2.21894414943909
2.82034250454332	2.51476831611731
1.70345459939259	2.17380264505765
2.51418801744782	1.26099511421524
2.79802590941128	2.34239689222791
2.00462542694369	2.11980093006057
1.35290694905224	2.172132998578
0.356594710862134	1.33960370806071
0.686199999354469	1.81741997392182
1.46895163082882	2.13176745810714
0.997770820839514	1.8525894298623
2.43858843998931	2.33222044576256
0.912593075189148	2.66530036035466
1.61680049704003	2.56663865200416
1.1288546315532	1.71243522406512
1.12448926116231	1.5532095198434
2.97032795601645	1.89713492656874
3.36264886682758	1.11060414050587
1.73623820373919	1.00283709327658
1.36954400679204	2.13909560991156
1.71147901057151	1.77172884363754
2.51800004790818	2.46180162366579
-0.76339399497624	-3.15002568366616
-2.16484994488644	-2.6362974251942
-1.69500407590689	-1.71261601535052
-2.04734836608764	-2.37677716209578
-0.0307479303971061	-3.33310505779541
0.0495743139112652	-2.03194122694227
-0.378404458715243	-3.45336021447273
-1.59102814315424	-0.682469231073304
-3.581410274598	-1.91691339958232
-4.28833056007232	-1.5279104212259
-0.696192597472328	-2.60947009600133
-5.55658389846324	0.25030740913516
-4.30946134144525	-3.27350660922505
-1.91140790448475	-1.17306984001198
-1.35144853186376	-1.52882721884613
0.641300463063159	-2.90442988771419
-0.395522005316791	-1.4269502583306
-1.98910157526065	-2.12921800964872
-1.81840378277992	-1.39071429285792
-1.58611174193376	-2.39936632878971
-1.10059954584758	-1.40875399036296
-3.83606542840484	-2.02094192989632
0.566296762018849	-3.02529779702682
-3.02614254013566	-2.59672624343632
-1.70621201815425	-2.59071475076633
-0.94391034048904	-3.32624827549719
-4.75437325683802	-0.672051327291939
-3.95704528415406	-2.0576554954684
-3.14363525405856	-1.24575590401882
-2.34177962295832	-2.88467407933733
-3.16678012340858	-0.887817428926013
-0.703991394555043	-2.06432290563137
-0.2352985140735	-2.10696926456829
-0.875690592733246	-0.135500688686502
1.67503649538885	0.516898013784035
-0.628384562512654	-2.2735620149405
0.0967073228944562	-2.76703602819661
0.262113536753635	-0.0120126221853181
-0.520353439653711	-2.92742218836251
-1.60137193329769	-0.121508147455999
-1.10450978949664	-2.01077242628055
-1.13671764992273	-1.40274525299956
0.532898398445702	-0.0941045079281968
-0.452593272799712	-1.30434628167737
-0.767925891504905	-2.01623669054104
-0.629476374921174	-0.158361028974849
0.477654194795622	-0.309262225084286
0.61092848707293	-0.0148809559834935
-1.02482361233617	-1.53750471770226
-0.194218059161777	-0.927516996830149
-0.697287989053989	-1.53417839361138
1.03005238830082	2.27761561725252
-0.188097999978015	-2.25383432665508
-0.416162178292632	-2.86777909106329
-0.952327685719603	-0.540072988871981
0.559789322266398	-0.459239248161532
-0.282818108627507	-1.69874309191788
0.583588163697768	0.260743897140539
1.18048182605997	-0.466096378306219
-1.40320050651746	-2.42510857722442
-1.26991949179376	-0.33651708834747
-0.727395271479688	-1.79748078906684
-0.168039734497254	-2.0998535784693
-0.692678705186407	-0.0319448761059652
-0.635306350779805	-3.03592897760183
0.852413670234098	2.3275206379303
