# Supplementary material for: Stacking Model‐Based Classifiers for Dealing With Multiple Sets of Noisy Labels
Source: Biom J. 2025 Mar 12;67(2):e70042. doi: 10.1002/bimj.70042 (PMC11898607; doi:10.1002/bimj.70042)
Supplement: Supplementary file 1 — Supporting Information [file BIMJ-67-e70042-s001.zip › density-based-ensemble-model-main/data/50_sim_2_data_split/46X_test.csv]

1.39677060503493	2.11222192490871
3.01082733057604	1.8173085851375
2.6294615575346	2.57209067014419
1.41920108128899	1.28189993745691
1.6409892776276	1.64828294065719
4.51297932116578	2.42828230760941
0.0907556660905791	0.936258957725323
2.78024348412377	1.59071191450853
2.52275993222767	2.83227092189409
1.33767010014869	2.01245783166351
1.71206204251538	2.60418444195144
1.82872597609308	2.12858887999549
2.6803309096806	2.07928636212029
1.90034124753302	1.87390592784787
2.82646517782055	1.95375491154277
1.76256173717771	2.75368429740388
1.6598026745244	1.56648339605487
-2.06404584309931	-2.20827428475852
-2.87214917979951	-2.53060967291551
-3.04929798614238	-1.28098615151928
-3.23052964318122	-1.88511877495227
-0.675529374220123	-1.89247725094917
-4.45808517444001	-2.94665702798415
-0.931807391548952	-2.93786842717492
0.869921375702952	-2.89604255877664
-2.98269526102908	-1.11650554063012
-1.7778536932345	-2.28770780100998
0.928143470240828	-4.0728820057575
-1.97972237546285	-3.06712245750159
-0.541354716073288	-2.30039175477317
-2.68741016695733	-2.21888517805126
-3.28840197499682	-1.68581329612674
-0.842527877177804	-1.50922157639823
-1.28610621028163	-1.8089808859304
0.456054284548105	-0.223785871093467
0.693561328629827	0.690550892997934
-0.0912115873499324	-0.0678936888632452
-0.743742277736161	-0.882552056659042
1.4673107022604	0.572599321227574
-0.840035695519869	-1.08711070130857
-1.16533733925371	0.0620038475632713
0.848865563615844	0.222388927831023
-1.13939545715404	-0.315839944940355
-0.102734214458933	-1.17585769159496
0.184867794075389	1.4614828947083
0.268805321896589	0.64829250576287
0.0458906340461778	-0.942369471633698
0.411664997829068	1.23337124712221
-1.50637764793498	-1.5706009957073
-1.28341710994172	0.554851539856009
-0.530672367049657	-2.22897212510434
