# Supplementary material for: Stacking Model‐Based Classifiers for Dealing With Multiple Sets of Noisy Labels
Source: Biom J. 2025 Mar 12;67(2):e70042. doi: 10.1002/bimj.70042 (PMC11898607; doi:10.1002/bimj.70042)
Supplement: Supplementary file 1 — Supporting Information [file BIMJ-67-e70042-s001.zip › density-based-ensemble-model-main/data/50_sim_2_data_split/2X_test.csv]

1.3380078301207	2.06047952944026
2.24572264544737	2.61035634176808
2.48305454885659	2.03752549005643
2.78410369004259	2.41461225416883
3.22278360318551	1.85917182384016
2.79652121032908	2.30748611988033
2.46221677082092	1.66938699442346
1.126001725971	1.91203620927699
0.508214819984197	1.96705470488977
1.19254923015359	1.54462085698858
2.64012821180848	2.0071844828142
0.957599633322918	1.76526679964062
3.04968754237547	2.28051993336618
1.07992918425884	1.94433607030687
3.50726298816452	2.37266676692055
2.94415143428352	2.62843350232292
0.0459926596329738	1.27734816921525
-2.17157932285055	-2.77750341619229
-2.2968659254862	-1.10732546993699
-2.65223983271257	-2.97869337281962
-3.12451307273481	-2.51078297388227
-0.0377050548338902	-2.68570786206567
-2.72148605616193	-1.9059195897924
-1.55172959850592	-1.94340982163799
-1.67135593730911	-1.3831539699357
-1.33311140240803	-0.872051408229936
0.828188690778751	-2.93942272437216
-2.51673585331224	-3.03566602584664
-2.05488487351449	-2.95297190445377
-1.45638602322187	-1.95003030658997
-2.36839930619249	-2.89987873542561
-1.98657723993977	-1.10455342995106
-0.383556749900066	-2.85932569125373
-0.369266537695043	-2.24636641089523
-0.170888246380359	-1.32650430720125
1.1810411867414	2.92002036144718
0.559573416792377	0.502720869901322
-0.175901423351773	-0.916113713321804
0.260153880662558	0.128190063666122
-0.107421900612345	-0.738128499891583
-0.0693067098706165	-1.71718158425203
0.245996610820199	-0.709098014931038
2.46113008920341	1.00037873660266
-1.82987298080857	-1.17801758119666
-0.431937575839125	1.31078563020728
0.223896525181065	0.665002844450899
0.24934141312844	0.847270506565153
-0.694716480936068	0.867107571342258
-0.0854313257768594	1.21464692600584
-0.0197498701070337	-1.76468686076905
-0.38451098928945	-0.505697362045065
