# Supplementary material for: Stacking Model‐Based Classifiers for Dealing With Multiple Sets of Noisy Labels
Source: Biom J. 2025 Mar 12;67(2):e70042. doi: 10.1002/bimj.70042 (PMC11898607; doi:10.1002/bimj.70042)
Supplement: Supplementary file 1 — Supporting Information [file BIMJ-67-e70042-s001.zip › density-based-ensemble-model-main/data/50_sim_2_data_split/28X_test.csv]

2.93444344563354	1.82496688216547
-0.127442652722091	1.26597310545443
3.45068622523582	1.51565434236357
2.30517485028	1.59534409799758
1.02859306001802	2.330582279818
3.2151261277954	2.87471584479518
2.10278188821948	1.43343547544182
1.62648157728555	2.02558985852435
1.80175772391766	1.7625732046445
1.52371011561619	2.31276507874745
2.04916695726471	1.9269450372292
3.50150871399486	2.14188213847964
1.94807969595932	1.6187290226937
2.463506468066	1.69010723565714
2.43757211075626	1.828982285897
2.90931912580258	1.57922152609102
0.0825715368638573	2.3889722639051
0.574144242533582	-1.23133378218828
-1.42841145656367	-1.67642262422876
-1.73482430759733	-2.64576708984764
-2.91670615514298	-1.80974147546214
-3.50360892510988	-1.67598759687935
-0.340729392429731	-2.35736415364092
-3.01549210571726	-1.2620574514705
-2.2355234701917	-1.1368123986662
1.55110775624467	-2.74878150030267
-2.05908543220143	-1.83039182416072
-2.06023964360754	-2.35498961684721
-2.94853494123851	-1.72894644248119
-3.30550129415287	-2.05553263843394
-3.72317655972513	-0.596281399005247
-4.00595821005596	-2.1445972465386
-1.17006434719059	-2.00391304852441
-2.47554757079073	-2.91531565374065
0.337276138857231	0.0782102418468121
-0.447045252760917	-2.55502991776385
-0.961004401991206	-0.948295292506981
0.266757288516678	-0.77055493444345
-0.738793087893597	-1.63751727391092
-0.819175498364672	0.32191533249637
0.189050798111656	-1.20295869916028
0.756565937493033	2.20070114050365
0.199764266535886	0.554959409097221
0.115015106930473	-0.726086147745589
-0.721685504441061	0.0250413204453827
0.569311335903936	-0.311342838379342
0.925756968108687	1.1037346772923
1.13951295497472	0.821563617303609
0.101517126417785	0.633580990237845
0.273181714573015	0.935430321442963
-0.486215253187537	-0.050936607814497
