# Supplementary material for: Stacking Model‐Based Classifiers for Dealing With Multiple Sets of Noisy Labels
Source: Biom J. 2025 Mar 12;67(2):e70042. doi: 10.1002/bimj.70042 (PMC11898607; doi:10.1002/bimj.70042)
Supplement: Supplementary file 1 — Supporting Information [file BIMJ-67-e70042-s001.zip › density-based-ensemble-model-main/data/50_sim_2_data_split/8X_train.csv]

2.85216108266447	2.00187440579489
1.81567023293446	3.00251760460041
2.22156897609457	1.37451323364891
1.20863399817579	1.16005387185056
1.89043126558308	2.31535061008468
1.65540761845141	2.35230731892848
1.84941735798235	2.37195673777447
0.751125222984758	2.81679971186349
1.65306258745577	1.96506948046393
0.602540194930889	2.78748043845794
1.6669129325833	1.98484994556882
2.54188833682791	2.09249217943578
1.01420817390128	1.35525636528957
-0.270018222296219	2.31436294015859
2.0745270598958	2.16609731945195
1.49313141221117	1.99260213312745
1.37282391689134	1.54332766083839
2.70871062464319	1.44033527153504
0.790907061129087	2.41085492207754
2.53354605030661	1.35540080774507
2.04708426851897	1.72064612392735
3.25886567039699	1.67041663618484
1.64395518721953	2.4697099388092
2.51819575625134	1.87508300244665
1.85870888414961	1.11461246266987
1.11380918119539	1.5422065839462
1.37072667407059	1.73969654738934
0.183649584244761	2.25267423757607
2.13679321347649	2.2391507667442
1.31082302738321	2.08139213715945
1.99716564780916	1.74597519589593
0.207065193444454	1.15201471451907
2.22567588806874	2.02808074836072
-0.592837045423768	-1.94522941893043
-2.09323295852666	-2.06363340876208
-1.62405357552702	-3.38989618330989
-2.77399712958992	-2.09783997828589
-1.94821891211135	-2.05219523491537
-1.38215772826781	-1.99444030770175
-1.87031625937454	-0.948722792491053
-4.3143872300922	-0.632282704252079
-3.00272277870027	-1.51807766266943
1.63705990396999	-2.87447946895926
-3.08739533305503	-2.39118021771544
-3.38473346946628	-0.197607087947725
-3.86965061891446	-1.39934700622405
-2.94641135245527	-1.91930275726803
-2.5639757317327	-2.89303334687662
-0.0437845017237619	-2.16498598381388
0.0772423715971038	-3.1790570330482
-1.98462571367342	-2.23145392798808
-4.04183400961577	-2.06463310556056
-2.54509729609264	-1.36826222575639
-3.55033658188974	-1.99811836729906
-0.645982917171658	-2.76949880138029
0.31415023485887	-2.65674962696266
-1.52858289318476	-0.747382623961917
-1.61953775885015	-2.09398639362803
-1.26833198841713	-1.30473669452827
-1.97547370724211	-1.91730227581552
-0.940428474651868	-3.02997194301376
-5.1088290500387	-1.56511851626416
-2.27092654070018	-2.51195029143111
-1.84860099305352	-1.69115741512416
-1.61695889739731	-2.48401960069852
-0.785165105335137	-1.40625397139874
-1.53638165083026	-0.480233389776434
1.7088767443176	2.18097513292158
0.752289712417774	-0.771960708542346
-0.197053612509558	0.0633529855252091
0.7865426150801	0.660255416233601
-0.472424823434606	-0.0680228479005568
-0.488157793723781	2.7952305236583
0.511944029911361	-0.367528466142107
-0.256446569617052	0.0480535128680016
0.242593794489991	-2.14213817022012
0.156755851621794	1.22817842045654
-0.432287923483323	-1.3185281374755
-0.122981035799099	0.93398172768119
0.0399516105603339	-1.1884621503319
-0.184516771313735	-0.915302363593142
0.456716581568732	-0.194796266313142
-0.496294995361511	-0.321897502177216
0.809575361729012	0.853382171137709
-0.371330524053049	-0.839396313814299
0.196231691366527	0.102900511776455
1.47045477034632	2.60429121401034
0.570344567529508	0.289978228856156
0.0469371266921422	0.272505996766038
-0.676533803993843	-0.851879825658674
0.970694351477862	-1.93276329288915
-0.293947819855763	-0.446394839637132
-1.62732921088316	0.902537563894578
0.374873235867862	0.460264527420294
0.412047070179981	3.1126805077469
0.473578233818375	0.0783731576292453
-0.510234908686559	-0.581133892555351
-0.385604764544739	0.502292236306854
2.52688359376553	1.74706746349071
