# Supplementary material for: Stacking Model‐Based Classifiers for Dealing With Multiple Sets of Noisy Labels
Source: Biom J. 2025 Mar 12;67(2):e70042. doi: 10.1002/bimj.70042 (PMC11898607; doi:10.1002/bimj.70042)
Supplement: Supplementary file 1 — Supporting Information [file BIMJ-67-e70042-s001.zip › density-based-ensemble-model-main/data/50_sim_2_data_split/30X_train.csv]

2.44217506141457	2.07487107339424
2.07352627766133	1.25274760816471
3.43074715869744	2.14591928081895
1.25090661501188	2.23573437953286
2.50890205182558	1.98656090742204
2.31082320120059	1.81009422677399
1.78436459552755	1.77265411442522
1.63427031885415	1.97016428294987
1.5499046453893	2.99403836942904
2.31837071050571	2.05167550185549
3.08856390688039	2.18709477784113
0.326796208249979	2.37330023377627
0.807757486680025	2.24986872492685
1.69909406994172	2.04014536405861
2.91858133578914	2.53619002551947
3.77778864555496	2.16520743142542
1.49282623756145	1.69047420637726
1.43536981314575	1.90290496964624
0.5883656551142	1.95840813902706
3.26356728455748	1.90134404872687
1.72441492200426	1.63282941333136
1.66123654300206	2.88226815148514
1.89827486128436	1.48311216253157
2.07253553470325	1.6417954066689
1.43088913466178	2.15614911593734
2.09289115738491	1.95874022416232
1.45224335696961	2.58536901438377
2.00380950951786	1.77170480209414
2.27556537675526	1.95820265125839
0.537208931661649	2.06455223213636
1.84235224497313	1.85582520736102
3.35494795252786	2.39905240718986
4.04313436083373	2.64316838998788
-0.459445425468311	-1.48261725535841
-1.95571575028582	-2.62123065547114
-1.86317205097605	-2.24515287322562
-0.314209375892566	-2.63989792920622
-3.79040619856352	-0.581929990182795
-3.01105885926951	-0.975438350747238
-3.51695634971344	-1.8580581779661
-1.50087153034372	-2.18912643954815
-3.13806912375425	-2.58051525252845
-1.97164048384666	-1.65197862388756
-2.95078237687712	-2.90803464076299
-2.58157977647519	-0.769348202368613
-2.30418116058027	-2.30456552641076
0.275989988537406	-1.95968953938341
-3.66197282747245	-1.54721098557031
-2.26785110940765	-1.63426999224137
-0.242262246631672	-2.24219316614974
-2.78379543252278	-0.519318996597196
-3.57768710767524	-2.60184428946636
-1.89196962657055	-1.85700693827269
-3.69499422502567	-1.27963974731676
-0.401903161235199	-2.67409490527043
-0.613208217535719	-3.51371385093049
-0.145043487973356	-3.05252689443087
-3.04965616726728	-2.34900944760427
-2.14566688285054	-2.08037304804503
-1.62809919628031	-2.13230671555099
-0.838446422449879	-1.09017441358173
-1.21917316325583	-1.611213427931
-3.80365157786181	-1.77851437311658
-0.0421527395746628	-2.66656053937667
-1.97518170318162	-1.83296376000798
-1.14417566955574	-1.19316595659434
-1.28504135295759	-0.845576167422981
0.729464266689504	2.51898057629945
-0.155046055640189	0.605960368473615
-1.70699801410983	-0.713256850405861
-0.588145122417676	-0.0548345956142571
0.226162858986474	-0.941381062615022
0.214180254075014	1.75223729355512
-0.558852370771095	0.439368689384077
-0.900654625515859	-0.270870620640775
0.453741529954871	2.04786897636526
-0.273439625549375	0.113398907215496
0.934676573146236	1.8158867786243
-0.920642832196217	0.910243490789347
-0.231063539965979	0.435869580396988
-0.548628466971929	-1.4606931319885
-0.69838295666708	-1.1036112318846
1.56821571505228	-0.435985189735996
0.227225843379161	4.89898189691326
-0.741909012990607	-0.470220185934143
0.916376281651049	-0.693632549619067
1.33414479174712	-0.525945589120291
0.192811931435956	-0.504598247008659
-0.443674496394944	-0.75851113615259
0.848616230029297	-0.61094274483646
-0.837346253036273	-2.54432872046722
1.37200137864523	0.556331336439171
1.06552981313912	1.90639583073056
1.06859849293427	-2.26764445048971
0.0946131138462517	0.675784035411411
-0.784052777159969	0.26907312471612
-0.647172180524531	-2.55619753257211
0.463427613260399	1.67107454520668
0.200346364460317	-0.265849364098421
